# Supplementary material for: Identification of evolutionarily conserved regulators of muscle mitochondrial network organization
Source: Nat Commun. 2022 Nov 4;13:6622. doi: 10.1038/s41467-022-34445-9 (PMC9636386; doi:10.1038/s41467-022-34445-9)
Supplement: Supplementary file 4 — Supplementary Data 1 [file 41467_2022_34445_MOESM4_ESM.xlsx]

## Sheet: AllProteins
Description	Gene Symbol	Accession	Protein FDR Confidence: Combined	# Peptides	# PSMs	MW [kDa]	Score Mascot: Mascot	IFM/TDT	Leg/TDT	IFM/Leg	SalmOE/Leg	Salm KD/IFM	IFM	TDT	Leg	SalmKD	SalmOE	Abundances (by Bio. Rep.) CV [%]: IFM,IFM	Abundances (by Bio. Rep.) CV [%]: TDT,TDT	Abundances (by Bio. Rep.) CV [%]: Leg,Leg	Abundances (by Bio. Rep.) CV [%]: SALM_KD,SALM_KD	Abundances (by Bio. Rep.) CV [%]: Leg_Salm,Leg SALM	Abundances Count: F1: 126, Sample, IFM, IFM	Abundances Count: F1: 127N, Sample, IFM, IFM	Abundances Count: F1: 127C, Sample, TDT, TDT	Abundances Count: F1: 128N, Sample, TDT, TDT	Abundances Count: F1: 128C, Sample, Leg, Leg	Abundances Count: F1: 129N, Sample, Leg, Leg	Abundances Count: F1: 129C, Sample, SALM_KD, SALM_KD	Abundances Count: F1: 130N, Sample, SALM_KD, SALM_KD	Abundances Count: F1: 130C, Sample, Leg SALM, Leg_Salm	Abundances Count: F1: 131N, Sample, Leg SALM, Leg_Salm	Abundances Count: F1: 131C, Sample, SALM_Ext, SALM_Ext
GH17465p OS=Drosophila melanogaster OX=7227 GN=Uros1 PE=1 SV=1	CG1885	Q9W3B3	High	12	20	30.9	359	0.938	0.238	3.944	1.956	0.484226	7911.6	8432.8	2005.9	3831	3923.6	0.09	7.65	6.4	13.3	6.19	12	12	12	12	12	12	12	12	12	12	12
H15, isoform B OS=Drosophila melanogaster OX=7227 GN=H15 PE=4 SV=1	H15	X2J9F2	Low	1	1	72.2	19	0.496	0.179	2.77	4.462	0.00695787	258.7	521.5	93.4	1.8	416.7	1.39	0.75	1.44		17.26	1	1	1	1	1	1	1		1	1	1
Uncharacterized protein, isoform A OS=Drosophila melanogaster OX=7227 GN=Dmel\CG44194 PE=4 SV=1	CG44194	A0A0B4KFX0	Medium	1	1	7.6	40	1.649	0.603	2.733	1.928	0.541412	179.9	109.1	65.8	97.4	126.8	10.67	12.36	9.08	10.18	15.18	1	1	1	1	1	1	1	1	1	1	1
Calcium-transporting ATPase OS=Drosophila melanogaster OX=7227 GN=Ca-P60A-RC PE=2 SV=1	Ca-P60A; SERCA	E8NHA8	High	53	625	111.6	10521	0.247	2.076	0.119	0.322	3.94891	33659.3	136261	282891	132918	91051.3	4.73	7.74	11.54	54.25	12.94	70	70	70	70	70	70	70	70	70	70	70
Calcium-transporting ATPase OS=Drosophila melanogaster OX=7227 GN=SERCA PE=1 SV=1	Ca-P60A; SERCA	A0A0B4LGB7	High	53	624	109.3	10504	0.226	2.067	0.109	0.322	4.32285	30880.4	136822	282829	133491	90963.7	3.8	7.77	11.54	54.34	12.94	70	70	70	70	70	70	70	70	70	70	70
Muscle-specific protein 300 kDa, isoform B OS=Drosophila melanogaster OX=7227 GN=Msp300 PE=1 SV=1	Msp-300; Msp300	M9MRD4	High	349	647	957.8	10971	0.678	2.761	0.246	0.61	5.84518	45494.2	67069.7	185202	265922	112888	3.9	2.58	5.33	54.16	10.86	365	365	365	365	365	365	365	365	365	365	365
Cheerio, isoform M OS=Drosophila melanogaster OX=7227 GN=cher PE=1 SV=1	cher	A0A0B4KGT8	High	102	241	262.6	4439	0.862	5.821	0.148	0.455	8.07447	16179.8	18780	109315	130643	49744.7	4.66	4.85	7.82	8.83	13.27	118	118	118	118	118	118	118	118	118	118	118
Zormin, isoform I OS=Drosophila melanogaster OX=7227 GN=zormin PE=1 SV=2	zormin	Q0E8J3	High	132	244	409.7	4838	0.15	1.632	0.092	0.214	12.4688	7247.1	48399.1	78989.9	90362.3	16913.7	2.14	3.51	5.34	23.98	14.95	136	133	139	139	139	139	139	139	139	139	139
Zormin, isoform F OS=Drosophila melanogaster OX=7227 GN=zormin PE=1 SV=4	zormin	Q9W053	High	112	201	331.8	4011	0.145	1.634	0.089	0.214	11.9935	6138.2	42188.3	68928.3	73618.4	14749.7	1.83	3.44	5.12	27.45	15.45	117	115	120	120	120	120	120	120	120	120	120
Rhea, isoform B OS=Drosophila melanogaster OX=7227 GN=rhea PE=1 SV=1	rhea	Q9VSL8	High	85	138	306.8	3342	0.765	4.047	0.189	0.475	2.43731	9614.1	12575.6	50894.3	23432.5	24188.7	1.92	0.58	7.87	30.4	4.89	79	79	79	79	79	79	79	79	79	79	79
Vinculin, isoform B OS=Drosophila melanogaster OX=7227 GN=Vinc PE=1 SV=1	Vinc	X2JAB9	High	51	101	106.2	2004	0.519	3.391	0.153	0.524	3.9114	6333.1	12211.3	41403.4	24771.3	21711.2	2	3.01	6.75	2.32	3.65	57	57	57	57	57	57	57	57	57	57	57
FI02182p (Fragment) OS=Drosophila melanogaster OX=7227 GN=Yp3-RA PE=2 SV=1		D3DMQ1	High	17	98	48.3	1212	0.765	3.079	0.248	0.172	6.55646	9956.3	13022.5	40091.9	65278.1	6903.1	10.4	0.44	2.25	40.39	20.61	21	21	21	21	21	21	21	21	21	21	21
Limpet, isoform J OS=Drosophila melanogaster OX=7227 GN=Lmpt PE=1 SV=1	Lmpt	M9MRX0	High	48	89	113.8	1663	1.545	5.195	0.297	0.4	1.77362	11432.3	7399	38434.8	20276.6	15362.7	3.19	10.35	6.57	4.43	8.19	46	47	47	47	47	47	47	47	47	47	47
MIP35084p1 (Fragment) OS=Drosophila melanogaster OX=7227 GN=sls-RA PE=2 SV=1		R4UAY6	High	38	90	74.6	1432	0.384	6.468	0.059	0.361	24.0742	2267.3	5904.9	38195.2	54583.5	13790.8	6.26	3.84	7.67	38.07	0.69	44	44	44	44	44	44	44	44	44	44	44
HL08110p OS=Drosophila melanogaster OX=7227 GN=Zasp66 PE=1 SV=1	Zasp66	Q9VSN2	High	15	95	27.1	1409	0.398	2.268	0.176	0.251	3.59835	6063.5	15221.3	34526.3	21818.6	8675.6	7.43	2.59	4.29	22.42	7.78	23	23	23	23	23	23	23	23	23	23	23
Cytoplasmic linker protein 190, isoform M OS=Drosophila melanogaster OX=7227 GN=CLIP-190 PE=1 SV=2	CLIP-190	E1JHJ9	High	51	64	186.6	951	0.397	4.186	0.095	0.375	2.87026	2730	6882.4	28806.5	7835.8	10793.1	1.39	8.89	4.93	18.57	3.9	47	47	47	47	47	47	47	47	47	47	47
SET and MYND domain containing, arthropod-specific, member 9, isoform A OS=Drosophila melanogaster OX=7227 GN=SmydA-9 PE=4 SV=1	CG12119; SmydA-9	Q9W373	High	30	57	56	843	0.904	13.781	0.066	0.179	15.8735	1820.8	2014.2	27758	28902.5	4964.2	2.82	6.04	9.09	8.69	14.28	32	32	32	32	32	32	32	32	32	32	32
Limpet, isoform N OS=Drosophila melanogaster OX=7227 GN=Lmpt PE=1 SV=1	Lmpt	M9PFX9	High	15	26	60.3	487	0.294	15.337	0.019	0.233	10.7904	509.9	1736.8	26636.4	5502	6218.9	1.58	8.97	8.68	18.21	17.8	15	16	16	16	16	16	16	16	16	16	16
Z band alternatively spliced PDZ-motif protein 66, isoform G OS=Drosophila melanogaster OX=7227 GN=Zasp66 PE=1 SV=1	Zasp66	Q9VSN0	High	13	70	19.3	911	0.361	2.037	0.177	0.259	3.67075	4564	12629.7	25726	16753.3	6651	7.72	3.47	4.03	22.62	7.79	18	18	18	18	18	18	18	18	18	18	18
Yolk protein 1, isoform B OS=Drosophila melanogaster OX=7227 GN=Yp1 PE=1 SV=1	Yp1	X2JD55	High	18	124	48.7	1419	0.715	2.708	0.264	0.167	6.61863	6682.8	9348.1	25313.4	44231	4217.1	8.28	2.1	2.45	45.67	9.75	30	30	30	30	30	30	30	30	30	30	30
Yolk protein 2, isoform B OS=Drosophila melanogaster OX=7227 GN=Yp2 PE=1 SV=1	Yp2	X2JB25	High	19	88	49.6	1360	0.792	2.929	0.27	0.196	5.94973	6720.1	8487.8	24857.2	39982.8	4865.8	6.24	0.75	3.64	39.5	5.02	25	25	25	25	25	25	25	25	25	25	25
Reticulon-like protein OS=Drosophila melanogaster OX=7227 GN=Rtnl1 PE=1 SV=1	Rtnl1	E1JHT6	High	22	49	65.4	631	0.382	1.56	0.245	0.562	3.06059	5793.2	15182.3	23679.4	17730.6	13314.3	5	3.56	9.29	48.08	17.34	23	23	23	23	23	23	23	23	23	23	23
Muscle LIM protein at 60A, isoform F OS=Drosophila melanogaster OX=7227 GN=Mlp60A PE=1 SV=1	Mlp60A	A0A0B4LGF8	High	8	61	10	1366	1.46	15.408	0.095	0.289	9.23462	1997.3	1368.1	21079.7	18444.3	6083.3	3.49	25.81	11.44	0.18	13.36	11	11	11	11	11	11	11	11	11	11	11
GH26789p OS=Drosophila melanogaster OX=7227 GN=Dmel\CG9674 PE=1 SV=2	CG9674	Q9VVA4	High	48	68	231.9	1087	0.727	2.031	0.358	0.546	1.5407	7369.9	10142.6	20601.1	11354.8	11251.4	6.38	8.01	3.85	25.12	14.75	42	42	42	42	42	42	42	42	42	42	42
Cytoplasmic linker protein 190, isoform Q OS=Drosophila melanogaster OX=7227 GN=CLIP-190 PE=1 SV=1	CLIP-190	M9PDB4	High	11	21	33.8	365	0.206	6.123	0.034	0.266	1.6458	674.2	3266	19996.7	1109.6	5320.3	3.4	6.53	4.85	10.21	10.44	11	11	11	11	11	11	11	11	11	11	11
Vacuolar H[+] ATPase 44kD subunit, isoform F OS=Drosophila melanogaster OX=7227 GN=Vha44 PE=1 SV=1	Vha44	B7YZI0	High	20	47	92.3	637	0.664	2.029	0.327	0.602	1.53314	6280.2	9453.8	19185	9628.4	11556.3	18.97	0.39	9.3	5.14	9.91	24	24	24	24	24	24	24	24	24	24	24
Limpet, isoform A OS=Drosophila melanogaster OX=7227 GN=Lmpt PE=1 SV=1	Lmpt	Q9VVB8	High	9	18	27.7	315	0.365	13.943	0.026	0.239	7.79038	448.9	1228.6	17130.2	3497.1	4092.5	6.08	8.15	8.83	12.67	15.97	9	9	9	9	9	9	9	9	9	9	9
CAP, isoform B OS=Drosophila melanogaster OX=7227 GN=CAP PE=4 SV=1	CAP	A1Z871	High	30	47	196.8	1004	0.979	3.989	0.245	0.567	2.13075	4124.7	4212.4	16804.5	8788.7	9519.9	0.13	10.02	7.22	1.49	14.05	28	28	28	28	28	28	28	28	28	28	28
GH21596p OS=Drosophila melanogaster OX=7227 GN=Dmel\CG5023 PE=1 SV=1	CG5023	Q9I7J0	High	8	45	19.1	933	1.113	13.741	0.081	0.65	9.98433	1340	1204.2	16547.5	13379	10761.2	5.25	9.77	7.12	10.87	3.92	10	10	10	10	10	10	10	10	10	10	10
CAP, isoform C OS=Drosophila melanogaster OX=7227 GN=CAP PE=2 SV=1	CAP	Q7JR75	High	31	55	92.5	1142	0.881	3.377	0.261	0.645	2.1464	4251.3	4827.3	16299.7	9125	10515.7	1.46	8.69	5.81	3.51	11.41	31	31	31	31	31	31	31	31	31	31	31
RIC3 acetylcholine receptor chaperone, isoform N OS=Drosophila melanogaster OX=7227 GN=RIC-3 PE=1 SV=1	RIC-3	E1JGP2	High	18	41	51.8	798	0.298	2.965	0.101	0.297	5.68762	1603.5	5375.1	15938.4	9120.1	4740.5	0.91	3.05	9.53	43.14	17.01	17	17	17	17	17	17	17	17	17	17	17
Gamma-aminobutyric acid transaminase, isoform A OS=Drosophila melanogaster OX=7227 GN=Gabat PE=1 SV=1	CG7433; Gabat	Q9VW68	High	16	24	54.6	384	0.757	7.293	0.104	0.406	1.60554	1638.7	2166	15797.8	2631	6408	0.03	9.25	3.06	15.69	4.26	15	15	15	15	15	15	15	15	15	15	15
Coronin OS=Drosophila melanogaster OX=7227 GN=coro PE=1 SV=1	coro	A0A0B4KEU5	High	20	44	58	1079	0.363	2	0.182	0.637	4.87278	2652.8	7298.6	14598.6	12926.5	9296.8	9.48	2.08	4.09	12.35	6.56	23	23	23	23	23	23	23	23	23	23	23
Coronin OS=Drosophila melanogaster OX=7227 GN=coro PE=1 SV=1	coro	A0A0B4KEJ7	High	20	44	58	1079	0.374	1.985	0.188	0.649	4.79338	2724.8	7291.2	14474.6	13061	9400.5	9.83	2.78	3.86	11.35	6.57	23	23	23	23	23	23	23	23	23	23	23
Cuticular protein 65Au, isoform A OS=Drosophila melanogaster OX=7227 GN=Cpr65Au PE=1 SV=2	Cpr65Au	Q9I7Q5	High	6	21	11.4	546	0.383	11.462	0.033	0.307	1.55908	463.8	1211.2	13883.4	723.1	4264.9	5.82	17.15	3.83	43.87	14.11	6	5	6	6	6	6	6	6	6	6	6
RIC3 acetylcholine receptor chaperone, isoform M OS=Drosophila melanogaster OX=7227 GN=RIC-3 PE=1 SV=1	RIC-3	E1JGP4	High	16	35	46.5	751	0.397	3.44	0.115	0.307	4.76676	1464.6	3686.6	12680.6	6981.4	3887.8	1.12	0.39	9.12	40.21	15.42	15	16	16	16	16	16	16	16	16	16	16
Uncharacterized protein, isoform C OS=Drosophila melanogaster OX=7227 GN=Dmel\CG8547 PE=1 SV=2	CG8547	Q0E980	High	19	44	68	1090	0.731	3.928	0.186	0.567	1.99046	2274.6	3112.7	12225.8	4527.5	6927.9	4.14	1.73	10.13	22.12	12.15	22	22	22	22	22	22	22	22	22	22	22
GEO04249p1 (Fragment) OS=Drosophila melanogaster OX=7227 PE=2 SV=1	fau	A0A1B2AL87	High	8	70	14.4	1893	0.107	1.767	0.061	0.359	24.2629	719.7	6716.5	11869.2	17462	4258.9	5.55	0.69	2.47	26.17	3.57	9	9	9	9	9	9	9	9	9	9	9
Paxillin OS=Drosophila melanogaster OX=7227 GN=Pax PE=2 SV=2		Q9BPQ9	High	10	23	64.7	355	0.181	2.306	0.078	0.27	5.75844	915.7	5067.7	11686.5	5273	3157.6	2.94	10.59	8.85	2.4	4.2	12	12	12	12	12	12	12	12	12	12	12
Integrin linked kinase, isoform A OS=Drosophila melanogaster OX=7227 GN=Ilk PE=1 SV=1	Ilk	Q9V400	High	17	25	50.7	303	0.608	4.632	0.131	0.479	3.66505	1529.5	2516	11653.7	5605.7	5578.4	6.14	1.3	4.91	0.37	0.98	17	17	17	17	17	17	17	17	17	17	17
Phosphodiesterase OS=Drosophila melanogaster OX=7227 GN=dnc PE=1 SV=1	dnc	E2QD73	High	25	39	115	1009	0.29	2.292	0.127	0.398	6.51378	1374.7	4734.3	10850.5	8954.5	4323.4	2.55	6.75	3.16	4.55	0.8	24	24	24	24	24	24	24	24	24	24	24
Blistery, isoform A OS=Drosophila melanogaster OX=7227 GN=by PE=2 SV=1	by	Q9VHC3	High	19	25	79.4	535	0.827	5.976	0.138	0.629	2.07528	1409.4	1703.3	10178.2	2924.9	6398	1.47	7.58	4.9	15.13	12.87	17	17	17	17	17	17	17	17	17	17	17
GH26015p OS=Drosophila melanogaster OX=7227 GN=Dmel\CG8888 PE=1 SV=1	CG8888	Q7K3N4	High	10	19	43.5	351	0.469	5.526	0.085	0.521	5.67494	826	1763	9742.1	4687.5	5077.1	16.4	0.25	5.7	55.07	12.3	11	11	11	11	11	11	11	11	11	11	11
Atlastin, isoform C OS=Drosophila melanogaster OX=7227 GN=atl PE=4 SV=1	atl	A0A0B4LHV8	High	7	17	60.9	259	0.607	4.588	0.132	0.445	3.04174	1233.9	2033.8	9330.4	3753.2	4152	0.83	2.31	9.58	55.3	14.62	7	7	7	7	7	7	7	7	7	7	7
MSP-300 (Fragment) OS=Drosophila melanogaster OX=7227 GN=Msp300 PE=2 SV=1		Q6YDA5	High	16	29	39.3	514	0.499	2.639	0.189	0.521	6.87187	1742.8	3495.2	9224.4	11976.3	4805.3	4.91	5.61	4.25	52.48	14.43	16	16	16	16	16	16	16	16	16	16	16
Glycogenin, isoform D OS=Drosophila melanogaster OX=7227 GN=Gyg PE=1 SV=1	Glycogenin	A0A0B4K7X5	High	8	27	61.7	795	1.95	6.435	0.303	0.396	2.31822	2743.4	1407	9054.5	6359.8	3583.9	1.5	8.93	12.13	0.92	9.49	12	12	12	12	12	12	12	12	12	12	12
Delta-1-pyrroline-5-carboxylate synthase OS=Drosophila melanogaster OX=7227 GN=Dmel\CG7470 PE=1 SV=1	CG7470	Q9VNW6	High	15	24	84	348	2.245	10.963	0.205	0.625	1.8064	1841.4	820.1	8990.6	3326.3	5619.4	4.12	9.31	2.78	16.05	12.81	14	14	14	14	14	14	14	14	14	14	14
Receptor expression-enhancing protein OS=Drosophila melanogaster OX=7227 GN=ReepB PE=3 SV=1	CG8331	A1Z9M2	High	5	11	20.3	55	0.645	3.37	0.191	0.443	1.78234	1659.5	2572.5	8670.1	2957.8	3838.4	1.08	0.17	10.03	54.28	20.28	6	6	6	6	6	6	6	6	6	6	6
RE14195p OS=Drosophila melanogaster OX=7227 GN=Dmel\CG6225 PE=2 SV=1	CG6225	Q9VG44	High	15	21	80.2	291	0.828	3.761	0.22	0.504	1.7752	1863.9	2251.8	8467.9	3308.8	4269.3	8.73	4.06	9.57	27.39	6.58	13	13	13	13	13	13	13	13	13	13	13
Extended synaptotagmin-like protein 2, isoform C OS=Drosophila melanogaster OX=7227 GN=Esyt2 PE=1 SV=1	Esyt2	A0A0B4K6F9	High	14	16	94.8	259	0.317	3.95	0.08	0.58	4.89437	673.1	2125.1	8394.6	3294.4	4867.5	0.63	7.1	7.99	17.68	20.64	13	14	14	14	14	14	14	14	14	14	14
Protein kinase, cAMP-dependent, regulatory subunit type 1, isoform X OS=Drosophila melanogaster OX=7227 GN=Pka-R1 PE=1 SV=1	Pka-R1	M9MS72	High	10	23	32.9	464	0.269	2.606	0.103	0.311	10.8624	854.2	3174.2	8273.4	9278.7	2571.9	5.37	3.28	3.12	18.98	2.05	10	10	10	10	10	10	10	10	10	10	10
Glycogenin, isoform H OS=Drosophila melanogaster OX=7227 GN=Gyg PE=1 SV=1	Glycogenin	A0A0B4LG72	High	7	25	38	719	2.39	6.346	0.377	0.4	1.92663	3111.6	1302	8262.9	5994.9	3302.1	1.23	10.55	12.6	1.91	10.04	11	11	11	11	11	11	11	11	11	11	11
GH19206p OS=Drosophila melanogaster OX=7227 GN=BcDNA:GH02439 PE=1 SV=1	CG2082	Q95T61	High	10	17	40	323	0.232	3.521	0.066	0.552	6.88961	521.8	2244.9	7903.8	3595	4362.2	2.19	3.43	7.34	3.76	0.53	10	10	10	10	10	10	10	10	10	10	10
Protein kinase, cAMP-dependent, regulatory subunit type 1, isoform O OS=Drosophila melanogaster OX=7227 GN=Pka-R1 PE=1 SV=2	Pka-R1	Q9VPA7	High	10	22	51.7	443	0.257	2.649	0.097	0.267	11.7937	737.8	2875.4	7616.4	8701.4	2033.4	5.87	1.84	2.9	20.55	4.22	10	10	10	10	10	10	10	10	10	10	10
Uncharacterized protein, isoform C OS=Drosophila melanogaster OX=7227 GN=Dmel\CG18135 PE=1 SV=1	CG18135	Q86BJ0	High	22	34	80.5	377	0.827	1.516	0.545	0.362	2.09914	3994.4	4830.6	7325	8384.8	2654.7	4.83	2.75	14.55	16.3	18.78	20	20	20	20	20	20	20	20	20	20	20
Carboxylic ester hydrolase OS=Drosophila melanogaster OX=7227 PE=3 SV=1		A0A0U3SHB6	High	15	29	61.1	552	1.177	1.87	0.629	0.445	2.62646	4586.1	3897.8	7290.6	12045.2	3243.8	0.46	3.91	9.62	19.98	17.9	14	14	14	14	14	14	14	14	14	14	14
Transglutaminase, isoform B OS=Drosophila melanogaster OX=7227 GN=Tg PE=1 SV=1	Tg	Q8IPH0	High	12	16	86.8	266	0.756	8.068	0.094	0.524	6.33141	656.9	868.8	7009	4159.1	3671.6	0.92	5.16	4.36	13.23	8.16	11	11	11	11	11	11	11	11	11	11	11
Carboxylic ester hydrolase OS=Drosophila melanogaster OX=7227 GN=Est-6 PE=1 SV=1	Est-6	C9QP21	High	15	30	61.1	607	1.187	1.881	0.631	0.47	2.91616	4394.1	3701.5	6962.6	12813.9	3274.9	0.07	3.91	9.45	21.21	18.38	14	14	14	14	14	14	14	14	14	14	14
GH23568p OS=Drosophila melanogaster OX=7227 GN=parvin PE=1 SV=2	CG32528; parvin	Q9VWD0	High	11	16	41.8	231	0.663	4.489	0.148	0.511	2.97845	886.5	1336.4	5999.6	2640.4	3066.4	0.16	5.47	6.83	14.77	6.06	10	10	10	10	10	10	10	10	10	10	10
Glutamate carrier 1, isoform A OS=Drosophila melanogaster OX=7227 GN=GC1 PE=1 SV=1	CG18347; GC1	Q9VGF7	High	9	18	34.5	415	0.361	7.046	0.051	0.4	3.42606	307	851.2	5997.7	1051.8	2399.9	6.77	4.2	14.97	30.78	10.83	8	8	8	8	8	8	8	8	8	8	8
Receptor expression-enhancing protein OS=Drosophila melanogaster OX=7227 GN=ReepB PE=3 SV=1	CG8331	A0A0B4JD51	High	2	7	17.5	38	0.781	3.699	0.211	0.437	1.61525	1166.2	1493	5523.3	1883.7	2414.4	1.47	0.27	9.28	55.33	16.03	3	3	3	3	3	3	3	3	3	3	3
GH01592p OS=Drosophila melanogaster OX=7227 GN=BEST:GH19547 PE=1 SV=1	CG4847	Q7K5N8	High	8	14	40.7	306	0.599	2.675	0.224	0.407	3.10136	1116.8	1863.6	4984.9	3463.6	2030.1	2.1	2.62	5.07	33.51	2.5	8	8	8	8	8	8	8	8	8	8	8
Lethal (2) essential for life, isoform C OS=Drosophila melanogaster OX=7227 GN=l(2)efl PE=3 SV=1	l(2)efl	A0A0B4KEY5	High	8	38	21.3	650	0.688	7.175	0.096	0.59	83.6919	469.7	682.9	4899.8	39310.1	2890	4.14	17.4	14.15	28.61	21.18	9	9	9	9	9	9	9	9	9	9	9
G protein beta-subunit 13F, isoform C OS=Drosophila melanogaster OX=7227 GN=Gbeta13F PE=1 SV=1	Gbeta13F	A4V4I0	High	5	8	37.1	229	0.596	2.835	0.21	0.63	2.21145	981.8	1646.9	4669	2171.2	2939.8	0.15	2.66	6.29	1.28	9.87	5	5	5	5	5	5	5	5	5	5	5
RE58324p OS=Drosophila melanogaster OX=7227 GN=Dmel\CG15628 PE=2 SV=3	CG15628	Q9VR30	High	5	7	41.9	85	0.596	9.283	0.064	0.243	2.53768	256.1	430	3992.1	649.9	969.9	2.46	5.01	6.62	1.42	10.97	5	5	5	5	5	5	5	5	5	5	5
LIM domain-containing protein OS=Drosophila melanogaster OX=7227 GN=stck PE=1 SV=1	stck	Q9XYA7	High	9	10	38.7	99	1.016	4.358	0.233	0.446	1.70026	877.1	863.7	3763.9	1491.3	1677.3	14.65	12.18	8.1	5.18	22.13	8	8	8	8	8	8	8	8	8	8	8
Acetyl-coenzyme A synthetase OS=Drosophila melanogaster OX=7227 GN=AcCoAS PE=1 SV=2	AcCoAS	Q59E09	High	9	9	75.9	119	0.81	3.462	0.234	0.653	1.93071	790.9	977	3382.5	1527	2209.8	2.37	1.24	8.63	3.22	14.37	8	8	8	8	8	8	8	8	8	8	8
GH24939p (Fragment) OS=Drosophila melanogaster OX=7227 GN=CG17108 PE=2 SV=1		Q6NNY8	High	1	6	28.2	129	0.603	3.47	0.174	0.383	3.60593	556.5	923.5	3204.9	2006.7	1228	11.77	10.75	9.45	40.92	34.1	1	1	1	1	1	1	1	1	1	1	1
GH08754p (Fragment) OS=Drosophila melanogaster OX=7227 GN=fau-RB PE=2 SV=1		D2NUG6	High	6	12	22.3	306	1.2	16.511	0.073	0.602	12.0648	228.4	190.3	3141.9	2755.6	1892.5	3.54	20.06	3.4	27.11	14.96	5	6	6	6	6	6	6	6	6	6	6
Oxysterol-binding protein OS=Drosophila melanogaster OX=7227 GN=Osbp PE=1 SV=1	Osbp	Q9VC05	High	12	16	89.3	379	0.904	2.503	0.361	0.606	2.86199	1060.1	1172.3	2934.7	3034	1777.5	6.79	5.71	5.37	12.11	10.27	12	12	12	12	12	12	12	12	12	12	12
FI02090p OS=Drosophila melanogaster OX=7227 GN=Dmel\CG5001 PE=2 SV=3	CG5001	Q9VPY9	High	5	8	39.5	148	0.216	1.772	0.122	0.65	7.06848	338.8	1566.5	2776.2	2394.8	1805.3	12.95	1.3	4.49	8.07	12.46	5	5	5	5	5	5	5	5	5	5	5
Aldehyde oxidase 1 OS=Drosophila melanogaster OX=7227 GN=AOX1 PE=1 SV=1	CG18522; AOX1	Q9VF53	High	12	12	139	121	1.118	6.543	0.171	0.364	1.82965	465.5	416.4	2724.5	851.7	992.6	7.9	3.56	8.79	27.54	0.74	7	7	7	7	7	7	7	7	7	7	7
Serine/threonine protein phosphatase 2A regulatory subunit OS=Drosophila melanogaster OX=7227 GN=wrd PE=1 SV=1	PP2A-B'	Q5BIJ2	High	12	13	73.7	203	0.482	1.641	0.294	0.659	2.28291	733.8	1522.9	2498.6	1675.2	1647.4	6.02	6.54	4.53	29.93	14.56	11	11	11	11	11	11	11	11	11	11	11
Ectoderm-expressed 4, isoform D OS=Drosophila melanogaster OX=7227 GN=Ect4 PE=1 SV=1	Ect4	A8JNN1	High	12	13	177.7	161	1.067	1.953	0.546	0.552	2.56587	1342.7	1258.4	2457.4	3445.2	1355.6	2.6	13.46	2.38	19.83	8.88	11	11	11	11	11	11	11	11	11	11	11
Protein kinase C OS=Drosophila melanogaster OX=7227 GN=Pkc98E PE=3 SV=1	Pkc98E	A0A0B4LI13	High	6	6	82.9	49	1.014	3.329	0.305	0.591	1.61262	738.3	728.1	2423.7	1190.6	1433.1	4.19	0.6	7.02	22.06	6.14	6	6	6	6	6	6	6	6	6	6	6
Ste20-like protein kinase OS=Drosophila melanogaster OX=7227 GN=fray PE=2 SV=3		Q9VE62	High	8	10	60.3	158	0.865	1.719	0.503	0.558	1.7497	1067.1	1234	2121.1	1867.1	1183.5	2.31	5.79	1.17	1.79	5.31	7	7	7	7	7	7	7	7	7	7	7
MIP06286p (Fragment) OS=Drosophila melanogaster OX=7227 PE=2 SV=1		C1C535	High	4	7	12.9	135	0.455	2.852	0.159	0.602	2.55014	320.1	703.8	2007.3	816.3	1208.5	12.03	7.62	8.05	26.06	15.08	4	4	4	4	4	4	4	4	4	4	4
Glutaminase, isoform C OS=Drosophila melanogaster OX=7227 GN=GLS PE=1 SV=1	CG42708; GLS	A1Z943	High	6	7	73.3	77	0.69	13.002	0.053	0.273	11.3768	99	143.4	1865	1126.3	508.8	15.98	21.11	0.86	14.03	9.99	4	4	4	4	4	4	4	4	4	4	4
GH24644p OS=Drosophila melanogaster OX=7227 GN=Lnpk PE=1 SV=1	CG8735	Q7K2N0	High	7	9	43.6	143	0.204	1.514	0.135	0.63	3.53972	250.5	1226	1856.7	886.7	1170.4	2.91	2.22	12.69	57.49	13.87	4	4	4	4	4	4	4	4	4	4	4
Carboxylic ester hydrolase (Fragment) OS=Drosophila melanogaster OX=7227 GN=Est-6 PE=3 SV=1		Q15DQ3	High	5	8	12	232	1.087	1.966	0.553	0.485	3.06495	983.9	905.1	1779.5	3015.6	862.4	3.2	2.51	6.61	16.87	32.24	5	5	5	5	5	5	5	5	5	5	5
RH70154p OS=Drosophila melanogaster OX=7227 GN=CG9928 PE=2 SV=1		Q8SY60	High	3	9	11.5	186	0.912	2.654	0.344	0.642	2.23753	593.6	650.7	1727.3	1328.2	1108.5	5.94	21.11	2.89	30.78	51.51	4	4	4	4	4	4	4	4	4	4	4
FI14001p1 OS=Drosophila melanogaster OX=7227 GN=SNF4Agamma PE=2 SV=1	SNF4Agamma	Q7JQX9	High	6	9	103	155	0.871	1.98	0.44	0.645	1.54547	744.5	854.6	1692.1	1150.6	1092	2.81	3.28	9.82	22.21	15.43	7	7	7	7	7	7	7	7	7	7	7
RE11278p OS=Drosophila melanogaster OX=7227 GN=SNF4Agamma PE=2 SV=1		Q8IGX0	High	5	8	59.9	169	0.862	2.043	0.422	0.621	1.59527	659.2	765.1	1563	1051.6	970	7.37	8.3	8.36	23.8	15.49	6	6	6	6	6	6	6	6	6	6	6
Uncharacterized protein, isoform F OS=Drosophila melanogaster OX=7227 GN=NEST:bs17f06 PE=4 SV=1	CG14995	E1JIC6	High	3	4	26.6	77	0.832	6.526	0.128	0.522	2.71713	175.7	211.1	1377.3	477.4	718.7	28.23	15.43	3.97	2.69	5.23	3	3	3	3	3	3	3	3	3	3	3
Uncharacterized protein, isoform A OS=Drosophila melanogaster OX=7227 GN=Dmel\CG1143 PE=1 SV=1	CG1143	Q9VZZ1	High	4	5	31.5	141	0.7	28.816	0.024	0.648	2.16566	33.2	47.4	1364.6	71.9	883.7	7.96	30.26	9.49	35.05	33.66	2	3	3	3	3	3	3	3	3	3	3
Occludin-like protein (Fragment) OS=Drosophila melanogaster OX=7227 GN=ORY PE=2 SV=1		Q95V49	High	2	2	85.7	54	0.526	2.147	0.245	0.255	3.96599	323.4	614.5	1319.5	1282.6	336.1	9.2	0.7	12.07	32.23	20.41	2	2	2	2	2	2	2	2	2	2	2
MIP14879p (Fragment) OS=Drosophila melanogaster OX=7227 GN=CG41520-RB PE=2 SV=1		C9QPD7	Low	1	2	25.8	0	1.339	5.646	0.237	0.363	4.10102	312.8	233.5	1318.4	1282.8	478.7	3.64	3.9	2.01	12.91	19.69	1	1	1	1	1	1	1	1	1	1	1
Uncharacterized protein OS=Drosophila melanogaster OX=7227 GN=Dmel\CG13872 PE=4 SV=1	CG13872	A1ZBQ7	Low	1	1	69	0	0.627	3.488	0.18	0.416	1.91288	233	371.7	1296.4	445.7	538.9	0.83	2.61	7.32	61.99	13.19	1	1	1	1	1	1	1	1	1	1	1
Gag protein OS=Drosophila melanogaster OX=7227 PE=4 SV=1		Q9NHF8	High	8	10	36.4	93	0.901	3.549	0.254	0.521	2.08372	323.7	359.2	1274.8	674.5	663.9	4.81	8.05	2.96	10.18	0.02	5	5	5	5	5	5	5	5	5	5	5
GEO08194p1 OS=Drosophila melanogaster OX=7227 GN=Dmel\CG14687 PE=2 SV=1	CG14687	Q9VGW5	High	2	2	15.5	43	0.485	8.646	0.056	0.488	6.68831	69.3	142.7	1234.1	463.5	601.8	2.17	17.93	2.44	10.1	11.04	2	2	2	2	2	2	2	2	2	2	2
GXIVsPLA2, isoform A OS=Drosophila melanogaster OX=7227 GN=GXIVsPLA2 PE=2 SV=2	GXIVsPLA2	Q9VUV6	High	5	5	25.9	144	0.411	2.702	0.152	0.467	2.91359	175.9	428	1156.4	512.5	539.5	5.71	0.74	5.92	28.26	19.13	4	4	4	4	4	4	4	4	4	4	4
GH07209p OS=Drosophila melanogaster OX=7227 GN=BEST:CK00246 PE=1 SV=1	CG13920	Q8T0T9	High	1	2	17.9	46	0.56	3.357	0.167	0.422	3.8558	192.1	343.1	1152	740.7	485.7	7.45	5.6	7.05	47.03	11.3	1	1	1	1	1	1	1	1	1	1	1
Galactose specific C-type lectin OS=Drosophila melanogaster OX=7227 GN=Lectin-galC1 PE=2 SV=1		Q94881	High	3	5	21.2	73	0.615	1.925	0.319	0.169	5.63879	330	536.4	1032.8	1860.8	175	11.04	14.69	3.93	20.39	31.04	3	3	3	3	3	3	3	3	3	3	3
GEO07393p1 OS=Drosophila melanogaster OX=7227 GN=anon-WO0118547.153 PE=2 SV=1	CG17124	Q9VKQ5	High	2	3	14.6	43	0.182	2.088	0.087	0.492	4.24511	86.9	478.4	998.9	368.9	491.4	1.11	9.38	3.61	4.88	8.99	2	2	2	2	2	2	2	2	2	2	2
Tyramine beta hydroxylase, isoform C OS=Drosophila melanogaster OX=7227 GN=Tbh PE=4 SV=1	Tbh	X2JIW9	Low	1	1	77.7	33	0.569	3.836	0.148	0.466	3.06471	146.8	258	989.7	449.9	460.7	3.7	2.64	7.26	28.62	5.51	1	1	1	1	1	1	1	1	1	1	1
Uncharacterized protein, isoform A OS=Drosophila melanogaster OX=7227 GN=Dmel\CG11883 PE=1 SV=1	CG11883	A1Z8A7	High	4	7	80.6	103	1.348	2.128	0.634	0.417	1.91128	623.3	462.3	983.8	1191.3	410.5	6.43	2.74	8.02	1.72	12.95	4	4	4	4	4	4	4	4	4	4	4
FI17342p1 OS=Drosophila melanogaster OX=7227 GN=Dmel\CG16772 PE=1 SV=1	CG16772	Q9VIQ6	High	2	4	34.3	116	1.059	55.887	0.019	0.478	1.93514	18.5	17.5	976.3	35.8	466.9	5.21	43.75	19.65	23.93	1.06	2	2	2	2	2	2	2	2	2	2	2
Female-specific independent of transformer OS=Drosophila melanogaster OX=7227 GN=fit PE=1 SV=1	fit	Q9VD66	High	4	5	13.9	127	0.643	2.304	0.279	0.298	3.1261	272	423.1	974.7	850.3	290.7	6.07	16.83	14.01	53.77	57.14	4	4	4	4	4	4	4	4	4	4	4
Aminopeptidase OS=Drosophila melanogaster OX=7227 GN=CG11955 PE=2 SV=1	CG31445	Q95SR0	High	2	2	107.4	28	0.393	16.582	0.024	0.507	74.4298	22.8	57.9	960.7	1697	487.1	2.33	15.85	9.35	41.71	5.83	2	2	2	2	2	2	2	2	2	2	2
RE16411p OS=Drosophila melanogaster OX=7227 GN=CG10361 PE=2 SV=1		Q8SXK3	High	1	2	27.5	68	0.53	3.87	0.137	0.613	2.28472	128.9	243.1	940.8	294.5	576.6	0.03	8.71	3.94	8.39	1.14	1	1	1	1	1	1	1	1	1	1	1
FI21816p1 OS=Drosophila melanogaster OX=7227 GN=Vdup1 PE=2 SV=1	Vdup1	Q0E8K8	Medium	2	2	38.7	25	0.781	5.337	0.146	0.621	1.62846	133.5	171	912.3	217.4	567	3.47	0.58	6.95	3.4	1.01	2	2	2	2	2	2	2	2	2	2	2
Aminopeptidase OS=Drosophila melanogaster OX=7227 GN=Dmel\CG2111 PE=3 SV=1	CG2111	Q9W2S7	Low	1	1	108	0	0.271	3.952	0.069	0.507	6.68627	61.2	225.8	892.2	409.2	452.3	0.61	0.51	1.02	27.3	0.83	1	1	1	1	1	1	1	1	1	1	1
Uncharacterized protein, isoform E OS=Drosophila melanogaster OX=7227 GN=Dmel\CG5316 PE=4 SV=1	CG5316	A0A1Z1CGZ3	Medium	1	2	51.2	31	0.743	5.574	0.133	0.393	4.36504	110.4	148.5	827.7	481.9	325.6	14.58	19.8	5.62	12.08	3.33	1	1	1	1	1	1	1	1	1	1	1
DnaJ homolog, isoform A OS=Drosophila melanogaster OX=7227 GN=DnaJ-H PE=2 SV=1	DnaJ-H	Q9VK35	Medium	1	4	43.9	29	0.957	16.215	0.059	0.59	15.0514	38.9	40.6	658.7	585.5	388.5	7.41	16.34	11.46	21.1	49.99	1	1	1	1	1	1	1	1	1	1	1
Uncharacterized protein, isoform D OS=Drosophila melanogaster OX=7227 GN=CG15654 PE=3 SV=2	CG34396	Q9W2L7	High	4	4	111	122	0.419	2.827	0.148	0.347	3.13868	92.3	220.4	622.9	289.7	216.1	2.64	1.09	4.96	52.67	10.44	3	3	4	4	4	4	4	4	4	4	4
Uncharacterized protein, isoform A OS=Drosophila melanogaster OX=7227 GN=BcDNA:RH69723 PE=1 SV=1	CG7646	Q9VW66	High	4	4	21.4	67	1.066	12.263	0.087	0.654	2.0701	48.5	45.5	557.5	100.4	364.6	3.38	20.55	5.87	2.8	2.81	2	2	2	2	2	2	2	2	2	2	2
Nedd4, isoform H OS=Drosophila melanogaster OX=7227 GN=Nedd4 PE=1 SV=1	Nedd4	B7Z068	High	5	5	113.3	90	0.675	2.356	0.287	0.642	2.69565	154.1	228.3	537.8	415.4	345.2	11.92	9.39	7.04	19.08	8.13	4	4	4	4	4	4	4	4	4	4	4
Oxysterol-binding protein OS=Drosophila melanogaster OX=7227 GN=Dmel\CG1513 PE=1 SV=1	CG1513	A0A0B4KEI3	High	4	4	53.5	60	0.812	2.581	0.314	0.637	1.99641	167.1	205.9	531.5	333.6	338.7	11.62	5.12	10.67	2.3	7.38	4	4	4	4	4	4	4	4	4	4	4
Uncharacterized protein, isoform B OS=Drosophila melanogaster OX=7227 GN=Dmel\CG7203 PE=1 SV=2	CG7203	Q9VLX9	High	1	4	12.4	71	0.915	8.504	0.108	0.565	1.67838	56.9	62.2	528.7	95.5	298.6	17.63	3.48	9.52	17.19	35.85	3	3	3	3	3	3	3	3	3	3	3
Reversed polarity OS=Drosophila melanogaster OX=7227 GN=repo PE=2 SV=1		Q24477	Low	1	1	65.6	30	0.172	4.092	0.042	0.39	25.5052	19.4	113.1	462.6	494.8	180.3	21.86	20.14	4.87	10.11	16.2	1	1	1	1	1	1	1	1	1	1	1
GH13040p OS=Drosophila melanogaster OX=7227 GN=mlt PE=2 SV=1	CG12214; mlt	Q7K549	High	7	7	53.1	146	0.735	2.076	0.354	0.643	1.7179	158.1	215.2	446.6	271.6	287	23.17	9.37	2.97	34.05	2.26	4	4	4	4	4	4	4	4	4	4	4
BcDNA.GH12174 OS=Drosophila melanogaster OX=7227 GN=Bap170 PE=2 SV=1		Q7KMJ0	Low	1	1	126.3	26	0.732	4.017	0.182	0.529	3.71339	79.9	109.1	438.2	296.7	231.9	6.98	23.35	2.38	60.14	2.7	1	1	1	1	1	1	1	1	1	1	1
Glutathione S transferase E2 OS=Drosophila melanogaster OX=7227 GN=GstE2 PE=2 SV=1	GstE2	Q7JYZ9	High	2	2	25.2	51	0.735	6.94	0.106	0.462	2.1484	43.8	59.7	414	94.1	191.3	4.51	17.6	4.88	5.47	7.73	1	1	1	1	1	1	1	1	1	1	1
F-box and WD repeat domain containing 5 OS=Drosophila melanogaster OX=7227 GN=Fbw5 PE=1 SV=2	Fbw5	Q9VMI1	High	2	4	75.3	61	1.367	2.712	0.504	0.453	1.76112	200.1	146.3	396.9	352.4	179.8	99.94	67.49	14.22	37.15	7.36	2	2	2	2	2	2	2	2	2	2	2
Uncharacterized protein, isoform D OS=Drosophila melanogaster OX=7227 GN=CG31303 PE=1 SV=1	CG42542	E1JIL1	High	3	3	54.5	127	1.491	3.95	0.378	0.594	2.46896	148.2	99.3	392.4	365.9	233.2	4.48	3.69	8.14	43.17	14.22	3	3	3	3	3	3	3	3	3	3	3
Prospero, isoform I OS=Drosophila melanogaster OX=7227 GN=pros PE=4 SV=1	pros	A0A0B4K630	Low	1	1	198.3	0	1.255	3.545	0.354	0.41	3.32931	132.4	105.5	374	440.8	153.5	2.28	1.83	4.69	33.35	5.41	1	1	1	1	1	1	1	1	1	1	1
Uncharacterized protein, isoform D OS=Drosophila melanogaster OX=7227 GN=PP2C PE=3 SV=1	CG7115	M9PCH3	High	5	6	51.8	116	0.271	1.683	0.161	0.635	2.819	55.8	206	346.7	157.3	220.3	7.37	8.31	5.92	50.15	19.92	3	3	3	3	3	3	3	3	3	3	3
Uncharacterized protein OS=Drosophila melanogaster OX=7227 GN=Dmel\CG17807 PE=4 SV=1	CG17807	Q9W232	Low	1	1	69.3	28	0.754	1.838	0.41	0.207	1.60296	141.8	188.2	346	227.3	71.5	9.01	15.96	26.39	12.85	42.86	1	1	1	1	1	1	1	1	1	1	1
GH28721p OS=Drosophila melanogaster OX=7227 GN=Dmel\CG9451 PE=2 SV=1	CG9451	Q9VW00	High	1	1	46.5	20	1.234	30.897	0.04	0.259	1.85075	13.4	10.9	336.1	24.8	86.9	4.71	55	6.39	0.78	5.05	1	1	1	1	1	1	1	1	1	1	1
CG12239-PA (Fragment) OS=Drosophila melanogaster OX=7227 GN=CG12239 PE=4 SV=1		A9YIY4	Medium	2	2	30.8	38	0.223	3.54	0.063	0.497	11.9	21	94.1	333	249.9	165.4	7.07	9.27	0.78	35.52	6.04	1	1	1	1	1	1	1	1	1	1	1
GH17693p (Fragment) OS=Drosophila melanogaster OX=7227 GN=CG7888-RB PE=2 SV=1		D3DME7	High	2	2	52	57	1.116	5.811	0.192	0.429	1.91332	62.3	55.8	324.4	119.2	139.2	9.88	2.37	19.95	44.24	29.96	1	1	2	2	2	2	2	2	2	2	2
Cubitus interruptus, isoform B OS=Drosophila melanogaster OX=7227 GN=ci PE=4 SV=1	ci	H9XVL7	Low	1	1	140.6	0	0.763	9.89	0.077	0.576	1.86179	24.6	32.3	319.2	45.8	184	15.31	16.74	17.03	15.81	5.04	1	1	1	1	1	1	1	1	1	1	1
GM09915p OS=Drosophila melanogaster OX=7227 GN=CG15611 PE=2 SV=1		Q95S39	Low	1	1	52	0	0.43	1.552	0.277	0.343	2.20804	84.6	196.5	304.9	186.8	104.6	5.83	0.14	9.65	44.81	11.19	1	1	1	1	1	1	1	1	1	1	1
GEO08277p1 OS=Drosophila melanogaster OX=7227 GN=BcDNA:RH17440 PE=2 SV=2	CG16756	Q9W4C2	High	3	3	17.3	48	0.609	2.428	0.251	0.443	9.52334	70.7	116.1	282	673.3	124.8	15.66	15.92	7.81	25.08	14.05	2	2	2	2	2	2	2	2	2	2	2
MIP06744p OS=Drosophila melanogaster OX=7227 GN=raptor-RA PE=2 SV=1		C3KKC3	High	3	3	177	88	0.332	1.795	0.185	0.413	2.11777	48.4	145.8	261.7	102.5	108.1	3.06	8.91	12.17	56.13	14.9	1	1	1	1	1	1	1	1	1	1	1
GEO12720p1 OS=Drosophila melanogaster OX=7227 GN=Dmel\CG6421 PE=2 SV=1	CG6421	A1ZAL1	High	2	2	18	60	0.762	13.692	0.056	0.398	1.56716	13.4	17.6	240.6	21	95.7	17.06	12.6	5.69	4.4	7.58	2	2	2	2	2	2	2	2	2	2	2
RE02548p OS=Drosophila melanogaster OX=7227 GN=Spn42De PE=2 SV=1	Spn42De	Q8SZF4	Low	1	1	44.5	0	0.422	2.89	0.146	0.443	3.34675	32.3	76.5	221	108.1	97.8	6.19	26.08	3.29	40.1	78.21	1	1	1	1	1	1	1	1	1	1	1
Dynein, axonemal, heavy chain 3, isoform D OS=Drosophila melanogaster OX=7227 GN=Dnah3 PE=4 SV=3	CG17150; Dnah3	Q9VZ77	Low	1	1	504.3	0	0.752	1.683	0.447	0.4	2.44078	97.1	129.1	217.4	237	87	0.75	1.6	2.73	4.12	11.47	1	1	1	1	1	1	1	1	1	1	1
Skywalker, isoform D OS=Drosophila melanogaster OX=7227 GN=sky PE=4 SV=1	sky	Q0E8N9	High	1	1	65	45	0.95	2.616	0.363	0.4	2.09517	72.5	76.3	199.6	151.9	79.9	0.27	1.71	9.64	27.14	28.25	1	1	1	1	1	1	1	1	1	1	1
IP04606p (Fragment) OS=Drosophila melanogaster OX=7227 PE=2 SV=1		Q4QPV1	High	1	1	18.1	62	0.335	1.795	0.187	0.447	3.03714	35	104.4	187.5	106.3	83.8	18.19	11.86	3.74	11.81	1.48	1	1	1	1	1	1	1	1	1	1	1
GH12037p OS=Drosophila melanogaster OX=7227 GN=Dmel\CG1146 PE=2 SV=1	CG1146	Q9W009	High	2	3	35.6	76	0.405	12.612	0.032	0.24	13.551	4.9	12	151.9	66.4	36.5	11.83	20.92	4.95	15.95	18.14	1	1	1	1	1	1	1	1	1	1	1
AT21877p (Fragment) OS=Drosophila melanogaster OX=7227 PE=2 SV=1		A2VED5	Low	1	2	15.5	31	0.02	2.111	0.01	0.166	85.4286	1.4	68.2	143.9	119.6	23.9		4.39	4.91	33.78	0.15		1	1	1	1	1	1	1	1	1	1
GEO13347p1 OS=Drosophila melanogaster OX=7227 GN=Sfp87B PE=2 SV=1	Sfp87B	B4ZJA7	High	1	2	10.2	85	0.693	1.532	0.453	0.192	2.3542	60.7	87.6	134.1	142.9	25.8	28.83	8.12	8.3	55.88	56.74	1	1	1	1	1	1	1	1	1	1	1
Non-specific lethal 1, isoform M OS=Drosophila melanogaster OX=7227 GN=nsl1 PE=1 SV=1	wah; nsl1	E2QD16	Medium	2	2	169.7	36	0.327	6.422	0.051	0.627	4.43103	5.8	17.7	113.6	25.7	71.3	42.27	18.62	10.47	22.09	47.92	1	1	1	1	1	1	1	1	1	1	1
DNA helicase OS=Drosophila melanogaster OX=7227 GN=Mcm6-RA PE=2 SV=1	Mcm6	C6SUY3	Low	1	1	92.3	38	0.445	1.926	0.231	0.582	3.92664	25.9	58.3	112.2	101.7	65.3	19.64	7.81	4.86	0.69	2.83	1	1	1	1	1	1	1	1	1	1	1
Uncharacterized protein, isoform B OS=Drosophila melanogaster OX=7227 GN=anon-EST:Posey81 PE=1 SV=1	CG31030	Q0KHY8	High	1	1	47.1	64	0.681	6.589	0.103	0.602	1.72727	11	16.2	106.8	19	64.3	16.95	15.48	23.9	3.77	16.12	1	1	1	1	1	1	1	1	1	1	1
GH09623p OS=Drosophila melanogaster OX=7227 GN=Dmel\CG6330 PE=1 SV=2	CG6330	Q9VBA0	High	1	1	41.3	62	1.909	13.502	0.141	0.325	1.76351	14.8	7.8	104.9	26.1	34.1	10.91	47.09	8.5	8.86	18.14	1	1	1	1	1	1	1	1	1	1	1
Carboxypeptidase OS=Drosophila melanogaster OX=7227 GN=BG:DS00365.3 PE=3 SV=2	CG31821	Q9VJN0	Low	1	1	48.1	40	0.785	2.262	0.347	0.473	1.90608	36.2	46.2	104.5	69	49.4	2.11	4.76	2.42	22.95	10.53	1	1	1	1	1	1	1	1	1	1	1
IP10846p OS=Drosophila melanogaster OX=7227 GN=Dmel\CG18765 PE=2 SV=1	CG18765	Q4V4D1	Low	1	1	44.7	21	0.806	3.31	0.243	0.564	4.54545	25.3	31.4	104	115	58.6	28.84	16.11	5.45	29.63	9.31	1	1	1	1	1	1	1	1	1	1	1
FI24129p1 OS=Drosophila melanogaster OX=7227 GN=trp-RA PE=2 SV=1	trp	U3PXB8	Low	1	1	142.5	0	1.024	3.648	0.281	0.495	4.19097	28.8	28.2	102.7	120.7	50.9	2.92	0.01	0.87	52.46	7.04	1	1	1	1	1	1	1	1	1	1	1
Phosphatidate cytidylyltransferase (Fragment) OS=Drosophila melanogaster OX=7227 GN=CdsA-RA PE=2 SV=1		H9ZJM9	High	3	3	53.2	96	0.668	3.094	0.216	0.65	1.71939	19.6	29.3	90.7	33.7	58.9	0.13	19.92	28.08	21.4	39.68	1	1	1	1	1	1	1	1	1	1	1
Autophagy-related protein 9 (Fragment) OS=Drosophila melanogaster OX=7227 GN=Atg9 PE=3 SV=1		Q2XY38	High	3	3	94	48	0.556	1.549	0.359	0.646	1.66981	31.8	57.1	88.5	53.1	57.2	2.85	9.16	6.21	7.16	29.37	2	2	2	2	2	2	2	2	2	2	2
HDC04652 OS=Drosophila melanogaster OX=7227 GN=HDC04652 PE=4 SV=1		Q6IGX1	Low	1	1	57.9	0	0.513	3.096	0.166	0.464	5.23684	7.6	14.9	46.1	39.8	21.4	16.66	38.83	4.99	40.24	10.59	1	1	1	1	1	1	1	1	1	1	1
Jonah 99Ciii, isoform B OS=Drosophila melanogaster OX=7227 GN=Jon99Ciii PE=3 SV=1	Jon99Ciii; Jon99Cii	A0A0B4LHX9	High	1	1	28.5	75	2.884	7.012	0.411	0.475	1.96111	18	6.3	43.8	35.3	20.8	51.96	29.61	40.91	2.4	2.35	1	1	1	1	1	1	1	1	1	1	1
MIP29415p OS=Drosophila melanogaster OX=7227 GN=nwk-RA PE=2 SV=1		F2FB98	Medium	1	1	74.6	46	0.609	3.6	0.169	0.588	2.35385	6.5	10.7	38.6	15.3	22.7	28.53	38.34	5.15	9.77	4.56	1	1	1	1	1	1	1	1	1	1	1
Sin3A (Fragment) OS=Drosophila melanogaster OX=7227 PE=4 SV=1		J7K9E8	High	1	1	16.9	58	0.609	2.874	0.212	0.429	1.95833	4.8	7.8	22.5	9.4	9.7	30.51	16.91	22.86	21.95	10.91	1	1	1	1	1	1	1	1	1	1	1
Uncharacterized protein OS=Drosophila melanogaster OX=7227 GN=Dmel\CG15040 PE=4 SV=1	CG15040	Q9VWS5	Low	1	1	208.5	0	2.018	3.424	0.589	0.316	3.61404	5.7	2.8	9.7	20.6	3.1	33.58	5.72	23.19	38.57	74.88	1	1	1	1	1	1	1	1	1	1	1
Myosin heavy chain, isoform U OS=Drosophila melanogaster OX=7227 GN=Mhc PE=1 SV=1	Mhc	M9ND95	High	199	4445	222.8	73036	0.849	0.628	1.352	0.508	0.721578	964210	1.13511e+06	713342	695752	362110	2.38	0.12	4.68	35.41	3.35	318	317	318	319	319	319	318	319	319	318	319
Myosin heavy chain, isoform T OS=Drosophila melanogaster OX=7227 GN=Mhc PE=1 SV=1	Mhc	M9NEP1	High	199	4504	224.1	73932	0.867	0.616	1.408	0.515	0.713869	990537	1141834	703500	707114	362174	2.26	0.13	4.59	35.59	3.41	319	317	319	319	319	319	319	319	319	318	319
Myosin heavy chain, isoform P OS=Drosophila melanogaster OX=7227 GN=Mhc PE=1 SV=1	Mhc	E1JHJ5	High	202	4510	222.7	74043	0.843	0.6	1.404	0.515	0.70638	972431	1.15367e+06	692598	686905	356592	2.32	0.15	4.37	35.34	2.86	321	319	322	322	322	322	322	322	322	321	322
Myosin heavy chain, isoform R OS=Drosophila melanogaster OX=7227 GN=Mhc PE=1 SV=1	Mhc	M9NF46	High	196	4391	224.1	70690	0.839	0.614	1.365	0.515	0.724255	938866	1.11913e+06	687573	679978	354301	2.47	0.17	4.42	35.2	2.56	311	309	312	312	312	312	312	312	312	311	312
Myosin heavy chain, isoform O OS=Drosophila melanogaster OX=7227 GN=Mhc PE=1 SV=1	Mhc	E1JHJ3	High	192	4373	224.4	70313	0.845	0.615	1.374	0.515	0.722479	938213	1.10983e+06	682923	677839	351596	2.49	0.14	4.5	35.31	3.09	308	306	308	308	308	308	308	308	308	307	308
Bent, isoform F OS=Drosophila melanogaster OX=7227 GN=bt PE=1 SV=1	bt	D1YSG0	High	411	1406	999.5	22539	0.478	1.049	0.456	0.413	1.26332	246797	516218	541354	311784	223436	1.98	0.71	5.95	42.35	12.2	518	506	521	521	521	520	521	521	521	521	521
Bent, isoform H OS=Drosophila melanogaster OX=7227 GN=bt PE=1 SV=1	bt	L0MPZ1	High	387	1336	940.5	21481	0.497	1.063	0.467	0.408	1.24171	243404	490120	521065	302238	212532	1.88	0.59	6.11	42.45	12.45	494	486	494	494	494	494	494	494	494	494	494
Sallimus, isoform P OS=Drosophila melanogaster OX=7227 GN=sls PE=4 SV=1	sls	M9PEA0	High	513	1295	2101.5	22850	0.46	1.051	0.438	0.467	3.11901	157326	341805	359173	490703	167669	3.23	1.46	6.75	34.46	3.95	572	550	577	577	577	576	577	576	577	577	576
Projectin (Fragment) OS=Drosophila melanogaster OX=7227 GN=bt PE=4 SV=1		O76281	High	261	967	743	16396	0.535	1.112	0.481	0.399	1.19749	171963	321561	357596	205924	142860	1.61	0.15	6.14	42.78	12.92	346	346	346	346	346	346	346	346	346	346	346
Sallimus, isoform Y OS=Drosophila melanogaster OX=7227 GN=sls PE=4 SV=1	sls	M9PDS8	High	431	1167	1206.5	20888	0.445	1.042	0.427	0.468	3.36975	138408	311177	324137	466399	151795	2.63	1.2	6.23	34.68	4.36	498	477	501	501	501	500	501	501	501	501	501
Short stop, isoform H OS=Drosophila melanogaster OX=7227 GN=shot PE=1 SV=1	shot	A1Z9J3	High	244	419	988.9	7064	0.622	7.491	0.083	0.369	0.987812	21447.7	34475.7	258257	21186.3	95177.5	2.39	5.4	11.04	14.42	7.51	253	253	253	253	253	253	253	253	253	253	253
Short stop, isoform O OS=Drosophila melanogaster OX=7227 GN=shot PE=1 SV=1	shot	E1JH63	High	211	381	627.4	6489	0.606	7.723	0.078	0.351	0.887279	19618.3	32381.2	250096	17406.9	87685.7	2.47	5.3	11.06	11.2	6.96	225	225	225	225	225	225	225	224	225	225	225
Short stop/Kakapo long isoform OS=Drosophila melanogaster OX=7227 GN=shot PE=2 SV=1		Q7KJN8	High	205	373	594.2	6269	0.604	7.718	0.078	0.35	0.883778	19402.5	32097.2	247733	17147.5	86666	2.52	5.31	11.08	10.99	6.91	219	219	219	219	219	219	219	219	219	219	219
Actin 79B, isoform B OS=Drosophila melanogaster OX=7227 GN=Act79B PE=3 SV=1	Act79B	M9PFZ6	High	23	1411	41.8	29228	0.507	0.734	0.691	0.539	1.48647	142727	281475	206547	212159	111328	4.31	0.23	3.15	4.06	3.49	51	47	51	51	51	51	51	51	51	51	51
RH70883p OS=Drosophila melanogaster OX=7227 GN=Act88F-RA PE=2 SV=1	Act88F	B6IDW7	High	22	1377	41.7	28260	0.842	0.846	0.995	0.583	1.04129	190818	226598	191744	198697	111843	3.26	0.02	3.05	0.72	4.58	45	45	45	45	45	45	45	45	45	45	45
Apolipophorin, isoform B OS=Drosophila melanogaster OX=7227 GN=apolpp PE=1 SV=1	Rfabg; apolpp	L0MPS3	High	170	795	372.4	12858	0.866	2.895	0.299	2.705	4.39929	54065.3	62429.7	180708	237849	488782	1.34	2.03	12.11	5.63	1.39	212	212	212	212	212	212	212	212	212	212	212
Actin 5C, isoform E OS=Drosophila melanogaster OX=7227 GN=Act5C PE=3 SV=1	Act5C	X2JCP8	High	20	1136	41.8	21438	0.755	0.913	0.827	0.641	1.16233	144543	191468	174805	168007	112014	3.52	0.05	2.29	0.86	1.65	36	36	36	36	36	36	36	36	36	36	36
LD47405p OS=Drosophila melanogaster OX=7227 GN=Act57B-RA PE=2 SV=1	Act57B	C8VV69	High	21	1171	41.8	22112	0.757	0.901	0.84	0.576	1.22772	144884	191421	172538	177876	99300.7	3.64	0.06	2.37	2.27	4.88	41	41	42	42	42	42	42	42	42	42	42
FI03688p OS=Drosophila melanogaster OX=7227 GN=Prm PE=1 SV=1	Prm	A4V1N8	High	74	691	102.3	15085	0.261	1.208	0.216	0.757	5.64968	31764.7	121492	146754	179460	111129	5.54	8.04	1.28	26.73	15.15	110	110	110	110	110	110	110	110	110	110	110
Arginine kinase, isoform E OS=Drosophila melanogaster OX=7227 GN=Argk PE=1 SV=1	Argk	A8JNP2	High	34	476	42.2	7710	0.819	2.127	0.385	0.752	1.76525	55095	67304.6	143189	97256.5	107702	3.17	5.89	2.71	17.31	18.58	55	55	55	55	55	55	55	55	55	55	55
Arginine kinase, isoform G OS=Drosophila melanogaster OX=7227 GN=Argk PE=1 SV=2	Argk	A8JNP1	High	35	476	39.8	7626	0.813	2.101	0.387	0.748	1.73144	54851	67427.8	141663	94971.3	105899	3.28	6.03	2.63	17.29	19.07	55	55	55	55	55	55	55	55	55	55	55
Tropomyosin 2, isoform E OS=Drosophila melanogaster OX=7227 GN=Tm2 PE=1 SV=1	Tm2	A0A0B4KHJ9	High	34	517	32.8	7054	0.42	0.555	0.756	0.823	1.4039	80954.4	192861	107105	113652	88165.5	0.38	8.39	2	19.05	10.35	56	56	56	56	56	56	56	56	56	56	56
Stretchin-Mlck, isoform U OS=Drosophila melanogaster OX=7227 GN=Strn-Mlck PE=1 SV=1	Strn-Mlck	A0A0B4KG35	High	182	332	923.2	4511	1.713	2.043	0.839	0.478	0.673936	86560.5	50517.9	103208	58336.2	49353	2.93	2.95	6.99	47.44	9.55	179	178	179	175	179	179	179	178	179	179	179
FI17819p1 OS=Drosophila melanogaster OX=7227 GN=Tm2-RC PE=2 SV=1	Tm2	H1UUJ7	High	32	505	33	6966	0.426	0.531	0.801	0.831	1.37127	80972.9	190292	101112	111036	84060.8	0.34	8.23	1.8	19.05	10.64	53	53	53	53	53	53	53	53	53	53	53
Upheld, isoform P OS=Drosophila melanogaster OX=7227 GN=up PE=1 SV=1	up	M9PHJ0	High	37	485	47.3	7022	0.401	0.499	0.804	1.036	1.40808	70396.4	175727	87610.9	99123.5	90802.6	2.39	7.06	7.52	19.73	19.02	48	48	48	48	48	48	48	48	48	48	48
Upheld, isoform Q OS=Drosophila melanogaster OX=7227 GN=up PE=1 SV=1	up	M9PJM6	High	36	482	46.5	7016	0.4	0.491	0.816	1.04	1.41228	70385.5	175896	86302.7	99404.3	89754.2	2.4	7.06	7.61	19.78	18.88	47	47	47	47	47	47	47	47	47	47	47
Sodium/potassium-transporting ATPase subunit alpha OS=Drosophila melanogaster OX=7227 GN=Atpalpha-RA PE=2 SV=1	Atpalpha	H9ZJM5	High	46	163	115.5	3595	1.262	5.441	0.232	0.48	0.818585	19980.2	15833.6	86150.6	16355.5	41321.2	4.27	0.4	19.23	49.3	18.9	57	57	57	57	57	57	57	57	57	57	57
RH35841p (Fragment) OS=Drosophila melanogaster OX=7227 PE=2 SV=1		Q6NNE3	High	13	716	23.2	8974	0.558	0.439	1.272	1.031	1.25929	108236	194025	85095	136300	87704	1.74	10.43	0.46	20.61	8.61	26	26	26	26	26	26	26	26	26	26	26
Alpha actinin, isoform G OS=Drosophila melanogaster OX=7227 GN=Actn PE=1 SV=1	Actn	M9PGA7	High	58	422	106.3	7655	0.63	0.831	0.759	0.383	1.2615	64447.7	102219	84894.8	81300.6	32551	4.15	1.01	2.58	12.25	0.47	92	92	92	92	92	92	92	92	92	92	92
Upheld, isoform N OS=Drosophila melanogaster OX=7227 GN=up PE=1 SV=1	up	M9NH07	High	37	483	47.2	6396	0.464	0.549	0.846	0.976	1.39085	71636.9	154330	84670.9	99636.2	82615.4	2.04	7.01	6.48	21.11	19.24	49	49	49	49	49	49	49	49	49	49	49
Alpha spectrin, isoform B OS=Drosophila melanogaster OX=7227 GN=alpha-Spec PE=4 SV=1	alpha-Spec	M9PGV6	High	113	219	282.4	4343	0.636	3.099	0.205	0.843	2.29574	17090.8	26890.8	83342.5	39236.1	70279.3	0.58	7.32	9.48	24.77	14.68	121	121	121	121	121	121	121	121	121	121	121
Upheld, isoform H OS=Drosophila melanogaster OX=7227 GN=up PE=1 SV=1	up	E1JJP0	High	34	461	44.9	6663	0.406	0.463	0.877	1.041	1.33805	70939.7	174717	80860.9	94921.1	84192.5	2.47	6.92	7.71	19.73	18.44	43	43	43	43	43	43	43	43	43	43	43
LP21606p OS=Drosophila melanogaster OX=7227 GN=up-RG PE=2 SV=1	up	E6PBY8	High	37	479	47.3	6225	0.464	0.513	0.905	0.998	1.38414	71593.3	154355	79138.2	99095.1	78967.8	2.03	6.98	6.66	20.7	18.98	48	48	48	48	48	48	48	48	48	48	48
GH07636p OS=Drosophila melanogaster OX=7227 GN=bt PE=2 SV=1		Q961U1	High	75	238	193.8	3419	0.558	1	0.557	0.412	1.07259	42824.8	76801.5	76827.6	45933.5	31617.5	0.96	0.26	5.05	39.76	9.52	101	101	101	101	101	101	101	101	101	101	101
GH15296p OS=Drosophila melanogaster OX=7227 GN=Scp1 PE=1 SV=1	Scp1	Q8MSI2	High	17	658	21.6	11409	0.06	0.249	0.243	0.702	3.86114	17258.8	285480	71095.5	66638.7	49874.5	12.25	3.96	0.37	28.02	12.17	26	27	27	27	27	27	27	27	27	27	27
Paramyosin, isoform D OS=Drosophila melanogaster OX=7227 GN=Prm PE=1 SV=1	Prm	A4V1N9	High	53	511	74.2	12032	0.403	0.547	0.737	0.888	1.66838	50731.1	125747	68843.1	84638.9	61154.7	2.37	7.22	1.13	20.99	16.32	68	68	68	67	68	67	68	68	68	68	68
Spectrin beta chain OS=Drosophila melanogaster OX=7227 GN=beta-Spec PE=3 SV=1	beta-Spec	M9PF16	High	105	173	267.5	2812	0.837	3.304	0.253	0.906	2.01883	17011.1	20315.9	67124.1	34342.6	60823	2.05	4.09	11.56	26.05	17.03	102	102	102	101	102	102	102	102	102	102	102
Terribly reduced optic lobes, isoform AF OS=Drosophila melanogaster OX=7227 GN=trol PE=1 SV=2	trol	M9NDL5	High	102	198	491.4	4358	1.277	6.291	0.203	1.167	0.941342	13474.8	10547.9	66352.4	12684.4	77457.3	0.77	3.35	15.27	10.75	4.18	111	111	111	111	111	111	111	111	111	111	111
Terribly reduced optic lobes, isoform AL OS=Drosophila melanogaster OX=7227 GN=trol PE=1 SV=2	trol	M9NGK3	High	103	199	412.5	4545	1.284	6.286	0.204	1.16	0.935592	13541.8	10548.4	66311.3	12669.6	76900.4	2.14	2.71	15.2	10.49	4.21	113	113	113	113	113	113	113	113	113	113	113
SD07123p OS=Drosophila melanogaster OX=7227 GN=CG10236-RA PE=2 SV=1		B3DN78	High	99	211	410.9	3532	0.901	2.493	0.361	1.389	1.47108	23115.8	25662.7	63985.3	34005.3	88870.9	0.35	4.04	7.86	3.84	2.54	107	107	107	107	107	107	107	107	107	107	107
Terribly reduced optic lobes, isoform AK OS=Drosophila melanogaster OX=7227 GN=trol PE=1 SV=1	trol	M9NE56	High	95	185	460.9	3916	1.322	6.515	0.203	1.154	0.93102	12423.9	9400.6	61241.8	11566.9	70659	1.04	3.48	15.15	9.45	4.06	101	101	101	101	101	101	101	101	101	101	101
Coracle, isoform G OS=Drosophila melanogaster OX=7227 GN=cora PE=1 SV=1	cora	A0A0B4LG23	High	59	127	183.8	2315	0.889	3.92	0.227	1.118	2.12457	13405.8	15075.2	59092.3	28481.5	66050.1	0.55	6.94	9.34	18.8	13.53	63	63	63	63	63	63	63	63	63	63	63
Ryanodine receptor, isoform E OS=Drosophila melanogaster OX=7227 GN=RyR PE=1 SV=1	Rya-r44F; RyR	A0A0B4K837	High	153	316	579.6	5873	0.518	0.539	0.96	0.576	0.72721	56129.3	108391	58468.6	40817.8	33676.1	4.86	0.56	5.04	59.23	17.05	157	157	157	157	157	157	157	157	157	157	157
Ryanodine receptor, isoform F OS=Drosophila melanogaster OX=7227 GN=RyR PE=1 SV=1	Rya-r44F; RyR	A0A0B4K7K0	High	154	317	579.9	5915	0.518	0.527	0.983	0.578	0.714495	56857.4	109718	57819.7	40624.3	33412.2	4.84	0.57	5	59.29	16.82	158	158	158	158	158	158	158	158	158	158	158
Aconitate hydratase, mitochondrial OS=Drosophila melanogaster OX=7227 GN=mAcon1 PE=1 SV=2	Acon	Q9VIE8	High	41	374	85.3	5618	11.897	4.102	2.9	0.622	0.442235	162738	13678.4	56108	71968.5	34899.8	0.07	20.01	0.48	0.88	4.29	71	71	71	71	71	71	71	71	71	71	71
Mf5 protein OS=Drosophila melanogaster OX=7227 GN=Mf PE=1 SV=2	Mf	Q9VFC7	High	29	359	41.6	4056	0.309	0.51	0.606	0.795	2.03429	33969.7	109998	56089.3	69104.1	44593.8	15.1	5.13	2.28	24.59	20.06	42	41	42	42	42	42	42	42	42	42	42
IP16008p OS=Drosophila melanogaster OX=7227 GN=CG4898-RF PE=2 SV=1		Q058U3	High	35	463	53.3	8180	0.594	0.552	1.075	0.867	1.06807	59298.1	99851.9	55137.5	63334.3	47830.2	0.01	8.7	4.16	15.87	9.67	46	46	46	44	45	45	46	46	46	44	46
Stress-sensitive B, isoform E OS=Drosophila melanogaster OX=7227 GN=sesB PE=1 SV=1	sesB	X2JB48	High	25	309	32.9	3508	16.801	5.354	3.138	0.601	0.261055	172184	10248.6	54874	44949.6	32971.6	1.47	25.94	12.71	42.37	5.77	35	35	35	34	35	35	35	35	35	35	35
Futsch, isoform F OS=Drosophila melanogaster OX=7227 GN=futsch PE=1 SV=1	futsch	M9NGG5	High	116	156	591.7	2647	0.829	4.666	0.178	0.772	1.03766	9351.6	11275.7	52612.2	9703.8	40610.2	2.37	5.44	10.79	10.93	0.33	107	107	107	107	107	107	107	107	107	107	107
Uncharacterized protein (Fragment) OS=Drosophila melanogaster OX=7227 GN=Tm1 PE=3 SV=1		Q6LEH1	High	28	398	30.8	6282	0.411	0.563	0.73	0.875	1.37042	38354.8	93326	52523.7	52562	45945.6	0.99	8.18	5.14	18.51	10.43	33	33	33	33	33	33	33	33	33	33	33
Z band alternatively spliced PDZ-motif protein 52, isoform N OS=Drosophila melanogaster OX=7227 GN=Zasp52 PE=1 SV=1	Zasp52	A0A0B4KER6	High	49	298	137	8422	0.577	0.602	0.96	0.449	0.90972	50033.5	86662.8	52142.1	45516.5	23436.1	0.98	6.58	2.6	9.9	13.29	72	72	72	72	72	72	72	72	72	72	72
ATP synthase subunit beta OS=Drosophila melanogaster OX=7227 GN=ATPsynbeta PE=1 SV=1	ATPsyn-beta; ATPsynbeta	X2JH42	High	21	520	54.1	12867	9.762	3.834	2.546	1.143	0.62986	132364	13559.7	51984.9	83370.7	59405.6	1.34	21	3.94	13.14	16.87	34	34	34	34	34	34	34	34	34	34	34
Heat shock protein cognate 4, isoform G OS=Drosophila melanogaster OX=7227 GN=Hsc70-4 PE=1 SV=1	Hsc70-4	C7LA75	High	35	194	71.1	2392	0.813	1.827	0.445	1.45	2.67184	21455.4	26392.8	48212.9	57325.3	69929.5	1.13	7.24	3.3	3.44	5.65	52	52	52	52	52	52	52	52	52	52	52
Neural conserved at 73EF, isoform I OS=Drosophila melanogaster OX=7227 GN=Nc73EF PE=1 SV=1	Nc73EF	A8JNU6	High	49	237	122.8	4203	9.332	3.964	2.354	0.5	0.381312	113487	12161.2	48209.6	43274.1	24102.9	1.49	18.95	2.6	10.84	1.65	72	72	72	72	72	72	72	72	72	72	72
Porin, isoform D OS=Drosophila melanogaster OX=7227 GN=porin PE=4 SV=1	porin	M9PD75	High	24	302	30.5	5724	3.209	2.751	1.167	1.369	1.54269	55512.5	17297.2	47586.6	85638.6	65165.5	5.78	11.26	1.26	22.3	20.15	41	41	41	41	41	41	41	41	41	41	41
Neural conserved at 73EF, isoform F OS=Drosophila melanogaster OX=7227 GN=Nc73EF PE=1 SV=1	Nc73EF	Q8IQQ0	High	50	226	113.6	4052	8.247	3.574	2.307	0.508	0.390204	109384	13264.3	47410.9	42682	24065.9	1.59	16.39	2.67	11.06	1.34	71	71	71	71	71	71	71	71	71	71	71
Alpha-1,4 glucan phosphorylase OS=Drosophila melanogaster OX=7227 GN=GlyP PE=1 SV=1	GlyP	A4UZZ4	High	48	236	96.9	3013	11.104	4.169	2.664	0.52	0.355334	123890	11156.9	46507.4	44022.1	24165.4	0.81	19.24	6.13	9.2	7.05	69	69	69	69	69	69	69	69	69	69	69
Z band alternatively spliced PDZ-motif protein 52, isoform L OS=Drosophila melanogaster OX=7227 GN=Zasp52 PE=1 SV=1	Zasp52	A0A0B4KFR8	High	30	141	96.2	2799	0.521	0.855	0.609	0.364	1.03025	27780.7	53339.1	45620.2	28621.2	16605.5	0.17	8.29	3.92	10.56	18.16	43	43	43	43	43	43	43	43	43	43	43
Myofilin, isoform O OS=Drosophila melanogaster OX=7227 GN=Mf PE=1 SV=1	Mf	A0A0B4KG65	High	23	323	36	3543	0.374	0.498	0.751	0.832	1.76261	33555.7	89772.5	44673.9	59145.7	37174.6	14.95	5.35	5.08	26.2	22.86	36	35	36	36	36	36	36	36	36	36	36
Tubulin beta chain OS=Drosophila melanogaster OX=7227 GN=betaTub56D PE=1 SV=1	betaTub56D	A1ZBL0	High	16	127	51.3	1993	0.918	5.999	0.153	0.868	2.73738	6818.2	7425.9	44547.5	18664	38689.3	1.41	9.62	3.85	2.89	10	26	26	26	26	26	26	26	26	26	26	26
Tropomyosin 1, isoform S OS=Drosophila melanogaster OX=7227 GN=Tm1 PE=1 SV=1	Tm1	A0A0B4KG06	High	32	418	32.6	7696	0.462	0.594	0.777	0.887	1.24476	33758.6	73067.2	43428.1	42021.3	38533.4	0.03	9.04	5.11	18.33	10.25	38	38	38	38	38	38	38	38	38	38	38
Glutamate dehydrogenase OS=Drosophila melanogaster OX=7227 GN=Gdh PE=1 SV=1	Gdh	Q8IMY1	High	20	141	44.5	2772	2.903	3.302	0.879	0.602	0.620986	37069.1	12769.5	42160.6	23019.4	25387.2	1.27	3.47	4.95	4.36	6.5	29	29	29	29	29	29	29	29	29	29	29
Tubulin alpha chain (Fragment) OS=Drosophila melanogaster OX=7227 PE=2 SV=1		K7WKV0	High	16	98	46.1	1428	0.854	6.32	0.135	0.913	3.1743	5665.6	6634.5	41930.8	17984.3	38282.7	7.27	9.27	4.92	2.47	5.59	21	21	21	21	21	21	21	21	21	21	21
Pyruvate carboxylase OS=Drosophila melanogaster OX=7227 GN=PCB PE=1 SV=1	CG1516; PCB	Q0E9E2	High	48	135	132.6	2144	6.671	5.764	1.157	0.489	0.650735	47208.6	7076.7	40791.9	30720.3	19941.4	1.39	12.12	5.72	13.73	9.15	50	50	50	50	50	50	50	50	50	50	50
Z band alternatively spliced PDZ-motif protein 52, isoform T OS=Drosophila melanogaster OX=7227 GN=Zasp52 PE=1 SV=1	Zasp52	G3JX29	High	26	129	70.9	2488	0.533	0.841	0.633	0.374	1.04981	25657.2	48167.3	40528.5	26935.3	15139.4	0.48	8.35	3.85	11.29	18.85	38	38	38	38	38	38	38	38	38	38	38
Z band alternatively spliced PDZ-motif protein 52, isoform U OS=Drosophila melanogaster OX=7227 GN=Zasp52 PE=1 SV=1	Zasp52	G3JX30	High	27	129	77.1	2479	0.528	0.809	0.652	0.375	1.00663	26247.7	49735.1	40254	26421.6	15090.2	0.35	8.31	3.77	12.21	18.79	39	38	39	39	39	39	39	39	39	39	39
Glutamate dehydrogenase OS=Drosophila melanogaster OX=7227 GN=Gdh PE=1 SV=1	Gdh	A0A0C4DHE7	High	19	131	43	2404	2.728	3.122	0.874	0.605	0.62321	35124.9	12876	40200.5	21890.2	24341.3	1.28	2.73	5	3.79	6.38	27	27	27	27	27	27	27	27	27	27	27
Glyceraldehyde-3-phosphate dehydrogenase OS=Drosophila melanogaster OX=7227 GN=Gapdh2 PE=3 SV=1	Gapdh2	M9PJN8	High	18	213	35.3	3695	11.548	3.996	2.89	0.923	0.437774	111114	9622	38445.2	48642.7	35473.3	6.87	19.37	3.59	13.91	0.08	27	27	27	27	27	27	27	27	27	27	27
Calcium-transporting ATPase OS=Drosophila melanogaster OX=7227 GN=PMCA PE=1 SV=5	PMCA	Q9V4C7	High	38	92	132.9	1994	0.957	2.393	0.4	0.487	1.15533	14704.4	15367.6	36781.9	16988.5	17895.4	4.54	0.67	11.07	55.98	18.69	49	49	49	49	49	49	49	49	49	49	49
GH22816p1 (Fragment) OS=Drosophila melanogaster OX=7227 GN=beta-Spec-RA PE=2 SV=1		X4YME1	High	56	89	127.7	1513	0.896	3.408	0.263	0.898	1.94943	9563.7	10677.2	36389.5	18643.8	32670.7	5.01	3.32	11.8	26.28	17.05	54	54	54	53	54	54	54	54	54	54	54
FI07350p (Fragment) OS=Drosophila melanogaster OX=7227 GN=CG1648-RB PE=2 SV=1		C9QP80	High	22	76	25.2	1687	0.326	2.327	0.14	1.257	5.72033	5023.5	15408.1	35850.3	28736.1	45069.2	2.17	3.54	5.23	16.61	8.37	29	29	29	29	29	29	29	29	29	29	29
Muscle-specific protein 300 kDa, isoform G OS=Drosophila melanogaster OX=7227 GN=Msp300 PE=1 SV=1	Msp-300; Msp300	M9MRJ4	High	135	191	1506.8	3159	0.574	2.04	0.281	0.973	5.10906	10030.9	17476.2	35651.2	51248.5	34692.8	0.58	10.51	5.14	36.22	11.19	123	122	123	123	123	123	123	123	123	123	123
Fructose-bisphosphate aldolase OS=Drosophila melanogaster OX=7227 GN=Ald-RI PE=2 SV=1		F3YDA0	High	28	292	42.7	7022	7.173	2.434	2.947	1.05	0.422875	103678	14454.7	35185.4	43842.8	36946.9	1.2	12.56	0.38	19.82	11.67	39	39	39	39	39	39	39	39	39	39	39
Uncharacterized protein, isoform T OS=Drosophila melanogaster OX=7227 GN=BcDNA:GH23906 PE=1 SV=1	CG34417	M9PDW8	High	108	166	579.9	3075	0.73	3.78	0.193	1.291	2.85402	6710.4	9196.3	34760.7	19151.6	44885.7	3.47	13.47	2.9	5.32	10.13	95	96	96	96	96	96	96	96	96	96	96
Isocitrate dehydrogenase [NADP] OS=Drosophila melanogaster OX=7227 GN=Idh PE=1 SV=1	Idh	Q7KUB1	High	28	57	52.6	854	1.354	4.248	0.319	0.951	1.34861	10994.4	8120.7	34493.9	14827.2	32800.2	1.88	3.97	6.06	0.92	3.82	31	31	31	31	31	31	31	31	31	31	31
LP13770p OS=Drosophila melanogaster OX=7227 GN=CT17356 PE=2 SV=1	CG9572	Q9W5X1	High	18	65	46.8	1598	0.375	6.523	0.057	0.488	0.632394	1955.9	5222.5	34065.6	1236.9	16621.7	5.48	7.73	3.43	22.92	30.29	22	22	22	22	22	22	22	22	22	22	22
Laminin B2, isoform B OS=Drosophila melanogaster OX=7227 GN=LanB2 PE=4 SV=1	LanB2	X2JAW6	High	61	129	182.2	2560	0.649	2.368	0.274	1.367	1.64741	9262.6	14267	33786.3	15259.3	46200.5	0.7	4.45	5.7	5.8	1.13	65	65	65	65	65	65	65	65	65	65	65
Calcium-transporting ATPase OS=Drosophila melanogaster OX=7227 GN=PMCA PE=1 SV=3	PMCA	Q59DP9	High	35	85	138.6	1828	0.96	2.399	0.4	0.494	1.13105	13486.6	14046.6	33696.8	15254	16654.9	5.2	0.75	11.02	54.76	18.95	45	45	45	45	45	45	45	45	45	45	45
Calcium-transporting ATPase OS=Drosophila melanogaster OX=7227 GN=PMCA PE=1 SV=3	PMCA	Q59DP8	High	34	85	123.3	1848	0.907	2.392	0.379	0.483	1.17658	12694.3	13998.7	33488.8	14935.9	16159.7	5.21	0.69	11.13	56.4	19.01	44	44	44	44	44	44	44	44	44	44	44
GH09289p OS=Drosophila melanogaster OX=7227 GN=Tm1 PE=1 SV=1	Tm1	Q95TA3	High	13	212	48	4052	0.38	0.536	0.71	0.86	1.4298	23725.3	62364.3	33411.1	33922.4	28737.3	2.2	8.81	3.57	19.01	10.31	16	16	16	16	16	16	16	16	16	16	16
CG7409 OS=Drosophila melanogaster OX=7227 GN=CT16169 PE=2 SV=1	CG7409	Q9VSA9	High	9	40	18	587	0.368	7.758	0.047	0.123	0.630654	1576.3	4286	33252.4	994.1	4084.9	6.9	2.34	6.38	36.39	62.01	10	10	10	10	10	10	10	10	10	10	10
Z band alternatively spliced PDZ-motif protein 52, isoform Q OS=Drosophila melanogaster OX=7227 GN=Zasp52 PE=1 SV=1	Zasp52	G3JX33	High	66	339	191.4	9235	0.756	0.293	2.583	0.675	0.491118	85901.3	113615	33252.1	42187.7	22429.4	0.69	6.03	0.12	19.43	13.12	95	95	95	95	94	87	95	95	95	94	95
Trehalose 6-phosphate phosphatase OS=Drosophila melanogaster OX=7227 GN=Dmel\CG5177 PE=1 SV=1	CG5177	Q9VM18	High	18	95	31.2	891	0.073	1.541	0.047	0.948	16.7421	1551.1	21392.4	32956.8	25968.7	31238	14.46	0.35	0.18	20.65	11.08	21	19	21	21	21	21	21	21	21	21	21
MIP21131p OS=Drosophila melanogaster OX=7227 GN=wupA-RA PE=2 SV=1	wupA	E4NKM1	High	25	151	24.5	925	0.333	0.68	0.489	0.711	1.18611	16128.2	48436.3	32949.6	19129.8	23412.4	1.18	5.61	7.83	9.08	12.51	31	30	31	31	31	31	31	31	31	31	31
Neuroglian, isoform G OS=Drosophila melanogaster OX=7227 GN=Nrg PE=1 SV=1	Nrg	M9NEZ5	High	45	95	145.4	1540	1.217	4.335	0.281	1.562	1.6608	9228.3	7583.4	32872.4	15326.4	51342	1.27	6.47	12.62	25.56	10.38	50	50	50	50	50	50	50	50	50	50	50
ATP synthase subunit beta OS=Drosophila melanogaster OX=7227 GN=ATPsyn-beta-RA PE=2 SV=1		D3DMY7	High	14	338	38	8973	8.896	3.543	2.511	1.206	0.656693	79094.2	8890.7	31500.8	51940.6	37974.7	1.01	18.9	3.02	12.6	19.13	23	23	23	23	23	23	23	23	23	23	23
Alcohol dehydrogenase (Fragment) OS=Drosophila melanogaster OX=7227 GN=Adh PE=3 SV=1		A0A077HCQ5	High	11	110	25.7	2397	1.467	2.357	0.623	0.354	1.1987	19223.8	13099.9	30875.2	23043.6	10935.9	5.09	1.07	3.24	36.04	2.51	16	16	16	16	16	16	16	16	16	16	16
Ankyrin 2, isoform U OS=Drosophila melanogaster OX=7227 GN=Ank2 PE=1 SV=1	Ank2	M9MRX4	High	60	87	1487.5	1011	0.405	2.266	0.179	0.777	2.54053	5377.7	13289.6	30110.4	13662.2	23401.8	2.61	2.81	10.02	4.58	5.42	50	50	50	50	50	50	50	50	50	50	50
GH04081p OS=Drosophila melanogaster OX=7227 GN=wupA PE=1 SV=1	wupA	E4NKJ3	High	28	269	29.1	2042	0.766	0.363	2.11	0.718	0.635746	63134.2	82382.1	29922.7	40137.3	21482.4	2.31	4.63	2.16	9.3	6.7	44	44	44	42	44	44	44	44	44	44	44
RE63353p OS=Drosophila melanogaster OX=7227 GN=CG10724-RB PE=2 SV=1	flr	C8VV50	High	28	62	66.1	1263	0.349	1.767	0.197	0.766	2.56551	5833.9	16729.3	29559.5	14966.9	22656.1	4.09	4.11	2.8	0.04	2.06	33	33	33	33	33	33	33	33	33	33	33
GH20492p OS=Drosophila melanogaster OX=7227 GN=Unc-89 PE=2 SV=1		Q7K4Z6	High	52	138	142.1	2396	1.875	1.305	1.437	0.415	0.689737	42339.3	22583.9	29462.8	29203	12217.9	1.71	5.93	3.45	29.46	13.04	58	58	58	58	58	58	58	58	58	58	58
MICOS complex subunit MIC60 OS=Drosophila melanogaster OX=7227 GN=Mitofilin PE=3 SV=1	CG6455; Mitofilin	A0A0B4KHL7	High	36	109	82	1406	9.067	4.272	2.122	0.7	0.552971	62365.7	6878.5	29383.3	34486.4	20579.2	2.47	16.28	3.18	4.26	1.27	42	42	42	42	42	42	42	42	42	42	42
Glycerol-3-phosphate dehydrogenase OS=Drosophila melanogaster OX=7227 GN=Gpo1 PE=1 SV=1	Gpo-1	Q7K569	High	41	199	80.4	2913	12.586	3.315	3.797	0.621	0.331868	110928	8813.7	29216	36813.5	18130.1	0.37	23.73	3.61	2.42	7.01	53	53	53	53	53	53	53	53	53	53	53
Lamin, isoform B OS=Drosophila melanogaster OX=7227 GN=Lam PE=3 SV=1	Lam	M9NE89	High	43	111	71.3	1621	0.515	1.822	0.283	1.433	1.62214	8253	16024.6	29194.1	13387.5	41845.3	0.98	6.25	5.58	8.17	7.59	49	49	49	49	49	49	49	49	49	49	49
Proline dehydrogenase OS=Drosophila melanogaster OX=7227 GN=slgA PE=1 SV=1	slgA	M9NHG9	High	38	95	77.2	1006	2.201	2.596	0.848	0.446	0.893845	24453.8	11109.3	28834.5	21857.9	12851.2	2.19	0.6	10.78	14.31	14.5	42	42	42	42	42	42	42	42	42	42	42
Mitochondrial trifunctional protein alpha subunit, isoform B OS=Drosophila melanogaster OX=7227 GN=Mtpalpha PE=1 SV=1	CG4389; Mtpalpha	Q8IPE8	High	30	91	79.6	1608	2.012	2.399	0.839	0.756	1.12508	24100.8	11978.9	28736.3	27115.4	21722	8.01	5.49	4.41	0.77	7.64	34	34	34	34	34	34	34	34	34	34	34
Malic enzyme OS=Drosophila melanogaster OX=7227 GN=Men-b PE=1 SV=1	Men-b	Q9VB69	High	18	53	68.6	985	2.529	4.156	0.609	0.366	0.744273	17363.8	6865.5	28533.9	12923.4	10443.6	0.4	2.39	3.91	3.26	1.53	19	19	19	19	19	19	19	19	19	19	19
RE20510p OS=Drosophila melanogaster OX=7227 GN=Dmel\CG9297 PE=1 SV=1	CG9297	Q8I0D4	High	27	114	106	3079	0.073	0.835	0.088	0.404	10.1904	2474.2	33742.7	28181.2	25213	11380.5	5.87	5.41	5.06	4.78	0.3	39	30	39	39	39	39	39	39	39	39	39
Tropomyosin 1, isoform Q OS=Drosophila melanogaster OX=7227 GN=Tm1 PE=1 SV=1	Tm1	A0A0B4K661	High	28	208	29.2	4252	0.487	0.715	0.681	1.004	1.23074	19027.1	39071.4	27952.3	23417.5	28073.5	0.09	9.01	6.59	18.62	10.99	29	29	29	29	29	29	29	29	29	29	29
CG1674, isoform M OS=Drosophila melanogaster OX=7227 GN=Dmel\CG1674 PE=1 SV=1	CG1674	L0MLJ3	High	37	127	93.3	2451	0.302	0.626	0.482	0.353	1.89422	13331.2	44178.4	27673.5	25252.2	9770.4	1.71	4.71	3.72	6.22	1.55	42	41	42	42	42	42	42	42	42	42	42
Z band alternatively spliced PDZ-motif protein 66, isoform M OS=Drosophila melanogaster OX=7227 GN=Zasp66 PE=1 SV=1	Zasp66	E1JI76	High	21	114	35.7	2062	0.542	1.415	0.383	0.406	2.16469	10593	19547.9	27655.4	22930.6	11228	5.61	0.89	2.83	24.53	11.42	29	29	29	29	29	29	29	29	29	29	29
GM14349p OS=Drosophila melanogaster OX=7227 GN=Dmel\CG7920 PE=1 SV=1	CG7920	Q9VAC1	High	22	135	51.8	2049	3.653	2.427	1.505	0.545	0.579193	41463.2	11349.9	27548	24015.2	15015.2	3.36	1.75	1.51	6.03	4.25	31	31	31	31	31	31	31	31	31	31	31
RE64616p OS=Drosophila melanogaster OX=7227 GN=CG9297 PE=2 SV=1		Q6NL87	High	27	110	103.7	2877	0.069	0.759	0.091	0.414	9.99924	2507.3	36274.9	27532.7	25071.1	11397.1	6.22	5.32	5.36	4.51	0.86	37	30	38	38	38	38	38	38	38	38	38
GH11752p OS=Drosophila melanogaster OX=7227 GN=wupA-RB PE=2 SV=1	wupA	E4NKJ4	High	23	137	24.4	545	0.332	0.563	0.59	0.596	1.26425	16091.3	48431.5	27263.8	20343.4	16250.2	1.31	5.62	7.28	6.31	10.49	26	25	26	26	26	26	26	26	26	26	26
Proline dehydrogenase OS=Drosophila melanogaster OX=7227 GN=slgA PE=1 SV=1	slgA	M9NFJ2	High	37	92	75.8	1009	2.447	2.615	0.936	0.45	0.794186	25353.5	10362.8	27094.2	20135.4	12180.5	2.42	0.66	10.82	14.78	14.16	42	42	42	41	42	42	42	42	42	42	42
Heat shock protein cognate 5, isoform B OS=Drosophila melanogaster OX=7227 GN=Hsc70-5 PE=3 SV=1	Hsc70-5	A0A0B4LFD2	High	36	124	74	2429	5.351	3.954	1.353	1.225	0.861517	36180.5	6761.7	26736.2	31170.1	32747.5	12.01	18.08	6.26	21.83	7.63	43	43	43	43	43	43	43	43	43	43	43
Heat shock 70-kDa protein cognate 3, isoform E OS=Drosophila melanogaster OX=7227 GN=Hsc70-3 PE=1 SV=1	Hsc70-3	F3YDH0	High	33	119	72.2	1896	0.402	1.457	0.276	2.43	4.00122	7376.7	18343.2	26733.6	29515.8	64975.4	0.42	7.31	2.53	8.3	5.87	42	42	42	42	42	42	42	42	42	42	42
SD05601p OS=Drosophila melanogaster OX=7227 GN=CG1640 PE=2 SV=1		Q8T9D5	High	22	61	63.1	985	2.558	4.005	0.639	0.442	0.864777	17011.2	6650.5	26636.9	14710.9	11770.8	1.69	7.71	3.85	0.87	2.58	29	29	29	29	29	29	29	29	29	29	29
Enolase, isoform F OS=Drosophila melanogaster OX=7227 GN=Eno PE=1 SV=1	Eno	E1JHR5	High	24	170	46.6	2074	6.915	2.463	2.808	0.973	0.553006	74359.2	10753.7	26483.4	41121.1	25776.9	4.8	11.94	3.91	9.07	0.93	34	34	34	34	34	34	34	34	34	34	34
Wings up A, isoform I OS=Drosophila melanogaster OX=7227 GN=wupA PE=1 SV=1	wupA	M9NFC0	High	23	149	23.4	1383	0.599	0.734	0.816	0.714	0.934448	21467	35831.8	26306	20059.8	18794.5	1.42	5.24	3.77	10.04	8.27	28	27	28	28	28	28	28	28	28	28	28
GM01289p OS=Drosophila melanogaster OX=7227 GN=P5CDh1 PE=2 SV=1		Q8T3P0	High	29	100	63.7	1768	1.596	2.012	0.793	0.598	1.6924	20841.2	13056.3	26273.4	35271.6	15708.9	3.01	5.95	2.85	2	8.31	36	36	36	36	36	36	36	36	36	36	36
CG1674, isoform L OS=Drosophila melanogaster OX=7227 GN=Dmel\CG1674 PE=1 SV=1	CG1674	H9XVM9	High	41	144	101.6	2623	0.617	0.562	1.097	0.397	1.25511	28653.6	46451.2	26109.7	35963.5	10360.6	1.59	4.94	2.69	6.41	1.36	49	49	49	49	49	49	49	49	49	49	49
Heat shock protein 83, isoform B OS=Drosophila melanogaster OX=7227 GN=Hsp83 PE=3 SV=1	Hsp83	M9PBL3	High	37	121	81.8	1706	1.054	1.692	0.623	2.036	2.09109	15810	14994.1	25373.9	33060.2	51654.9	9.45	13.82	4.56	10.48	13.45	46	46	46	46	46	46	46	46	46	46	46
IP09655p OS=Drosophila melanogaster OX=7227 GN=Mdh2 PE=1 SV=1	Mdh2	Q9VEB1	High	22	159	35.3	3635	9.128	3.202	2.851	0.659	0.489853	70906	7768.3	24873.2	34733.5	16392.5	0.44	19.02	1.51	3.97	5.28	26	26	26	26	26	26	26	26	26	26	26
Fatty acid synthase 1, isoform A OS=Drosophila melanogaster OX=7227 GN=FASN1 PE=1 SV=1	CG3523; FASN1	Q9VQL7	High	49	82	266.3	1265	1.353	4.751	0.285	0.912	1.76829	7056.2	5213.9	24772.1	12477.4	22596	2.39	6.74	19.38	17.84	11.74	43	43	43	43	43	43	43	43	43	43	43
Glycerol-3-phosphate dehydrogenase [NAD(+)] OS=Drosophila melanogaster OX=7227 GN=Gpdh1 PE=1 SV=1	Gpdh	M9PC43	High	21	155	38.6	1844	7.231	2.351	3.076	0.583	0.413956	75949.3	10503.9	24689.7	31439.7	14400	0.08	13.69	4.61	13.35	0.98	32	32	32	32	32	32	32	32	32	32	32
Z band alternatively spliced PDZ-motif protein 66, isoform B OS=Drosophila melanogaster OX=7227 GN=Zasp66 PE=1 SV=1	Zasp66	Q7KUB5	High	19	107	33	1977	0.571	1.439	0.397	0.429	1.98806	9772.4	17109.5	24621.4	19428.1	10552.9	5.75	0.84	2.79	25.59	11.04	28	28	28	28	28	28	28	28	28	28	28
Glutamine synthetase OS=Drosophila melanogaster OX=7227 GN=Gs2 PE=1 SV=1	Gs2	X2JDA5	High	15	48	41.7	764	1.837	3.423	0.537	0.581	1.09914	13179	7174.3	24557	14485.6	14277.2	0.33	2.81	7.44	4.57	0.51	22	22	22	22	22	22	22	22	22	22	22
GH01077p OS=Drosophila melanogaster OX=7227 GN=UQCR-C1 PE=1 SV=2	CG3731; UQCR-C1	Q9VFF0	High	23	202	51.8	5641	11.611	4.268	2.721	0.612	0.478715	66802.4	5753.4	24552.7	31979.3	15016.3	0.44	23.63	1.26	6.11	7.64	34	34	34	34	34	34	34	34	34	34	34
Citrate synthase (Fragment) OS=Drosophila melanogaster OX=7227 GN=kdn-RA PE=2 SV=1		C6TP50	High	19	253	55.9	4390	10.437	3.717	2.808	0.686	0.408793	67860.3	6501.9	24169.7	27740.8	16571.6	1.11	20.25	3.51	1.61	2.34	29	29	29	29	29	29	29	29	29	29	29
ATP synthase subunit d, mitochondrial OS=Drosophila melanogaster OX=7227 GN=ATPsynD PE=3 SV=1	ATPsyn-d; ATPsynD	A0A0B4LHL7	High	18	164	20.2	2589	8.836	3.441	2.568	0.972	0.604396	61767.6	6990.6	24054.6	37332.1	23377.2	2.61	22.7	1.05	14.08	10.44	26	26	26	26	26	26	26	26	26	26	26
RE66734p (Fragment) OS=Drosophila melanogaster OX=7227 GN=ND75 PE=2 SV=1		Q6NP42	High	31	122	83.1	1913	13.311	4.704	2.83	0.571	0.399551	67885	5100	23991.3	27123.5	13699	1.08	26.81	4.08	6.66	1.84	44	44	44	44	44	44	44	44	44	44	44
IP05065p (Fragment) OS=Drosophila melanogaster OX=7227 PE=2 SV=1		Q29QJ2	High	4	41	16.1	935	0.539	19.378	0.028	1.633	1.32483	662.5	1229.3	23821.7	877.7	38906.4	1.4	20.99	4.22	50.38	15.48	6	6	6	6	6	6	6	6	6	6	6
14-3-3zeta, isoform K OS=Drosophila melanogaster OX=7227 GN=14-3-3zeta PE=1 SV=1	14-3-3zeta	A0A0B4KEH0	High	11	127	28.2	2205	0.904	1.242	0.727	1.184	1.67963	16864.5	18662.7	23183.4	28326.1	27450.7	2.32	8.71	2.01	12.19	0.24	20	20	20	20	20	20	20	20	20	20	20
GEO09628p1 OS=Drosophila melanogaster OX=7227 GN=Nplp2 PE=2 SV=1	Nplp2	X2JB24	High	5	66	9.4	1400	1.942	8.006	0.243	0.725	3.31151	5618.1	2892.3	23156.8	18604.4	16796	40.49	21.16	23.44	45.87	20.72	9	9	9	9	9	9	9	9	9	9	9
AT21758p OS=Drosophila melanogaster OX=7227 GN=muc PE=1 SV=1	CG5261; muc	Q9VM14	High	23	165	54.2	2839	13.079	4.502	2.905	0.643	0.490183	67109.4	5130.9	23101.4	32895.9	14852.3	1.3	23.53	0.82	0.83	4.17	39	39	39	39	39	39	39	39	39	39	39
Phosphoglycerate kinase OS=Drosophila melanogaster OX=7227 GN=Pgk PE=3 SV=1	Pgk	M9PCE0	High	23	138	43.8	2688	7.22	2.29	3.153	0.817	0.448521	71779	9942.1	22763.2	32194.4	18590.2	1.08	18.57	0.54	8.92	2.77	35	35	35	35	35	35	35	35	35	35	35
Dihydrolipoyl dehydrogenase OS=Drosophila melanogaster OX=7227 GN=E3 PE=1 SV=1	CG7430	Q9VVL7	High	21	136	53.1	2181	10.034	3.786	2.65	0.654	0.535876	60236.5	6003.3	22729	32279.3	14873.5	0.14	11.23	2.19	0.92	0.38	27	27	27	27	27	27	27	27	27	27	27
MIP16332p OS=Drosophila melanogaster OX=7227 GN=Mpcp1 PE=1 SV=1	CG9090	Q7JUS9	High	18	124	40.5	1724	34.75	9.68	3.59	0.564	0.246795	80137.5	2306.1	22323.8	19777.5	12595.3	1.79	51.83	13.77	42.78	12.9	22	22	22	20	22	22	22	22	22	22	22
Alcohol dehydrogenase OS=Drosophila melanogaster OX=7227 PE=2 SV=1		Q29QY4	High	6	73	23.3	1588	1.48	2.457	0.602	0.37	1.22828	13338.7	9013.9	22143.5	16383.6	8186.7	1.96	1.25	3.79	35.31	2.16	11	11	11	11	11	11	11	11	11	11	11
LP08340p (Fragment) OS=Drosophila melanogaster OX=7227 PE=2 SV=1		A9UNH0	High	38	154	71.9	2973	0.874	2.408	0.363	5.618	4.04982	8041.4	9196.2	22140.7	32566.2	124381	8.14	21.16	8	42.86	12.51	47	48	48	47	48	48	48	48	48	48	48
Succinate--CoA ligase [ADP-forming] subunit beta, mitochondrial OS=Drosophila melanogaster OX=7227 GN=ScsbetaA PE=1 SV=1	skap	A0A0B4JCW4	High	20	100	49	1329	10.932	3.907	2.798	0.753	0.593757	61658.1	5640.1	22037.7	36609.9	16593	4.12	22.06	0.52	7.72	1.53	27	27	27	27	27	27	27	27	27	27	27
Cuticular protein 97Eb OS=Drosophila melanogaster OX=7227 GN=Cpr97Eb PE=2 SV=2	Cpr97Eb	Q9VB81	High	12	51	26.7	761	0.826	18.236	0.045	1.652	0.926158	988.6	1197.2	21832.7	915.6	36056.7	0.72	18.22	8.43	49.05	1.91	15	15	16	16	16	16	16	15	16	16	16
Moesin, isoform L OS=Drosophila melanogaster OX=7227 GN=Moe PE=1 SV=1	Moe	M9NG50	High	36	63	68.1	634	1.146	7.678	0.149	1.294	1.97255	3176.8	2771.2	21277.8	6266.4	27538.2	5.65	7.4	6.56	6.97	7.77	35	35	35	35	35	35	35	35	35	35	35
Uncharacterized protein, isoform L OS=Drosophila melanogaster OX=7227 GN=lincRNA.473 PE=1 SV=1	CG43078	M9PHT9	High	62	106	283	2329	0.649	0.768	0.844	0.588	0.993678	17398.6	26823.2	20602.3	17288.6	12115.2	1.6	1.83	8.71	49.96	11.13	61	61	61	61	61	61	61	61	61	61	61
Dumpy, isoform AA OS=Drosophila melanogaster OX=7227 GN=dpy PE=4 SV=1	dp; dpy	M9PB32	High	130	155	2080.6	3075	1.994	7.663	0.26	1.869	0.634924	5354.5	2685.9	20581.6	3399.7	38458.3	1.19	8.76	10.48	3.37	7.51	96	102	100	98	103	103	102	98	103	103	101
Odorant binding protein 19d OS=Drosophila melanogaster OX=7227 GN=Obp19d PE=4 SV=1		E2DCD5	High	8	30	16.8	661	0.777	22.522	0.035	0.758	2.18438	709.4	912.7	20554.9	1549.6	15590.5	7.12	13.91	8.98	30.39	7.04	10	10	10	10	10	10	10	10	10	10	10
Reticulon-like protein OS=Drosophila melanogaster OX=7227 GN=Rtnl1 PE=1 SV=2	Rtnl1	Q9VMW1	High	11	36	24.9	356	0.35	1.418	0.247	0.472	2.42836	5053.9	14451	20497.3	12272.7	9668.8	6.03	4.05	8.86	50.41	16.5	12	12	12	12	12	12	12	12	12	12	12
Dumpy, isoform S OS=Drosophila melanogaster OX=7227 GN=dpy PE=4 SV=1	dp; dpy	M9PCJ6	High	130	154	1984.9	3058	1.99	7.619	0.261	1.866	0.634316	5328.1	2677.5	20398.7	3379.7	38065.8	1.17	8.67	10.57	3.43	7.51	96	102	100	98	103	103	102	98	103	103	101
Ejaculatory bulb protein III, isoform B OS=Drosophila melanogaster OX=7227 GN=EbpIII PE=1 SV=1	PebIII; EbpIII	D5A7M1	High	8	34	14.5	351	0.501	13.597	0.037	1.559	2.82421	747.5	1490.9	20272.1	2111.1	31604.1	2.98	14.68	13.42	17.17	4.52	11	11	11	11	11	11	11	11	11	11	11
Z band alternatively spliced PDZ-motif protein 52, isoform O OS=Drosophila melanogaster OX=7227 GN=Zasp52 PE=1 SV=1	Zasp52	G3JX31	High	17	76	55.5	1517	0.54	0.864	0.625	0.335	1.35891	12623.7	23365.5	20185.7	17154.5	6760.1	5.22	3.8	3.02	3.18	8.28	23	23	23	23	23	22	23	23	23	22	23
CAP, isoform Q OS=Drosophila melanogaster OX=7227 GN=CAP PE=4 SV=2	CAP	B7YZD8	High	58	91	271.9	1619	1.076	3.466	0.311	0.886	2.97095	6247.4	5804.8	20117.5	18560.7	17830.6	0.2	9.87	5.45	5.89	14.46	51	52	52	52	52	52	52	52	52	52	52
Protein disulfide-isomerase OS=Drosophila melanogaster OX=7227 PE=3 SV=1		Q9TWZ1	High	20	58	55.3	928	0.416	2.597	0.16	2.437	3.49399	3184.1	7655.8	19879.4	11125.2	48448.9	2.6	12.11	5.7	6.91	4.98	23	23	23	23	23	23	23	23	23	23	23
MIP09364p OS=Drosophila melanogaster OX=7227 GN=Zasp52 PE=1 SV=1	Zasp52	C1C3E7	High	14	67	48.8	1353	0.398	0.887	0.449	0.312	1.54995	8879.2	22294.8	19775.6	13762.3	6179.4	8.05	3.87	3.33	3.71	12.15	20	20	20	20	20	20	20	20	20	20	20
Muscle LIM protein at 60A, isoform B OS=Drosophila melanogaster OX=7227 GN=Mlp60A PE=1 SV=1	Mlp60A	B7YZP9	High	17	74	53	1348	12.54	12.884	0.973	0.298	1.15134	19184.8	1529.8	19711	22088.3	5876.2	9.83	34.96	11.7	4.37	11.68	20	20	19	17	20	20	20	20	20	19	20
Vacuolar H[+] ATPase 68kD subunit 1, isoform B OS=Drosophila melanogaster OX=7227 GN=Vha68-1 PE=1 SV=1	Vha68-1	M9PD18	High	26	77	68.3	1379	0.692	1.662	0.417	0.673	1.90605	8165	11792.4	19599.2	15562.9	13183.3	3.7	2.72	4.03	11.42	0.27	30	30	30	30	30	30	30	30	30	30	30
Uncharacterized protein, isoform G OS=Drosophila melanogaster OX=7227 GN=CG32355 PE=1 SV=1	CG43078	M9NE59	High	65	107	274.4	2352	0.618	0.714	0.865	0.592	0.906521	16822	27209.3	19439.4	15249.5	11503	1.33	1.8	8.5	50.4	10.92	61	61	61	61	61	61	61	61	61	61	61
GH04080p OS=Drosophila melanogaster OX=7227 GN=PPO1 PE=1 SV=1	proPO-A1; PPO1	Q7K2W6	High	34	97	79	1885	0.875	3.497	0.25	2.284	5.356	4853.6	5547.6	19399.4	25995.9	44306	4.78	9.16	3.36	8.01	5.24	47	47	47	47	47	47	47	47	47	47	47
Protein disulfide-isomerase (Fragment) OS=Drosophila melanogaster OX=7227 GN=ERp60 PE=1 SV=1	ERp60	Q3YMU0	High	20	58	55.3	882	0.424	2.612	0.162	2.418	3.51973	3148	7420.2	19383.7	11080.1	46871.4	2.96	11.84	5.75	6.82	4.83	23	23	23	23	23	23	23	23	23	23	23
Elongation factor 1-alpha OS=Drosophila melanogaster OX=7227 GN=eEF1alpha2 PE=1 SV=1	Ef1alpha100E	A4V3Q6	High	17	99	50.6	1196	0.854	1.528	0.559	1.729	2.01563	10788.7	12630.8	19297.4	21746	33361.7	12.48	7.17	3.24	23.11	8.65	17	17	17	17	17	17	17	17	17	17	17
Aldehyde dehydrogenase OS=Drosophila melanogaster OX=7227 GN=Aldh PE=2 SV=1		A9J7N9	High	14	61	57	1546	2.541	5.656	0.449	0.671	1.49617	8661.1	3408.5	19277	12958.5	12942.9	1.84	2.55	1.58	16.03	6.36	20	20	20	20	20	20	20	20	20	20	20
RH49324p (Fragment) OS=Drosophila melanogaster OX=7227 GN=COX5B PE=2 SV=1		Q86NN8	High	5	89	17.6	1319	8.454	3.224	2.622	0.856	0.51981	50447.3	5967.5	19239.1	26223	16465.5	2.54	20.33	3.16	18.54	7.23	12	12	12	12	12	12	12	12	12	12	12
MIP16230p OS=Drosophila melanogaster OX=7227 GN=Vha68-2 PE=1 SV=1	Vha68-2	A4V0N4	High	20	55	68.3	1311	1.12	3.455	0.324	0.809	1.32448	6111.9	5457.7	18855.5	8095.1	15255.9	3.44	2.55	7.42	1.59	10.28	24	24	24	24	24	24	24	24	24	24	24
GEO08241p1 OS=Drosophila melanogaster OX=7227 GN=TpnC41C PE=2 SV=1	TpnC41C	A0A0B4K6P6	High	6	65	17.1	741	0.037	0.467	0.08	0.874	13.2308	1496.1	40112.6	18737.9	19794.6	16385.1	3.17	5.74	2.05	29.31	9.13	8	8	8	8	8	8	8	8	8	8	8
Annexin OS=Drosophila melanogaster OX=7227 GN=AnxB9 PE=1 SV=1	AnnIX; AnxB9	A0A0B4KH34	High	18	46	35.9	478	0.971	3.859	0.252	1.503	4.98367	4702.7	4841.6	18681.4	23436.7	28072.1	0.83	7.58	5.42	14.91	1.78	18	18	18	18	18	18	18	18	18	18	18
NADPH--cytochrome P450 reductase OS=Drosophila melanogaster OX=7227 GN=Cpr PE=1 SV=1	Cpr	M9PCQ1	High	24	37	76.3	504	1.359	4.621	0.294	0.641	0.820526	5483.8	4036.4	18654.1	4499.6	11952.2	1.62	0.91	9.57	16.86	17.91	25	25	25	25	25	25	25	25	25	25	25
Nervana 2, isoform F OS=Drosophila melanogaster OX=7227 GN=nrv2 PE=1 SV=1	nrv2	A4V0B5	High	10	28	37.3	386	1.147	10.404	0.11	0.553	0.989445	2037	1775.2	18468.6	2015.5	10211.9	0.65	9.73	19.1	6.81	18.16	14	14	14	14	14	14	14	14	14	14	14
Uncharacterized protein, isoform H OS=Drosophila melanogaster OX=7227 GN=CG6544 PE=4 SV=1	fau; CG45076	A0A0B4LGZ7	High	29	80	68.6	894	0.041	0.492	0.083	0.645	15.8791	1528	37358	18375	24263.3	11850.3	12.44	2.56	0.66	8.61	11.06	29	22	29	29	29	29	29	29	29	29	29
FI18624p1 OS=Drosophila melanogaster OX=7227 GN=cora-RE PE=2 SV=1	cora	H5V8A7	High	19	45	77.7	856	0.885	4.039	0.219	1.105	1.97704	4024	4548.7	18370.8	7955.6	20296.4	2.06	7.72	10.06	18.59	14.13	20	20	20	20	20	20	20	20	20	20	20
AT02348p OS=Drosophila melanogaster OX=7227 GN=UQCR-C2 PE=1 SV=1	CG4169; UQCR-C2	Q9VV75	High	18	178	45.4	5405	10.696	3.882	2.755	0.794	0.461214	49925.8	4667.6	18119.2	23026.5	14392.4	2.58	20.61	1.42	7.11	1.08	30	30	30	30	30	30	30	30	30	30	30
Tubulin beta chain OS=Drosophila melanogaster OX=7227 GN=betaTub60D PE=1 SV=1	betaTub60D	A0A0B4LGH1	High	13	56	50.7	835	1.159	5.832	0.199	0.984	2.0936	3585.6	3092.8	18038.8	7506.8	17741.7	0.76	6.57	4.68	1.22	7.36	19	19	19	19	19	19	19	19	19	19	19
Adenylyl cyclase-associated protein OS=Drosophila melanogaster OX=7227 GN=capt PE=1 SV=2	capt	Q9VPX6	High	22	51	84.4	716	0.64	2.104	0.304	0.924	4.85837	5471.3	8549.1	17984.2	26581.6	16621.1	2.71	6.5	0.58	9.19	1.01	25	25	25	25	25	25	25	25	25	25	25
Vacuolar H[+]-ATPase 26kD subunit, isoform C OS=Drosophila melanogaster OX=7227 GN=Vha26 PE=3 SV=1	Vha26	A0A0B4LGS4	High	14	48	26.1	744	0.811	2.379	0.341	0.844	1.7828	6082.3	7502.8	17845.7	10843.5	15063.6	6.97	4.18	5.28	10.95	0.48	22	22	22	22	22	22	22	22	22	22	22
RE69505p OS=Drosophila melanogaster OX=7227 GN=Ndg-RA PE=2 SV=1		B7FNR1	High	31	57	149	1383	0.547	2.415	0.226	1.564	1.89953	4024.9	7361.9	17781.6	7645.4	27815	2.92	8.44	3.61	8.51	11.51	31	31	31	31	31	31	31	31	31	31	31
Protein disulfide-isomerase OS=Drosophila melanogaster OX=7227 GN=Pdi PE=3 SV=1	Pdi	X2JGP4	High	28	69	55.7	1102	0.729	4.145	0.176	2.941	2.62129	3105	4261.3	17663.8	8139.1	51948.7	4.55	7.65	7.54	3.92	10.32	29	29	29	29	29	29	29	29	29	29	29
Lamin C, isoform B OS=Drosophila melanogaster OX=7227 GN=LamC PE=3 SV=1	LamC	A0A0B4KFY9	High	38	77	72.1	1956	1.075	6.534	0.164	1.739	5.69449	2867	2667.6	17430.7	16326.1	30312	0.96	12.4	4.3	15.63	0.35	45	45	45	45	45	45	45	45	45	45	45
AT29089p (Fragment) OS=Drosophila melanogaster OX=7227 GN=Hsc70-1-RA PE=2 SV=1		F3YDH5	High	25	96	73.4	1631	0.867	0.997	0.869	1.316	1.4473	15138.1	17464	17413.5	21909.4	22919	1.01	5.58	2	2.64	2.14	35	35	35	35	35	35	35	35	35	35	35
Phosphoglycerate mutase (Fragment) OS=Drosophila melanogaster OX=7227 GN=Pglym78 PE=3 SV=1		A5XD83	High	13	83	28.6	1300	1.514	1.004	1.508	1.027	0.656332	26238.1	17328.1	17397.6	17220.9	17866.6	5.27	1.17	3.08	22.72	2.92	20	20	20	20	20	20	20	20	20	20	20
Phosphoglycerate mutase OS=Drosophila melanogaster OX=7227 GN=Pglym78 PE=1 SV=2	Pglym78	Q9VAN7	High	13	83	28.6	1318	1.512	0.996	1.517	1.006	0.640431	26330.1	17419.4	17354.7	16862.6	17451.9	5.56	0.95	3.29	22.87	3.02	20	20	20	20	20	20	20	20	20	20	20
Sh3beta, isoform D OS=Drosophila melanogaster OX=7227 GN=Sh3beta PE=4 SV=1	Sh3beta	M9MSK4	High	20	64	23.6	1199	0.349	0.861	0.405	1.215	2.67671	6916.3	19826.6	17074.3	18512.9	20743.2	4.38	10.11	2.32	18.07	5.07	24	24	24	24	24	24	24	24	24	24	24
Dynein heavy chain 64C, isoform G OS=Drosophila melanogaster OX=7227 GN=Dhc64C PE=1 SV=1	Dhc64C	M9PEC8	High	67	85	530.8	1193	1.096	2.591	0.423	0.89	1.71068	7191.4	6559.6	16992.8	12302.2	15127.1	1.01	2.87	10.2	49.91	17.01	59	59	59	59	59	59	59	59	59	59	59
Peptidyl-prolyl cis-trans isomerase OS=Drosophila melanogaster OX=7227 GN=Cyp1 PE=2 SV=1	Cyp1	A8E774	High	14	82	24.7	1507	0.684	1.078	0.635	1.39	1.29268	10692.5	15622.9	16833.9	13822	23407.3	1	7.35	1.33	7.89	4.86	21	21	21	21	21	21	21	21	21	21	21
FI04125p OS=Drosophila melanogaster OX=7227 GN=nrv1 PE=1 SV=1	nrv1	B5RIR1	High	13	28	35.3	315	0.985	2.825	0.349	0.379	1.15448	5868.2	5956.4	16825.7	6774.7	6376.1	4.12	2.24	10.08	39.72	11.67	15	15	15	15	15	15	15	15	15	15	15
Dihydropyrimidinase mutant supA4 OS=Drosophila melanogaster OX=7227 GN=CRMP PE=4 SV=1		Q2XST3	High	23	53	64.4	592	0.584	1.631	0.358	0.982	1.61236	5984.1	10254.6	16721.6	9648.5	16425.4	1.07	9.08	3.05	6.54	2.89	24	24	24	24	24	24	24	24	24	24	24
AT09839p (Fragment) OS=Drosophila melanogaster OX=7227 GN=14-3-3epsilon-RD PE=2 SV=1		D3DMY5	High	15	58	29.5	1093	0.812	2.711	0.299	1.417	2.18516	4981.1	6135.3	16635.4	10884.5	23564.2	2.27	8.07	5.3	7.62	1.99	22	22	22	22	22	22	22	22	22	22	22
Cytochrome c proximal, isoform B OS=Drosophila melanogaster OX=7227 GN=Cyt-c-p PE=2 SV=1	Cyt-c-p	X2J6D4	High	10	110	11.7	1826	5.248	1.864	2.816	1.094	0.544563	46574.6	8874.7	16539.5	25362.8	18097.1	1.81	14.5	3.98	15.99	14.46	14	14	14	14	14	14	14	14	14	14	14
RH04334p OS=Drosophila melanogaster OX=7227 GN=vajk-2 PE=1 SV=1	CG16885	Q8SZM2	High	9	30	28.7	463	1.067	13.134	0.081	2.535	0.707496	1338.1	1253.7	16466.4	946.7	41740.2	0.7	23.94	11	29.9	16.03	9	9	9	9	9	9	9	8	9	9	9
RH35990p (Fragment) OS=Drosophila melanogaster OX=7227 GN=lost PE=2 SV=1		Q8IGE9	High	26	71	58.7	1718	1.457	3.457	0.421	1.579	2.55565	6931.7	4757.8	16449.4	17715	25980.6	3.08	8.59	3.83	27.15	8.11	31	31	31	31	31	31	31	31	31	31	31
Tiggrin, isoform B OS=Drosophila melanogaster OX=7227 GN=Tig PE=1 SV=1	Tig	X2JDD7	High	71	107	257.3	1756	1.119	5.653	0.198	3.39	5.93969	3251.6	2904.5	16418.6	19313.5	55658.8	9.79	1.55	9.93	7.69	1.63	69	69	69	69	69	69	69	69	69	69	69
Lethal (2) 01289, isoform F OS=Drosophila melanogaster OX=7227 GN=l(2)01289 PE=1 SV=1	l(2)01289	E1JGY6	High	45	132	204.6	2016	0.23	0.157	1.462	0.583	0.621238	23907.1	103851	16350.2	14852	9529.3	6.87	2.8	1.28	47.85	13.03	52	52	52	52	52	52	52	52	52	52	52
Viking, isoform A OS=Drosophila melanogaster OX=7227 GN=vkg PE=1 SV=1	vkg	Q9VMV5	High	24	56	193.7	1513	1.428	5.621	0.254	1.178	0.827829	4139.5	2899.2	16297.6	3426.8	19191.4	1.37	3.83	19.88	8.71	5.95	28	28	28	28	28	28	28	28	28	28	28
RH10980p (Fragment) OS=Drosophila melanogaster OX=7227 GN=CG7461-RB PE=2 SV=1		C9QPI7	High	21	73	70.2	1729	2.103	2.072	1.015	0.692	0.910329	16370.9	7785.4	16131.2	14902.9	11161.1	4.57	4.1	4.56	4.97	8.23	29	29	29	29	29	29	29	29	29	29	29
Failed axon connections protein OS=Drosophila melanogaster OX=7227 GN=fax PE=2 SV=1		Q24036	High	24	41	47.1	650	1.078	5.303	0.203	1.698	1.15513	3278	3039.5	16118.6	3786.5	27374.6	0.82	13.83	3.65	20.73	15.79	18	18	18	18	18	18	18	18	18	18	18
Malate dehydrogenase OS=Drosophila melanogaster OX=7227 GN=Mdh1 PE=2 SV=1		Q8MQS7	High	12	43	36.1	701	2.127	6.385	0.333	1.082	1.46497	5363.1	2521.4	16099.6	7856.8	17412.6	0.91	10.79	4.93	8.46	0.32	14	14	14	14	14	14	14	14	14	14	14
Uncharacterized protein, isoform A OS=Drosophila melanogaster OX=7227 GN=CG9480 PE=1 SV=3	Glycogenin; CG44245	Q9W2J5	High	22	37	49.2	1049	0.567	23.562	0.024	0.72	14.3585	386.6	682.3	16075.6	5551	11580	2.3	27.04	2.33	10.81	8.72	18	20	20	20	20	20	20	20	20	20	20
Basigin, isoform G OS=Drosophila melanogaster OX=7227 GN=Bsg PE=1 SV=1	Bsg	Q7KTJ7	High	11	42	70.5	698	0.792	1.983	0.399	0.724	1.89843	6388.4	8063.7	15992.2	12127.9	11581.2	5.35	2.98	5.06	7.62	7.69	14	14	14	14	14	14	14	14	14	14	14
Sarcomere length short, isoform B OS=Drosophila melanogaster OX=7227 GN=sals PE=1 SV=2	sals	Q9VGN4	High	39	58	104.8	737	0.273	1.186	0.23	0.595	6.52827	3664.2	13436.9	15936.2	23920.9	9485.7	1.68	7.45	3.83	9.43	1.59	35	35	36	35	36	36	36	36	36	36	36
GM14559p OS=Drosophila melanogaster OX=7227 GN=eEF1alpha1 PE=2 SV=1		Q8T3U3	High	14	62	38.8	728	0.939	2.304	0.408	1.885	1.92172	6479.3	6901.3	15898.9	12451.4	29962.1	9.8	9.48	6.55	24.23	11.75	15	15	15	15	15	15	15	15	15	15	15
RH47744p OS=Drosophila melanogaster OX=7227 GN=Ldsdh1 PE=2 SV=1		Q8SWZ9	High	10	19	35.6	407	2.114	35.978	0.059	0.274	0.816912	930.7	440.3	15840.4	760.3	4338.7	10.43	22.58	14.53	11.73	0.01	11	11	11	11	11	11	11	11	11	11	11
Collapsin response mediator protein OS=Drosophila melanogaster OX=7227 GN=CRMP PE=1 SV=2	CRMP	Q8IPQ2	High	23	52	65.1	579	0.591	1.489	0.396	0.91	1.61143	6253.5	10589.8	15771.9	10077.1	14352.8	0.73	9.2	2.6	6.93	2.81	23	23	23	23	23	23	23	23	23	23	23
FI05241p OS=Drosophila melanogaster OX=7227 PE=2 SV=1	Hsp60; Hsp60A	C7LA94	High	29	88	60.8	1937	4.256	3.733	1.14	2.699	1.37836	17974.5	4223.3	15764.5	24775.4	42543	34.67	17.23	5.86	28.92	0.97	34	34	34	34	34	33	34	34	34	34	34
Discs large 1, isoform M OS=Drosophila melanogaster OX=7227 GN=dlg1 PE=1 SV=1	dlg1	E1JJH5	High	26	59	112.4	1544	0.377	1.316	0.287	0.717	2.87685	4471	11851.3	15594.5	12862.4	11180.4	1.84	3.67	2.73	8.1	4.44	24	24	24	24	24	24	24	24	24	24	24
FI05817p (Fragment) OS=Drosophila melanogaster OX=7227 PE=2 SV=1		C7LA95	High	31	49	101.9	924	1.453	2.316	0.627	1.684	0.971976	9748.7	6710.8	15541.6	9475.5	26172.1	0.29	1.78	4.87	23.69	10.4	31	31	31	31	31	31	31	31	31	31	31
Fasciclin 1, isoform C OS=Drosophila melanogaster OX=7227 GN=Fas1 PE=1 SV=1	Fas1	Q8INA9	High	20	34	72.9	746	1.254	9.901	0.127	1.004	1.37254	1966.5	1567.8	15522.5	2699.1	15581.6	3.31	17.4	12.84	13.11	7.1	21	21	21	21	21	21	21	21	21	21	21
Jitterbug, isoform M OS=Drosophila melanogaster OX=7227 GN=jbug PE=1 SV=1	jbug	A0A0B4KEX6	High	31	36	305.9	538	1.028	8.435	0.122	0.631	0.836358	1890.1	1839.4	15515.2	1580.8	9789.9	1.32	8.6	10.06	7.32	11.6	27	27	27	27	27	27	27	27	27	27	27
Ankyrin 2, isoform E OS=Drosophila melanogaster OX=7227 GN=Ank2 PE=1 SV=1	Ank2	Q3KN55	High	23	39	75.6	572	0.216	1.346	0.161	0.723	4.50789	2490.5	11512	15491.6	11226.9	11205.9	4.6	0.64	4.95	4.32	6.15	25	25	25	25	25	25	25	25	25	25	25
Basigin, isoform A OS=Drosophila melanogaster OX=7227 GN=Bsg PE=1 SV=1	Bsg	Q8IPG9	High	11	40	29.2	717	0.898	2.163	0.415	0.73	1.75371	6415.5	7147.5	15463.2	11250.9	11289.3	5.18	3.24	5	8.28	6.82	14	14	14	14	14	14	14	14	14	14	14
AT24528p (Fragment) OS=Drosophila melanogaster OX=7227 GN=TER94-RC PE=2 SV=1		D0IQG4	High	29	59	92.4	1302	1	1.92	0.521	1.234	2.12429	8033.4	8030.1	15414.6	17065.3	19026.6	2.6	4.81	5.02	2.64	7.98	30	30	30	30	30	30	30	30	30	30	30
Ankyrin, isoform B OS=Drosophila melanogaster OX=7227 GN=Ank PE=1 SV=1	Ank	Q0KIE7	High	37	50	170.1	705	0.451	1.586	0.284	0.722	2.53744	4375.4	9706.5	15393.8	11102.3	11108.6	2.37	5.53	10.81	33.92	16.31	35	35	35	35	35	35	35	35	35	35	35
Clathrin heavy chain OS=Drosophila melanogaster OX=7227 GN=Chc PE=3 SV=1	Chc	X2JC31	High	41	61	191.1	944	1.749	4.631	0.378	1.054	1.62095	5799.3	3315.7	15353.7	9400.4	16177	0.88	7.78	13.02	40.07	20.38	39	39	39	39	39	39	39	39	39	39	39
HL08109p OS=Drosophila melanogaster OX=7227 GN=yip2 PE=1 SV=1	yip2	Q9VL70	High	13	36	41.6	586	1.757	3.184	0.552	0.968	1.18255	8461.1	4814.7	15329.2	10005.7	14839.2	0.08	1.89	4.56	1.32	0.21	15	15	15	15	15	15	15	15	15	15	15
Vacuolar H[+]-ATPase 55kD subunit, isoform C OS=Drosophila melanogaster OX=7227 GN=Vha55 PE=1 SV=1	Vha55	E1JIJ5	High	17	51	54.5	1019	0.791	2.219	0.356	0.714	1.72626	5459.6	6903	15319.5	9424.7	10934.7	6.05	2.43	5.42	0.58	1.36	18	18	18	18	18	18	18	18	18	18	18
LP07963p OS=Drosophila melanogaster OX=7227 GN=Dmel\CG8036 PE=1 SV=3	CG8036	Q9VHN7	High	20	31	68	398	1.119	5.399	0.207	1.369	1.64305	3158.4	2823.3	15242.4	5189.4	20870.7	2.72	3.58	5.69	9.98	13.45	20	20	20	20	20	20	20	20	20	20	20
Bicoid mRNA stability factor OS=Drosophila melanogaster OX=7227 GN=bsf PE=2 SV=1		Q95NR4	High	52	85	157.2	1402	6.452	4.032	1.6	1	0.849563	24190.2	3749.2	15118.5	20551.1	15120.9	9.32	15.42	10.06	50.36	21.09	52	52	52	52	52	52	52	52	52	52	52
GH25513p (Fragment) OS=Drosophila melanogaster OX=7227 GN=Ppn-RC PE=2 SV=1		D0IQI7	High	23	46	94.7	787	0.575	2.789	0.206	1.433	2.42919	3109.1	5411.3	15094.5	7552.6	21635.5	2.29	9.57	2.42	10.09	8.45	20	20	20	20	20	20	20	20	20	20	20
Acyl-CoA synthetase long-chain, isoform C OS=Drosophila melanogaster OX=7227 GN=Acsl PE=1 SV=1	Acsl	A1Z7H3	High	26	49	79.4	980	3.614	2.919	1.238	0.675	0.472911	18537.3	5129.2	14973.4	8766.5	10114.4	0.71	9.54	13.08	38.34	15.44	25	25	25	25	25	25	25	25	25	25	25
Ankyrin OS=Drosophila melanogaster OX=7227 GN=Ank PE=4 SV=1		Q24241	High	36	48	170	681	0.448	1.583	0.283	0.719	2.5573	4222.5	9428.5	14921.2	10798.2	10724.6	2.12	5.73	10.72	33.87	16.4	34	34	34	34	34	34	34	34	34	34	34
Aldehyde oxidase 3, isoform A OS=Drosophila melanogaster OX=7227 GN=AOX3 PE=1 SV=1	CG6045; AOX3	Q9VF51	High	27	38	137.8	568	1.815	6.49	0.28	1.056	1.16063	4163.1	2293.7	14886.9	4831.8	15727.3	0.66	6	3.76	1.08	14.32	25	25	25	25	25	25	25	25	25	25	25
Histone H1 OS=Drosophila melanogaster OX=7227 GN=His1:CG33807 PE=3 SV=1	His1:CG33807	Q4ABD8	High	17	43	26.3	420	0.55	1.18	0.466	0.582	0.744021	6908	12557	14811	5139.7	8615.2	1.57	1.12	29.99	29.29	5.06	19	19	19	19	19	19	19	19	19	19	19
Jitterbug, isoform L OS=Drosophila melanogaster OX=7227 GN=jbug PE=4 SV=4	jbug	Q9W204	High	25	29	175.5	484	1.07	9.112	0.117	0.586	0.793558	1713.8	1602.1	14597.5	1360	8556.7	1.34	3.99	10.25	9.1	11.53	22	22	22	22	22	22	22	22	22	22	22
MIP20669p OS=Drosophila melanogaster OX=7227 PE=2 SV=1		D5AEK2	High	15	99	22.1	1106	7.518	2.32	3.241	0.532	0.39755	46963.6	6246.8	14492.4	18670.4	7703	1.17	14	4.44	14.88	0.17	20	20	20	20	20	20	20	20	20	20	20
LP07359p OS=Drosophila melanogaster OX=7227 GN=Dmel\CG5355 PE=1 SV=2	CG5355	Q9VKW5	High	30	44	86.3	602	0.986	1.908	0.517	1.043	1.14322	7454.4	7561.8	14425.5	8522	15039.6	1.65	3.97	4.82	1.37	5.88	29	29	29	29	29	29	29	29	29	29	29
MIP08013p1 OS=Drosophila melanogaster OX=7227 GN=Mpcp2 PE=1 SV=1	Mpcp	Q0E8E8	High	16	45	38.8	471	0.641	1.168	0.549	0.556	0.429398	7912	12345.3	14416.5	3397.4	8020.6	6.99	4.33	15.49	38.85	18.3	18	18	18	18	18	18	18	18	18	18	18
AT15141p (Fragment) OS=Drosophila melanogaster OX=7227 GN=Cam-RB PE=2 SV=1		C6SUZ2	High	10	58	18	787	0.424	1.131	0.375	1.571	1.63708	5379.1	12692.2	14354.1	8806	22545.1	2.54	10.73	5.69	13.42	3.9	12	12	12	12	12	12	12	12	12	12	12
Uncharacterized protein, isoform G OS=Drosophila melanogaster OX=7227 GN=CG8113 PE=4 SV=1	CG8086	M9NCS7	High	20	24	171.2	427	0.767	8.181	0.094	0.708	1.03174	1345.3	1753.8	14348	1388	10159.3	1.43	12.5	6.12	15.44	7.51	20	20	20	20	20	20	20	20	20	20	20
Tubulin beta chain OS=Drosophila melanogaster OX=7227 GN=betaTub97EF PE=1 SV=3	betaTub97EF	Q9VAX7	High	15	66	51.3	1073	1.213	3.383	0.358	0.87	1.6832	5091.3	4198.6	14204.9	8569.7	12358.8	3.84	6.95	4.13	2.37	6.57	20	20	20	20	20	20	20	20	20	20	20
Uncharacterized protein, isoform D OS=Drosophila melanogaster OX=7227 GN=Dmel\CG5028 PE=1 SV=1	CG5028	A8JRC1	High	21	108	43.4	2191	12.043	4.101	2.936	0.722	0.480592	41309.9	3430.3	14068.6	19853.2	10151.2	0.37	23.75	1.53	5.22	10.16	27	27	27	27	27	27	27	27	27	27	27
Ribosomal protein S3, isoform B OS=Drosophila melanogaster OX=7227 GN=RpS3 PE=1 SV=1	RpS3	G3M3A2	High	20	56	27.5	869	1.679	2.817	0.596	2.98	1.54056	8325.4	4957.9	13964.6	12825.8	41610.8	10.41	29.63	4.93	15.59	6.76	23	23	23	23	23	23	23	23	23	23	23
CG1633 (Fragment) OS=Drosophila melanogaster OX=7227 GN=CG1633 PE=4 SV=1		F6J6B9	High	10	45	19.8	736	0.852	1.6	0.533	1.13	2.54724	7424.2	8713.3	13941	18911.2	15753	2.53	5.24	6.87	24.14	5.43	14	14	14	14	14	14	14	14	14	14	14
Malic enzyme (Fragment) OS=Drosophila melanogaster OX=7227 PE=2 SV=1		H7BWR6	High	20	38	61.1	522	2.12	5.327	0.398	1.245	1.36341	5535.3	2610.9	13908.2	7546.9	17319.2	5.66	4.34	9.6	0.15	18.04	19	19	19	19	19	19	19	19	19	19	19
Sodium/potassium-transporting ATPase subunit alpha OS=Drosophila melanogaster OX=7227 GN=JYalpha PE=2 SV=1		Q9U458	High	6	18	112.4	189	1.256	5.307	0.237	0.448	0.766143	3287.9	2618.4	13896.8	2519	6230.3	2.46	2.29	18.25	52.7	14.97	8	8	8	8	8	8	8	8	8	8	8
Dodeca-satellite-binding protein 1, isoform A OS=Drosophila melanogaster OX=7227 GN=Dp1 PE=1 SV=1	Dp1	Q7KN75	High	38	55	144.2	714	0.589	2.327	0.253	1.568	2.4653	3506.1	5949.3	13845.6	8643.6	21713.9	2.42	13.92	8.44	33.12	7.31	35	35	35	35	35	35	35	35	35	35	35
RT02589p (Fragment) OS=Drosophila melanogaster OX=7227 GN=Cont-RA PE=2 SV=1		C4IXZ0	High	38	56	154.3	913	2.703	7.582	0.357	1.633	0.714515	4852.1	1795.1	13609.8	3466.9	22228.9	4.85	11.69	11	11.01	9.9	37	37	37	37	37	37	37	37	37	37	37
CG12262-PA OS=Drosophila melanogaster OX=7227 GN=CG12262 PE=3 SV=1	CG12262	G3KKP7	High	18	57	45.8	910	1.804	2.133	0.846	0.612	1.60786	11503.9	6375.9	13600.2	18496.7	8317.6	1.89	9.54	4.49	8.4	7.07	21	21	21	21	21	21	21	21	21	21	21
Malic enzyme OS=Drosophila melanogaster OX=7227 GN=Men PE=2 SV=1		Q9NIW0	High	20	39	63.9	572	2.116	5.318	0.398	1.245	1.36559	5408	2555.5	13591	7385.1	16920.6	5.61	4.68	9.6	0.04	18.34	19	19	19	19	19	19	19	19	19	19	19
Triosephosphate isomerase (Fragment) OS=Drosophila melanogaster OX=7227 GN=tpi PE=2 SV=1		K7Z7Z8	High	12	59	17.4	1085	3.415	1.769	1.931	0.808	0.763389	26186.4	7667.2	13563.2	19990.4	10955.8	2.7	7.64	0.38	15.56	1.84	17	17	17	17	17	17	17	17	17	17	17
CG7415 (Fragment) OS=Drosophila melanogaster OX=7227 PE=2 SV=1		Q6BCZ0	High	23	49	82	797	2.18	2.508	0.869	1.026	1.15127	11776.5	5402.1	13549	13557.9	13907.1	0.42	5.92	1.64	8.7	12.91	24	24	24	24	24	24	24	24	24	24	24
Regucalcin homologue OS=Drosophila melanogaster OX=7227 GN=regucalcin PE=1 SV=1	regucalcin	Q9VYR1	High	14	56	33.6	1077	0.526	1.707	0.308	2.843	2.74698	4165.3	7915.1	13514.2	11442	38415.4	5.55	0.34	6.99	14.93	16.28	16	16	16	16	16	16	16	16	16	16	16
Discs large 1, isoform R OS=Drosophila melanogaster OX=7227 GN=dlg1 PE=1 SV=1	dlg1	M9PHK8	High	27	65	106.8	1480	0.481	1.188	0.405	0.819	2.40529	5452.6	11340.7	13477.5	13115.1	11035.9	1.89	3.47	1.87	8.5	3.21	27	27	27	27	27	27	27	27	27	27	27
Zipper, isoform F OS=Drosophila melanogaster OX=7227 GN=zip PE=1 SV=1	zip	A0A0B4JD57	High	54	63	227.7	1115	0.837	3.226	0.259	1.707	1.80617	3492.7	4172.4	13460.2	6308.4	22983	0.44	9.5	7.91	28.55	21.48	49	49	49	49	49	49	49	49	49	49	49
Glycoprotein 93 OS=Drosophila melanogaster OX=7227 GN=Gp93 PE=1 SV=1	Gp93	Q9VAY2	High	35	63	90.2	1081	0.701	2.209	0.317	2.778	2.4343	4260	6080.4	13432.4	10370.1	37319	3	6.36	5.59	2.07	3.74	36	36	36	36	36	36	36	36	36	36	36
Eukaryotic translation elongation factor 1 gamma, isoform C OS=Drosophila melanogaster OX=7227 GN=eEF1gamma PE=4 SV=1	Ef1gamma	A0A0B4JD11	High	25	57	48.9	849	0.699	2.133	0.328	1.87	4.05907	4394.7	6284.2	13404.2	17838.4	25066.7	11.19	19.75	3.69	6.49	9.3	25	25	25	25	25	25	25	25	25	25	25
Rab GDP dissociation inhibitor OS=Drosophila melanogaster OX=7227 GN=Gdi PE=1 SV=1	Gdi	Q9VLB7	High	18	33	49.9	545	0.985	3.067	0.321	1.242	1.94125	4292.5	4357.5	13364.6	8332.8	16601.2	2.61	8.4	6.25	3.94	8.04	16	16	16	16	16	16	16	16	16	16	16
Imaginal disc growth factor 6, isoform B OS=Drosophila melanogaster OX=7227 GN=Idgf6 PE=3 SV=1	CG5210; Idgf6	A0A0B4LFJ1	High	22	59	50.3	985	0.88	2.824	0.312	2.757	5.23046	4163.8	4729.3	13354.5	21778.6	36813.9	5.37	8.48	1.23	9.18	1.35	25	25	25	25	25	25	25	25	25	25	25
FI20012p1 OS=Drosophila melanogaster OX=7227 GN=tmod PE=1 SV=1	tmod	A8JRH3	High	24	54	58.7	1001	0.334	0.719	0.465	0.714	2.25276	6208.7	18565.5	13352.6	13986.7	9529.1	10.44	5.56	2.62	16.12	5	24	22	24	24	24	24	24	24	24	24	24
SD23689p (Fragment) OS=Drosophila melanogaster OX=7227 GN=CG9485-RB PE=2 SV=1		C7LAB1	High	43	86	184.6	1417	22.613	6.157	3.673	1.042	0.315398	48898.5	2162.4	13314.7	15422.5	13878	3.38	39.68	5.56	28.48	5.82	49	49	49	47	49	49	49	49	49	49	49
GH20621p OS=Drosophila melanogaster OX=7227 GN=Dmel\CG5945 PE=1 SV=1	CG5945	Q9VK12	High	13	31	28.5	480	0.969	13.747	0.07	1.146	1.46476	936.4	966.6	13288	1371.6	15222	0.08	6.56	8.63	21.88	2.39	14	14	14	14	14	14	14	14	14	14	14
Glutactin, isoform D OS=Drosophila melanogaster OX=7227 GN=Glt PE=4 SV=1	Glt	M9NCS8	High	29	59	118.7	1084	0.699	4.148	0.168	0.999	3.32382	2219.1	3175.8	13174.8	7375.9	13159.6	0.86	0.16	7.97	15.64	5.4	29	29	29	29	29	29	29	29	29	29	29
Hu li tai shao, isoform O OS=Drosophila melanogaster OX=7227 GN=hts PE=1 SV=1	hts	A0A0B4K849	High	23	45	79	945	0.546	3.5	0.156	1.016	3.62077	2053.9	3759.3	13158	7436.7	13363.9	6.17	7.45	6.46	8.38	6.03	22	22	22	22	22	22	22	22	22	22	22
UTP--glucose-1-phosphate uridylyltransferase OS=Drosophila melanogaster OX=7227 GN=UGP PE=1 SV=2	UGP	Q9VSW1	High	24	68	58.7	1010	13.225	4.401	3.005	0.776	0.499142	39512.6	2987.8	13148.1	19722.4	10207.4	6.89	26.24	0.88	0.03	3.92	26	26	26	26	26	26	26	26	26	26	26
Trehalase (Fragment) OS=Drosophila melanogaster OX=7227 GN=Treh PE=3 SV=1		A5XCQ7	High	23	51	67.6	621	9.107	5.223	1.744	0.643	0.203174	22863.2	2510.6	13112.1	4645.2	8437.5	0.08	17.37	5.66	11.36	0.43	23	23	23	23	23	23	23	23	23	23	23
Tripeptidyl-peptidase II, isoform F OS=Drosophila melanogaster OX=7227 GN=TppII PE=4 SV=1	TppII	A0A0B4LGC0	High	40	61	148.8	1135	0.874	1.691	0.517	1.144	1.74804	6774.2	7751.5	13109.9	11841.6	15001.5	1.07	0.61	4.7	9.75	11.58	38	38	38	38	38	38	38	38	38	38	38
AT25705p OS=Drosophila melanogaster OX=7227 GN=Oscp PE=2 SV=1	Oscp; ATPsynO	Q8INE6	High	8	69	13.5	697	15.35	5.328	2.881	0.851	0.523426	37645.6	2452.5	13067.6	19704.7	11122.9	7.25	26.18	1.28	17.8	6.42	11	11	11	11	11	11	11	11	11	11	11
Apolipoprotein lipid transfer particle OS=Drosophila melanogaster OX=7227 GN=Apoltp PE=1 SV=2	CG15828; Apoltp	Q7KTG2	High	62	78	494	1007	1.16	3.405	0.341	2.018	3.02607	4414.3	3806.4	12961.3	13358	26157.6	2.16	1.28	14.52	8.49	6.68	56	56	56	56	56	56	56	56	56	56	56
Trehalase (Fragment) OS=Drosophila melanogaster OX=7227 GN=Treh PE=3 SV=1		A5XCQ4	High	23	50	67.6	626	9.081	5.199	1.747	0.658	0.209056	22597.8	2488.5	12937.4	4724.2	8519.3	0.21	17.64	5.57	11.3	0.54	23	23	23	23	23	23	23	23	23	23	23
Zipper, isoform H OS=Drosophila melanogaster OX=7227 GN=zip PE=1 SV=1	zip	A0A0B4JD95	High	53	62	226.6	1095	0.826	3.149	0.262	1.709	1.81987	3389.8	4106	12931.9	6169	22102.7	0.28	9.39	7.67	28.75	21.56	48	48	48	48	48	48	48	48	48	48	48
GH05679p OS=Drosophila melanogaster OX=7227 GN=Tep3 PE=1 SV=2	Tep3; TepIII	Q9VLY7	High	22	29	163.8	421	0.661	7.795	0.085	0.736	0.961107	1095.3	1657.4	12918.9	1052.7	9508.4	2.34	1.74	7.16	1.31	0.2	21	21	21	21	21	21	21	21	21	21	21
Electron transfer flavoprotein-ubiquinone oxidoreductase, isoform A OS=Drosophila melanogaster OX=7227 GN=Etf-QO PE=1 SV=1	CG12140; Etf-QO	Q7JWF1	High	21	39	65.9	581	4.156	4.474	0.929	0.542	0.626203	11995.8	2886.3	12912.5	7511.8	7004.9	2.79	7.08	5.08	6.42	1.72	22	22	22	22	22	22	22	22	22	22	22
Troponin C at 25D, isoform B OS=Drosophila melanogaster OX=7227 GN=TpnC25D PE=1 SV=1	TpnC25D	X2JD70	High	4	19	16	335	0.933	29.256	0.032	0.767	1.44977	411.1	440.8	12895.9	596	9894.9	12.17	15.37	12.61	0.47	2	6	6	6	6	6	6	6	6	6	6	6
Tubulin beta-1 chain (Fragment) OS=Drosophila melanogaster OX=7227 PE=3 SV=1		Q7M3K1	High	8	38	18.3	734	1.245	5.854	0.213	0.851	1.96848	2734.6	2196.9	12861.3	5383	10938.8	0.33	8.95	2.72	4.87	4.24	13	13	13	13	13	13	13	13	13	13	13
Integrin beta OS=Drosophila melanogaster OX=7227 GN=mys PE=3 SV=1	mys	X2JAU0	High	20	40	92.6	573	0.806	4.188	0.192	0.905	1.97835	2466.8	3060.8	12818.3	4880.2	11602.6	4.68	0.44	10.62	45.34	14.2	21	21	21	21	21	21	21	21	21	21	21
Calreticulin OS=Drosophila melanogaster OX=7227 GN=Calr PE=2 SV=1		Q9U916	High	15	38	46.8	448	0.339	2.163	0.157	2.233	5.34463	1998.1	5897.5	12756.7	10679.1	28483.3	1.71	12.05	5.41	8.02	5.13	16	16	16	16	16	16	16	16	16	16	16
Elongation factor Tu OS=Drosophila melanogaster OX=7227 GN=mEFTu1 PE=1 SV=1	EfTuM	A1Z9E3	High	16	52	54	706	6.282	2.877	2.184	0.817	0.59304	27775.7	4421.3	12718.3	16472.1	10386.5	0.69	15.32	1.46	8.27	3.5	21	21	21	21	21	21	21	21	21	21	21
Adenylate kinase 1, isoform B OS=Drosophila melanogaster OX=7227 GN=Adk1 PE=1 SV=1	Adk1	Q8IQG9	High	11	44	25.3	679	0.565	1.381	0.409	0.42	3.072	5191.6	9189	12690.1	15948.6	5328.1	6.59	4.65	0.88	24.8	2.53	15	15	15	15	15	15	15	15	15	15	15
Uncharacterized protein OS=Drosophila melanogaster OX=7227 GN=Dmel\CG30069 PE=1 SV=1	CG30069	A1Z9M5	High	48	61	460.7	984	1.028	6.508	0.158	1.206	2.09111	2003	1948.9	12684	4188.5	15293.3	2.47	13.28	6.44	3.73	4.39	42	41	43	43	43	43	43	43	43	43	43
LD03220p OS=Drosophila melanogaster OX=7227 GN=Stip1 PE=1 SV=1	Hop	Q9VPN5	High	33	59	55.7	858	0.919	1.222	0.752	2.292	1.50808	9433.6	10266.8	12541.5	14226.6	28740.6	3.16	12.41	2.15	0.02	3.54	37	37	37	37	37	37	37	37	37	37	37
IP10737p (Fragment) OS=Drosophila melanogaster OX=7227 GN=BcDNA:GH10614 PE=2 SV=1		Q4V403	High	18	31	36.6	464	1.388	2.669	0.52	0.866	0.707472	6493.4	4676.9	12483.2	4593.9	10805.5	1.89	2.52	5.3	5.95	0.75	19	19	19	19	19	19	19	19	19	19	19
Superoxide dismutase [Cu-Zn] OS=Drosophila melanogaster OX=7227 GN=Sod1 PE=3 SV=1	Sod; Sod1	M9PF91	High	8	29	17.4	705	1.096	1.75	0.626	0.89	1.03136	7802.6	7116.5	12454.7	8047.3	11083.3	1.8	10.33	3.74	25.15	6.8	10	10	10	10	10	10	10	10	10	10	10
Tropomodulin, isoform Q OS=Drosophila melanogaster OX=7227 GN=tmod PE=1 SV=1	tmod	A0A0B4KHW6	High	19	49	51.2	925	0.375	0.761	0.493	0.754	2.14793	6131.8	16333.6	12437.3	13170.7	9372.8	10.28	5.84	2.26	15.62	4.68	19	19	19	19	19	19	19	19	19	19	19
IP01061p OS=Drosophila melanogaster OX=7227 GN=BEST:GH12586 PE=2 SV=1	CG4461	Q9VSX2	High	9	29	23.8	653	0.742	1.936	0.383	0.638	0.750283	4768.2	6423	12437	3577.5	7932.2	0.85	5.12	3.07	32.38	9.42	13	13	13	13	13	13	13	13	13	13	13
MIP05930p (Fragment) OS=Drosophila melanogaster OX=7227 GN=Cyp313a1-RA PE=2 SV=1		C0PDE2	High	11	18	58.1	194	1.94	61.933	0.031	0.185	1.02905	389	200.5	12418.5	400.3	2291.8	1.9	27.03	7.99	24.03	29.96	11	11	11	10	11	11	11	10	11	11	11
Paramyosin, isoform E OS=Drosophila melanogaster OX=7227 GN=Prm PE=1 SV=1	Prm	M9NDM6	High	22	128	36.1	1876	1.21	0.342	3.538	1.094	0.428859	43763.6	36178.5	12368.2	18768.4	13535.3	0.58	4.8	2.65	0.19	9.52	26	26	26	25	26	25	26	26	26	26	26
Transcription factor BTF3 OS=Drosophila melanogaster OX=7227 GN=Dmel\CG11835 PE=1 SV=1	CG11835	Q9VPR2	High	41	97	82.6	1329	0.705	0.79	0.892	5.161	2.92446	10806.5	15324.5	12113.4	31603.2	62519.5	12.09	45.11	9.73	20.76	9.96	42	42	42	42	42	42	42	42	42	42	42
Tropomodulin, isoform M OS=Drosophila melanogaster OX=7227 GN=tmod PE=1 SV=1	tmod	A0A0B4K7R6	High	19	49	50.4	914	0.423	0.736	0.575	0.764	1.87263	6952.2	16428.9	12091.5	13018.9	9241.9	9.92	5.8	2.38	15.69	4.29	19	19	19	19	19	19	19	19	19	19	19
Thioester-containing protein 4, isoform A OS=Drosophila melanogaster OX=7227 GN=Tep4 PE=1 SV=2	Tep4; TepIV	Q9VIT9	High	36	50	168.4	786	1.763	5.102	0.346	1.929	2.22951	4168.9	2364.2	12063.5	9294.6	23267.3	5.26	6.55	7.38	4.71	3.11	34	34	34	34	34	34	34	34	34	34	34
Amphiphysin, isoform B OS=Drosophila melanogaster OX=7227 GN=Amph PE=1 SV=1	Amph	A0A0B4KEW6	High	18	61	55.1	982	0.484	0.57	0.849	1.274	1.65476	10232.4	21141.9	12048.9	16932.2	15346.5	4.99	8.3	0.46	16.26	13.35	24	24	24	24	24	24	24	24	24	24	24
Cuticular protein 67B OS=Drosophila melanogaster OX=7227 GN=Cpr67B PE=1 SV=1	Cpr67B	Q9VSY0	High	7	13	29.8	217	2.037	40.036	0.051	0.724	0.634242	612.7	300.8	12041.2	388.6	8721	9.56	4.34	6.41	19.43	0.54	7	7	7	7	7	7	7	6	7	7	7
Amphiphysin OS=Drosophila melanogaster OX=7227 GN=Amph PE=1 SV=1	Amph	Q7KLE5	High	20	63	65.9	965	0.493	0.568	0.868	1.276	1.6267	10397	21089	11972.4	16912.8	15282.4	4.95	8.37	0.34	16.05	13.3	24	24	24	24	24	24	24	24	24	24	24
ATP-dependent 6-phosphofructokinase OS=Drosophila melanogaster OX=7227 GN=Pfk-RB PE=2 SV=1		C8VV04	High	30	98	86.6	2200	18.869	4.405	4.283	0.559	0.342014	51274.8	2717.4	11970.6	17536.7	6689.2	1.55	31.62	5.45	17.83	5.09	38	38	38	38	38	38	38	38	38	38	38
RE18634p OS=Drosophila melanogaster OX=7227 GN=Nrx PE=2 SV=1		Q6NN26	High	29	40	145	547	1.288	11.291	0.114	1.508	1.25727	1358.1	1054.6	11907.1	1707.5	17958.4	7.7	1.45	11.22	20.49	13.93	24	24	24	24	24	24	24	24	24	24	24
NADH dehydrogenase [ubiquinone] 1 alpha subcomplex subunit 10, mitochondrial OS=Drosophila melanogaster OX=7227 GN=ND-42 PE=1 SV=1	ND42; ND-42	A4V383	High	15	69	46.9	905	10.281	3.593	2.861	0.659	0.436515	33912	3298.6	11851.9	14803.1	7811.9	1.32	17.85	3.21	2.26	1.4	22	22	22	22	22	22	22	22	22	22	22
GH13256p OS=Drosophila melanogaster OX=7227 GN=Thiolase PE=1 SV=1	Thiolase	Q9W1H8	High	18	38	50.6	647	2.268	2.568	0.883	0.863	1.08271	10438.6	4601.8	11818.7	11302	10199.1	1.18	3.61	3.04	1.29	6.42	20	20	20	20	20	20	20	20	20	20	20
ATP-dependent 6-phosphofructokinase OS=Drosophila melanogaster OX=7227 GN=Pfk-RC PE=2 SV=1	Pfk	C7LA80	High	30	97	86.7	2181	17.727	4.048	4.38	0.566	0.341343	51220.6	2889.4	11695.1	17483.8	6620.5	1.54	30.2	5.53	18.04	5.6	38	38	38	38	38	38	38	38	38	38	38
Peptidyl-prolyl cis-trans isomerase OS=Drosophila melanogaster OX=7227 GN=Dmel\CG2852 PE=1 SV=1	CG2852	Q9W227	High	10	52	22.2	881	0.49	2.545	0.193	3.304	3.11635	2248.4	4584	11668.2	7006.8	38555.1	2.87	8.7	4.89	3.54	16.91	17	17	17	17	17	17	17	17	17	17	17
SD01613p OS=Drosophila melanogaster OX=7227 GN=DmCG6512 PE=1 SV=1	CG6512	Q8T4G5	High	30	56	89.6	792	5.79	2.574	2.249	0.709	0.516663	26129.4	4512.8	11618.2	13500.1	8234.9	4.64	14.39	11.17	22.52	13.71	30	30	30	30	30	30	30	30	30	30	30
BcDNA.GH08312 OS=Drosophila melanogaster OX=7227 GN=Sap-r PE=1 SV=1	Sap-r	Q9Y125	High	21	44	105.9	465	0.766	2.001	0.383	1.994	1.89455	4443.8	5803	11612	8419	23151.9	0.46	4.5	3.43	10.21	8.81	22	22	22	22	22	22	22	22	22	22	22
Uncharacterized protein, isoform B OS=Drosophila melanogaster OX=7227 GN=CG13774 PE=4 SV=1	CG18304	M9NCS3	High	72	99	205	1567	0.334	0.478	0.698	1.096	1.84548	8097.5	24261.9	11597.1	14943.8	12713	4.29	10.64	0.59	12.55	2.69	69	69	69	69	69	69	69	69	69	69	69
Sterol carrier protein x OS=Drosophila melanogaster OX=7227 GN=ScpX PE=2 SV=1		Q24506	High	13	19	58.8	325	1.522	14.289	0.107	0.995	1.70149	1234.8	811.1	11589.6	2101	11527.4	10	16.39	9.62	15.34	3.37	13	13	13	13	13	13	13	13	13	13	13
LD45324p OS=Drosophila melanogaster OX=7227 GN=Prx5 PE=1 SV=1	Prx5	Q960M4	High	6	36	19.9	551	3.797	2.312	1.642	0.76	0.731793	18987.2	5000	11560.3	13894.7	8790.6	1.87	21.06	2.08	19.39	5.31	9	9	9	9	9	9	9	9	9	9	9
FI05334p OS=Drosophila melanogaster OX=7227 GN=Fum1 PE=1 SV=3	l(1)G0255	Q9W3X6	High	21	64	53.5	1105	9.441	4.285	2.203	0.818	0.906375	25450.6	2695.8	11551.7	23067.8	9450.7	6.57	18.01	0.61	12.95	3.19	24	24	24	24	24	24	24	24	24	24	24
Pyruvate dehydrogenase E1 component subunit alpha OS=Drosophila melanogaster OX=7227 GN=Pdha PE=1 SV=1	l(1)G0334	Q7KVX1	High	17	94	48.8	2096	10.991	3.815	2.881	0.645	0.521375	33211	3021.7	11526.8	17315.4	7432.2	0.95	25.57	1.7	11	4.45	23	23	23	23	23	23	23	23	23	23	23
LP21249p OS=Drosophila melanogaster OX=7227 GN=Psa PE=1 SV=1	Psa	Q8IRH0	High	29	44	120.2	887	0.73	1.075	0.679	0.804	1.01451	7792.7	10671.9	11470.7	7905.8	9220.9	4.12	2.27	3.76	13.15	10.99	29	29	29	29	29	29	29	29	29	29	29
Ras opposite, isoform B OS=Drosophila melanogaster OX=7227 GN=Rop PE=3 SV=1	Rop	M9PEL1	High	23	30	67.8	469	1.204	4.061	0.296	0.735	1.57343	3380.2	2807.9	11402.6	5318.5	8385.7	10.97	3.96	9.16	10.41	5.15	23	23	23	23	23	23	23	23	23	23	23
Limpet, isoform K OS=Drosophila melanogaster OX=7227 GN=Lmpt PE=1 SV=2	Lmpt	Q7KUQ6	High	61	95	245.4	1932	3.727	2.068	1.802	0.885	0.864493	20385.6	5470	11311.7	17623.2	10007.3	0.18	13.34	1.82	9.02	2.85	56	56	56	49	55	55	56	56	56	56	56
MIP27352p OS=Drosophila melanogaster OX=7227 GN=Dmel\CG10237 PE=1 SV=1	CG10237	Q8INW5	High	8	15	35.7	266	1.861	45.302	0.041	0.742	1.03391	457.1	245.6	11125.5	472.6	8256.5	3.14	17.31	16.68	25.17	13.9	8	8	8	8	8	8	8	8	8	8	8
GH24511p OS=Drosophila melanogaster OX=7227 GN=Uba1 PE=1 SV=1	Uba1	Q8T0L3	High	29	52	130.7	1238	0.874	1.511	0.578	1.061	1.97459	6384.1	7304	11038.8	12606	11711.2	3.13	4.3	3.95	17.27	16.51	27	27	27	27	27	27	27	27	27	27	27
Cytochrome c oxidase subunit OS=Drosophila melanogaster OX=7227 GN=COX6B PE=1 SV=2	CG14235; CoVIb; COX6B	Q9VWD1	High	8	81	11.4	1048	6.814	2.782	2.45	1.006	0.548554	27000.6	3962.3	11022.5	14811.3	11091.9	0.03	10.71	1.38	13.22	15.96	16	16	16	16	16	16	16	16	16	16	16
GEO09626p1 OS=Drosophila melanogaster OX=7227 GN=ND-MLRQ PE=1 SV=1	CG32230; ND-MLRQ	Q8SYJ2	High	5	68	9.4	802	9.258	3.279	2.823	0.805	0.50285	30950.6	3343.2	10962.6	15563.5	8823.7	3.52	16.18	1.42	11.76	3.47	11	11	11	11	11	11	11	11	11	11	11
Glycogen [starch] synthase OS=Drosophila melanogaster OX=7227 GN=CG6904-RA PE=2 SV=1	CG6904; GlyS	D5SHR2	High	23	49	81.7	703	11.289	5.303	2.129	0.521	0.336804	23300.5	2064	10944.6	7847.7	5707.4	7.41	21.54	3.52	5.73	1.67	23	23	23	23	23	23	23	23	23	23	23
Prohibitin 2, isoform E OS=Drosophila melanogaster OX=7227 GN=Phb2 PE=1 SV=1	l(2)03709; Phb2	A8DYI6	High	21	53	37.3	796	7.539	3.287	2.294	1.109	0.576005	25101.5	3329.6	10944.2	14458.6	12138.1	5.32	16.96	1.12	18.85	3.93	22	22	22	22	22	22	22	22	22	22	22
Chaperonin containing TCP1 subunit 8 OS=Drosophila melanogaster OX=7227 GN=CCT8 PE=1 SV=1	CG8258	Q7K3J0	High	27	45	59.4	768	0.754	1.313	0.574	1.739	1.47442	6277.8	8325.3	10933.6	9256.1	19008.2	2.16	0.71	3.5	18.51	11.99	27	27	27	27	27	27	27	27	27	27	27
Succinate-semialdehyde dehydrogenase OS=Drosophila melanogaster OX=7227 GN=Ssadh PE=1 SV=1	Ssadh	Q9VBP6	High	16	27	54.9	362	2.977	4.795	0.621	0.492	1.10554	6768.2	2273.4	10901.8	7482.5	5360.6	4.67	9.78	2.47	5.9	1.98	16	16	16	16	16	16	16	16	16	16	16
Cuticular protein 100A OS=Drosophila melanogaster OX=7227 GN=Cpr100A PE=1 SV=1	Cpr100A	Q9VA32	High	11	32	27.1	680	1.191	22.688	0.052	2.375	0.790595	567.8	476.8	10816.9	448.9	25685.7	0.45	30.57	0.94	37.79	9.05	10	11	11	11	11	11	11	11	11	11	11
Cytochrome c oxidase subunit 5A, isoform C OS=Drosophila melanogaster OX=7227 GN=COX5A PE=4 SV=1	CoVa; COX5A	A0A0B4KFT0	High	11	81	16.6	1043	7.453	2.916	2.556	1.099	0.608466	27407.3	3677.4	10723	16676.4	11788.2	2.05	16.15	0.7	16.4	27.75	19	19	19	19	19	19	19	19	19	19	19
GH03305p OS=Drosophila melanogaster OX=7227 GN=Dmel\CG6287 PE=1 SV=1	CG6287	Q9VKI8	High	12	23	35.2	472	0.682	4.006	0.17	1.289	1.6837	1824.2	2675.5	10718.4	3071.4	13816.6	3.78	6.73	6.25	18.81	1.01	11	11	11	11	11	11	11	11	11	11	11
Ferritin OS=Drosophila melanogaster OX=7227 GN=Fer2LCH PE=1 SV=1	Fer2LCH	A0A0B4KHF0	High	10	49	26.2	719	0.588	2.082	0.282	4.091	4.56998	3020.8	5138.1	10697.4	13805	43765.4	0.92	28.19	10.74	1.87	1.47	12	12	12	12	12	12	12	12	12	12	12
Aldehyde dehydrogenase OS=Drosophila melanogaster OX=7227 GN=Aldh-III PE=1 SV=1	Aldh-III	A0A0B4KEL0	High	12	17	55.8	406	1.166	9.091	0.128	0.77	1.39393	1370.3	1175.1	10683.2	1910.1	8223.6	2.49	4.67	8.47	5.89	17.25	13	13	13	13	13	13	13	13	13	13	13
Larval serum protein 2, isoform B OS=Drosophila melanogaster OX=7227 GN=Lsp2 PE=4 SV=1	Lsp2	X2JCV2	High	31	314	83.3	3838	1.293	1.636	0.79	25.957	3.00044	8432	6523.3	10672.3	25299.7	277017	10.72	4.77	13.88	12.58	0.17	55	55	55	55	55	55	55	55	55	55	55
GH13952p OS=Drosophila melanogaster OX=7227 GN=CG5355 PE=2 SV=1		Q961N7	High	25	34	73.1	461	0.953	1.926	0.495	1.025	1.15886	5239.7	5495.8	10583.7	6072.1	10849	0.07	5.94	4.43	0.32	4.4	24	24	24	24	24	24	24	24	24	24	24
AT21416p OS=Drosophila melanogaster OX=7227 GN=Past1 PE=1 SV=1	Past1	Q8T8W3	High	20	31	61.5	510	0.782	3.084	0.253	0.931	2.8832	2680.6	3429.6	10578	7728.7	9850.4	6.65	8.42	7.42	2.87	8.15	22	22	22	22	22	22	22	22	22	22	22
LD23292p OS=Drosophila melanogaster OX=7227 GN=Mcr PE=1 SV=1	Mcr	Q9VLT3	High	26	33	202.7	775	1.532	10.122	0.151	1.372	0.93788	1596.9	1042.7	10554.2	1497.7	14477.3	9.7	16.69	10.61	9.09	19.31	25	25	25	25	25	25	25	25	25	25	25
Phosphotransferase OS=Drosophila melanogaster OX=7227 GN=Hex-A PE=1 SV=1	Hex-A	Q9W330	High	20	51	59.2	1146	8.097	4.438	1.824	0.446	0.467453	19219.9	2373.8	10536	8984.4	4696.9	1.74	18.1	3.94	21.24	1.53	25	25	25	25	25	25	25	25	25	25	25
RE11562p OS=Drosophila melanogaster OX=7227 GN=Dmel\CG17337 PE=1 SV=1	CG17337	Q8MT58	High	15	28	53.1	476	0.954	3.017	0.316	1.568	2.53648	3330.2	3490.6	10530.8	8447	16507.9	5.53	9.74	3.62	5.87	1.6	17	17	17	17	17	17	17	17	17	17	17
CG8844 protein OS=Drosophila melanogaster OX=7227 GN=ND-PDSW PE=1 SV=1	Pdsw; ND-PDSW	Q9VQR2	High	12	88	18.9	1198	8.518	3.137	2.716	1.018	0.631838	28596.1	3357.1	10529.5	18068.1	10715.5	1.47	25.95	4.25	12.67	6.1	21	21	21	21	21	21	21	21	21	21	21
Uncharacterized protein, isoform D OS=Drosophila melanogaster OX=7227 GN=ESTS:34F4T PE=1 SV=1	CG6084	M9PI17	High	17	37	35.9	586	1.134	1.298	0.874	1.106	1.28558	9170.9	8086.2	10497.7	11789.9	11608.7	0.19	3.93	2.53	4.34	7.65	17	17	17	17	17	17	17	17	17	17	17
HL01515p OS=Drosophila melanogaster OX=7227 GN=Dmel\CG5973 PE=2 SV=2	CG5973	Q9VM11	High	7	8	36.1	148	0.831	16.509	0.05	0.307	0.682043	524.6	631.4	10423.5	357.8	3196.1	15.8	6.65	18.44	22.19	3.24	7	7	7	7	7	7	7	5	7	7	7
GEO11412p1 OS=Drosophila melanogaster OX=7227 GN=DIGF-5 PE=2 SV=1	CG15201	Q9VZ24	High	6	15	12.5	281	0.383	5.164	0.074	0.692	2.77432	767	2004.9	10353.4	2127.9	7160.9	5.14	10.37	6.31	13.96	7.83	7	7	7	7	7	7	7	7	7	7	7
GH26270p OS=Drosophila melanogaster OX=7227 GN=Idh3b PE=1 SV=1	CG6439	Q9VD58	High	15	69	40.4	1412	11.889	3.983	2.985	0.605	0.489069	30849.4	2594.9	10335.8	15087.5	6248.3	1.44	23.17	1.46	2.89	0.62	22	22	22	22	22	22	22	22	22	22	22
GH14462p (Fragment) OS=Drosophila melanogaster OX=7227 GN=CG7834 PE=2 SV=1		Q8MR58	High	15	40	27.3	786	4.041	3.339	1.21	0.937	0.738182	12501.8	3093.7	10331.1	9228.6	9682.1	3.63	5.93	0.04	14.14	7.99	16	16	16	16	16	16	16	16	16	16	16
Gasp, isoform A OS=Drosophila melanogaster OX=7227 GN=Gasp PE=1 SV=1	Gasp	Q9VNL0	High	16	93	28.3	2121	0.889	5.323	0.167	9.645	0.945853	1719.4	1933.2	10290.9	1626.3	99251.6	7.23	30.55	27.07	21.77	0.71	24	24	24	24	24	24	24	23	24	24	24
Protein on ecdysone puffs, isoform D OS=Drosophila melanogaster OX=7227 GN=Pep PE=1 SV=1	Pep	M9NG39	High	25	34	75.6	679	0.56	1.817	0.308	1.543	1.80731	3155.9	5635.6	10241.2	5703.7	15797.5	2.73	11.08	0.87	8.22	5.18	23	23	23	23	23	23	23	23	23	23	23
Gelsolin, isoform J OS=Drosophila melanogaster OX=7227 GN=Gel PE=4 SV=1	Gel	A0A0C4DHG2	High	21	42	88.3	818	0.762	2.25	0.339	1.985	3.60723	3440.7	4516.8	10162.7	12411.4	20168.2	1.53	1.71	2.85	11.93	2.54	19	19	19	19	19	19	19	19	19	19	19
NADH dehydrogenase (Ubiquinone) 24 kDa subunit, isoform A OS=Drosophila melanogaster OX=7227 GN=ND-24 PE=1 SV=1	CG5703; ND-24	Q9VX36	High	16	60	26.8	1026	6.277	2.781	2.257	1.015	0.63537	22934.2	3653.9	10160.8	14571.7	10310.8	0.05	15.06	1.4	9.98	25.38	19	19	19	19	19	19	19	19	19	19	19
Z band alternatively spliced PDZ-motif protein 52, isoform P OS=Drosophila melanogaster OX=7227 GN=Zasp52 PE=1 SV=1	Zasp52	G3JX25	High	9	53	25.7	1148	0.188	0.351	0.537	0.405	1.74056	5424.4	28814.8	10099.6	9441.5	4093.8	10.18	2.72	0	1.66	7.56	13	11	13	13	13	13	13	13	13	13	13
Uncharacterized protein, isoform E OS=Drosophila melanogaster OX=7227 GN=Dmel\CG3961 PE=1 SV=1	CG3961	M9PCX4	High	17	35	74.6	346	1.446	2.382	0.607	0.468	0.919288	6066	4195.1	9994.3	5576.4	4675.5	5.15	0.72	10.54	44.96	17.35	18	18	18	18	18	18	18	18	18	18	18
40S ribosomal protein S4 OS=Drosophila melanogaster OX=7227 GN=RpS4 PE=3 SV=1	RpS4	X2JGM9	High	17	34	29.1	533	2.492	3.763	0.662	3.279	1.16175	6601.6	2648.9	9967	7669.4	32681.2	12.57	30.41	6.83	56.05	5.44	17	17	17	17	17	17	17	17	17	17	17
LD47962p OS=Drosophila melanogaster OX=7227 GN=ND-49 PE=1 SV=2	CG1970; ND-49	Q9V4E0	High	12	55	52.9	865	11.741	4.348	2.7	0.648	0.542911	26809.2	2283.4	9928.1	14555	6437.3	6.22	21.84	2.99	2.48	12.39	18	18	18	18	18	18	18	18	18	18	18
Syncrip, isoform J OS=Drosophila melanogaster OX=7227 GN=Syp PE=1 SV=1	CG17838; Syp	A0A0B4KHT5	High	22	33	83.2	526	0.629	1.736	0.362	1.501	2.69489	3582	5696.2	9890.8	9653.1	14843.8	3.43	3.8	2.27	1.19	3.25	22	22	22	22	22	22	22	22	22	22	22
Glutathione peroxidase OS=Drosophila melanogaster OX=7227 GN=PHGPx PE=1 SV=1	PHGPx	Q9VZQ8	High	7	45	18.7	1054	1.559	1.431	1.09	1.09	1.50578	10750.7	6895.3	9864	16188.2	10750.2	2.21	8.47	2.07	28.97	3.44	13	13	13	13	13	13	13	13	13	13	13
Walrus, isoform A OS=Drosophila melanogaster OX=7227 GN=wal PE=1 SV=1	wal	Q7KN94	High	12	31	34.2	573	3.654	2.977	1.227	0.929	0.741532	12045.6	3296.3	9814.1	8932.2	9118	5.41	11.64	1.66	11.64	5.11	14	14	14	14	14	14	14	14	14	14	14
4-hydroxyphenylpyruvate dioxygenase OS=Drosophila melanogaster OX=7227 GN=Hpd PE=1 SV=1	CG11796	Q9VPF3	High	14	30	43.3	514	0.832	5.915	0.141	1.656	0.818491	1380.1	1658.7	9810.9	1129.6	16250.5	19.46	4.87	9.07	23.33	7.52	17	17	17	17	17	17	17	16	17	17	17
Stretchin-Mlck, isoform R OS=Drosophila melanogaster OX=7227 GN=Strn-Mlck PE=1 SV=2	Strn-Mlck	A1ZA73	High	105	564	214.9	9629	44.071	1.133	38.881	1.396	0.193423	379074	8601.4	9749.5	73321.7	13614.4	0.07	51.62	1.21	43.99	16.96	142	142	142	115	140	129	142	142	142	135	142
T-complex protein 1 subunit eta OS=Drosophila melanogaster OX=7227 GN=CCT7 PE=1 SV=2	Tcp-1eta	Q9VHL2	High	22	32	59.3	506	0.733	1.356	0.541	1.55	1.45038	5261.3	7178.5	9734	7630.9	15084.4	3.29	6.87	2.38	24.08	14.7	22	22	22	22	22	22	22	22	22	22	22
Cytochrome c oxidase subunit 4, isoform A OS=Drosophila melanogaster OX=7227 GN=COX4 PE=1 SV=1	CG10664; CoIV; COX4	Q9VIQ8	High	11	71	20.5	962	14.677	4.341	3.381	0.639	0.315515	32800.3	2234.9	9702.1	10349	6200.3	1.45	26.75	6.59	13.68	6.86	18	18	18	18	18	18	18	18	18	18	18
MIP27932p OS=Drosophila melanogaster OX=7227 GN=Ppn-RG PE=2 SV=1		F0JAG3	High	16	38	59.1	993	0.602	2.931	0.205	1.444	2.44875	1987.3	3301.3	9676.7	4866.4	13974.3	2.54	9	1.38	9.96	6.34	18	18	18	18	18	18	18	18	18	18	18
Tropomodulin, isoform H OS=Drosophila melanogaster OX=7227 GN=tmod PE=1 SV=1	tmod	E1JJ21	High	16	45	41.9	843	0.394	0.576	0.684	0.759	1.54092	6615.8	16802.2	9670.5	10194.4	7341.4	10.04	4.77	1.7	13.1	4.35	16	16	16	16	16	16	16	16	16	16	16
Actin-related protein 2 (Fragment) OS=Drosophila melanogaster OX=7227 GN=CG9901 PE=3 SV=1		F6J178	High	2	54	24.6	242	0.736	0.885	0.832	0.593	1.09332	8040.8	10919.7	9659.2	8791.2	5731.9	2.08	0.39	9.83	4.14	2.81	2	2	2	2	2	2	2	2	2	2	2
FI09602p OS=Drosophila melanogaster OX=7227 GN=CT12987 PE=1 SV=1	CG3902	Q9VVU1	High	12	16	45.3	263	0.855	5.892	0.145	1.037	1.94343	1391.3	1627.9	9591	2703.9	9945.3	10.06	3.22	8.3	4.16	0.38	11	11	11	11	11	11	11	11	11	11	11
Thiolester containing protein II, isoform E (Fragment) OS=Drosophila melanogaster OX=7227 GN=TepII PE=4 SV=1		A0ZWP7	High	38	61	151.8	1015	0.797	2.641	0.302	4.013	5.11294	2886.4	3620.3	9560.8	14758	38368.8	4.07	1.28	9.44	6.61	10.24	40	40	40	40	40	40	40	40	40	40	40
Syncrip, isoform O OS=Drosophila melanogaster OX=7227 GN=Syp PE=1 SV=1	CG17838; Syp	A0A0B4KH24	High	22	33	67.3	519	0.633	1.757	0.36	1.561	2.62156	3430.1	5415.7	9515.4	8992.2	14856	3.28	3.7	2.38	1.46	3.94	22	22	22	22	22	22	22	22	22	22	22
Alpha-mannosidase OS=Drosophila melanogaster OX=7227 GN=LManII PE=1 SV=2	CG6206; LM408; LManII	Q9VKV1	High	28	49	122.6	761	0.902	2.41	0.374	2.15	4.35743	3551.5	3937.3	9489.4	15475.4	20401.7	0.76	10.32	0.18	17.96	2.62	27	27	27	27	27	27	27	27	27	27	27
FI21402p1 OS=Drosophila melanogaster OX=7227 GN=Aats-ala-RB PE=2 SV=1	Aats-ala; AlaRS	T2FFB7	High	22	36	107.7	805	0.9	1.662	0.541	1.296	1.29334	5097.8	5667.3	9421.3	6593.2	12210.6	5.85	3.72	4.33	24.25	8.75	21	21	21	21	21	21	21	21	21	21	21
Ribosomal protein L5, isoform G OS=Drosophila melanogaster OX=7227 GN=RpL5 PE=1 SV=1	RpL5	R9Q794	High	16	35	34	503	1.275	2.674	0.477	2.876	1.78586	4477.4	3510.8	9387.5	7996	26999.6	12.89	29.83	1.52	50.52	5.83	19	19	19	19	19	19	19	19	19	19	19
RE21773p (Fragment) OS=Drosophila melanogaster OX=7227 GN=Cp1-RC PE=2 SV=1		C6SV44	High	13	36	42	679	0.655	2.673	0.245	2.586	2.54009	2301.1	3511.1	9384.7	5845	24272.6	2.72	7.68	6.38	11.43	7.3	16	16	16	16	16	16	16	16	16	16	16
Imaginal disc growth factor 4, isoform C OS=Drosophila melanogaster OX=7227 GN=Idgf4 PE=1 SV=1	Idgf4	X2JEB6	High	18	71	48.6	1093	0.961	2.619	0.367	5.23	4.57109	3426.1	3564.2	9333.8	15661	48815	3.08	6.16	3.71	9.86	2.12	26	26	26	26	26	26	26	26	26	26	26
Thiolester containing protein II, isoform E (Fragment) OS=Drosophila melanogaster OX=7227 GN=TepII PE=4 SV=1		A0ZWP4	High	38	61	151.9	970	0.784	2.594	0.302	4.042	5.31421	2817.2	3593.7	9320.3	14971.2	37672.2	3.44	1.14	9.09	7.48	9.95	40	40	40	40	40	40	40	40	40	40	40
V-type proton ATPase subunit H OS=Drosophila melanogaster OX=7227 GN=VhaSFD PE=3 SV=1	VhaSFD	M9PDK5	High	13	27	53.7	378	1.019	2.36	0.432	0.714	1.24976	4014.6	3938.9	9296.9	5017.3	6637.7	4.18	2.22	10.47	26.99	20.64	13	13	13	13	13	13	13	13	13	13	13
Cuticular protein 49Aa OS=Drosophila melanogaster OX=7227 GN=Cpr49Aa PE=1 SV=1	Cpr49Aa	A8DRW0	High	5	33	15.6	1075	0.473	15.352	0.031	1.663	1.00768	286.4	605.4	9293.7	288.6	15457.4	6.58	17.41	6.03	55.31	1	8	8	8	8	8	8	8	7	8	8	8
26S proteasome non-ATPase regulatory subunit 2 OS=Drosophila melanogaster OX=7227 GN=Rpn1 PE=1 SV=2	Rpn1	Q9VW54	High	23	38	102.2	546	1.124	2.053	0.547	1.324	2.07057	5078.8	4520	9281.8	10516	12288.3	0.2	6.72	7.61	21.89	20.47	21	21	21	21	21	21	21	21	21	21	21
Cuticular protein 73D, isoform B OS=Drosophila melanogaster OX=7227 GN=Cpr73D PE=4 SV=4	Cpr73D	Q9VVC3	High	19	29	62.3	510	1.471	15.838	0.093	1.423	1.26836	859.3	584.2	9252.4	1089.9	13169.7	10.17	13.92	8.08	13.06	8.33	18	18	18	14	18	18	18	15	18	18	18
FI19911p1 OS=Drosophila melanogaster OX=7227 GN=CG16935-RA PE=1 SV=1	CG16935	H8F4T6	High	15	41	39.1	823	3.462	3.11	1.113	0.736	1.74132	10296.3	2973.9	9249	17929.2	6804.7	3.55	8.55	0.5	13.85	3.9	18	18	18	18	18	18	18	18	18	18	18
MIP03678p OS=Drosophila melanogaster OX=7227 GN=Dmel\CG14445 PE=2 SV=1	CG14445	A8JUZ6	High	10	12	34.8	216	2.081	45.004	0.046	0.358	0.6467	425.7	204.5	9204.1	275.3	3292	0.82	21.06	3.59	40.52	12.06	10	10	10	8	10	10	10	9	10	10	10
MIP05539p OS=Drosophila melanogaster OX=7227 GN=l(3)03806 PE=1 SV=2	CG31195	Q8IN49	High	18	22	94.3	240	1.584	10.098	0.157	1.402	0.967272	1442.2	910.4	9192.9	1395	12887	1.28	13.29	9.51	6.06	13.61	14	14	14	14	14	14	14	14	14	14	14
Cytochrome c1, isoform A OS=Drosophila melanogaster OX=7227 GN=Cyt-c1 PE=1 SV=1	CG4769; Cyt-c1	Q9VRL0	High	15	69	33.7	1332	21.029	5.069	4.148	0.733	0.242252	37904.3	1802.5	9137.6	9182.4	6694.8	1.16	35.61	11.39	11.34	13.19	16	16	16	16	16	16	16	16	16	16	16
Optic atrophy 1, isoform C OS=Drosophila melanogaster OX=7227 GN=Opa1 PE=1 SV=1	opa1-like; Opa1	A0A0B4LGF5	High	32	43	111.5	848	3.413	2.411	1.416	0.974	0.845383	12926.8	3787.9	9130.8	10928.1	8894	1.58	9.91	6.47	5.77	0.1	30	30	30	30	30	30	30	30	30	30	30
V-type proton ATPase subunit a OS=Drosophila melanogaster OX=7227 GN=Vha100-2 PE=1 SV=2	Vha100-2	Q9VE75	High	14	21	94.8	393	1.08	2.624	0.412	0.725	0.975732	3745.7	3468.1	9099.9	3654.8	6595.1	7.55	1.32	16.87	39.33	24.51	14	14	14	14	14	14	14	14	14	14	14
Aspartyl beta-hydroxylase, isoform H OS=Drosophila melanogaster OX=7227 GN=Asph PE=1 SV=1	Asph	A0A0B4K7C1	High	12	26	91.8	404	0.125	1.015	0.123	0.538	4.44933	1107.2	8864.6	8996.7	4926.3	4839.6	1.51	2.44	7.95	53.55	17.59	11	11	11	11	11	11	11	11	11	11	11
GM01350p OS=Drosophila melanogaster OX=7227 GN=alpha-KGDHC PE=1 SV=1	CG5214	Q9VGQ1	High	10	37	49.9	516	11.202	4.466	2.508	0.688	0.53868	22547.9	2012.8	8989.3	12146.1	6181.6	3.22	25.02	2.79	3.5	2.47	11	11	11	11	11	11	11	11	11	11	11
RE44350p OS=Drosophila melanogaster OX=7227 GN=aru PE=2 SV=1	RpS27A	Q8IGR0	High	11	121	17.9	2072	6.209	1.362	4.56	2.106	0.424268	40838.8	6577.5	8956.6	17326.6	18864	1.19	13.88	4.9	21.31	2.13	12	12	12	12	12	12	12	12	12	12	12
Menage a trois, isoform D OS=Drosophila melanogaster OX=7227 GN=metro PE=1 SV=1	metro	A0A0B4LF49	High	18	29	61.6	544	0.122	1.009	0.121	0.769	7.31848	1079.8	8862.1	8937.6	7902.5	6875.5	4.54	4.38	0.74	9.02	4.82	21	21	21	21	21	21	21	21	21	21	21
FI24283p1 OS=Drosophila melanogaster OX=7227 GN=CG6020-RA PE=2 SV=1		A0A024E3A5	High	15	67	46.8	602	15.148	4.175	3.628	0.713	0.32608	32217.6	2126.9	8880.5	10505.5	6330.5	1.96	28.48	7.19	5.24	8.71	20	20	20	19	20	20	20	20	20	20	20
GM13116p OS=Drosophila melanogaster OX=7227 GN=CG10737 PE=2 SV=1		Q95TV9	High	22	36	102.5	879	0.557	0.759	0.734	0.588	0.866235	6515.9	11689.6	8873.2	5644.3	5215.3	2.85	0.12	7.48	55.84	20.08	26	26	26	26	26	26	26	26	26	26	26
Cuticular protein 47Ef, isoform C OS=Drosophila melanogaster OX=7227 GN=Cpr47Ef PE=4 SV=2	Cpr47Ef	A1Z8H7	High	10	19	50.9	1152	0.731	59.368	0.012	1.081	1.07418	109.2	149.4	8867.2	117.3	9584.9	7.02	51.87	8.93	89.25	11.79	7	8	10	9	10	10	10	6	10	10	10
RE05782p (Fragment) OS=Drosophila melanogaster OX=7227 GN=CG1910 PE=2 SV=1		Q8IGY5	High	21	29	51.1	504	0.7	2.819	0.248	1.619	2.08558	2187.3	3123.6	8804.8	4561.8	14253.1	5.1	18.21	4.32	4.83	9.74	20	20	20	20	20	20	20	20	20	20	20
Hemolectin, isoform B OS=Drosophila melanogaster OX=7227 GN=Hml PE=1 SV=1	Hml	M9PCE5	High	58	72	425.9	908	1.161	2.214	0.524	2.885	1.47396	4614.1	3973.1	8797.7	6801	25384.4	4.27	3.23	11.68	35.61	19.28	53	53	53	53	53	53	53	53	53	53	53
Superoxide dismutase OS=Drosophila melanogaster OX=7227 GN=Sod2 PE=3 SV=1	Sod2	A0A0B4LGQ1	High	10	51	24.6	442	3.358	1.807	1.859	0.873	0.710493	16311.5	4857.1	8774.7	11589.2	7662.8	2.83	11.68	1.79	11.49	5.1	13	13	13	13	13	13	13	13	13	13	13
Uncharacterized protein, isoform D OS=Drosophila melanogaster OX=7227 GN=Dmel\CG14445 PE=4 SV=1	CG14445	X2JCR6	High	10	12	39.3	250	2.118	41.652	0.051	0.357	0.641221	445.4	210.3	8758.2	285.6	3125.2	0.93	18	3.67	33.41	11.56	10	10	10	8	10	10	10	9	10	10	10
Cuticle protein ACP65A OS=Drosophila melanogaster OX=7227 GN=Acp65Aa PE=4 SV=1		Q7JND6	High	2	29	10.8	1040	0.525	7.306	0.072	1.524	0.825148	625.1	1189.9	8693.3	515.8	13249.3	1.26	16.77	4.75	37.04	9.9	4	4	4	4	4	4	4	4	4	4	4
Eukaryotic translation initiation factor 4G1, isoform B OS=Drosophila melanogaster OX=7227 GN=eIF4G1 PE=1 SV=1	eIF4G	A8DZ29	High	36	47	211	848	0.936	1.855	0.504	1.567	2.15828	4379.6	4681.4	8682	9452.4	13608.1	2.9	15.49	5.81	27.37	10.98	34	34	34	34	34	34	34	34	34	34	34
GH25251p OS=Drosophila melanogaster OX=7227 GN=Cyp4d21 PE=2 SV=1		Q961G3	High	8	9	58.2	95	1.352	86.155	0.016	0.108	1.33063	135.8	100.4	8653.9	180.7	937.8	1.75	42.98	9.05	42.87	49.73	7	7	7	4	7	7	7	6	7	7	6
RE10554p OS=Drosophila melanogaster OX=7227 GN=RpL40 PE=1 SV=1	RpL40	Q7JYK1	High	7	116	14.7	1921	6.365	1.345	4.734	2.045	0.415175	40865.4	6420.1	8632.7	16966.3	17649.9	1.04	14.28	3.82	22.48	0.44	9	9	9	9	9	9	9	9	9	9	9
Pyruvate dehydrogenase E1 component subunit beta OS=Drosophila melanogaster OX=7227 GN=Pdhb PE=1 SV=1	CG11876	Q7K5K3	High	16	64	39.3	1438	11.105	3.662	3.032	0.68	0.46528	26127.9	2352.9	8616.6	12156.8	5855.6	2.18	23.16	1.84	8.58	0.69	24	24	24	24	24	24	24	24	24	24	24
GEO10457p1 (Fragment) OS=Drosophila melanogaster OX=7227 PE=2 SV=1	tsr	A0A1B2AKQ4	High	10	36	17.1	633	0.513	1.569	0.327	1.094	3.51267	2801.6	5456.9	8563.3	9841.1	9372.3	1.13	12.35	2.6	10.52	2.34	10	10	10	10	10	10	10	10	10	10	10
Chaperonin containing TCP1 subunit 6 OS=Drosophila melanogaster OX=7227 GN=CCT6 PE=1 SV=1	Tcp-1zeta	Q9VXQ5	High	21	46	58.2	777	0.829	1.438	0.576	1.75	1.30559	4927.2	5944.3	8549.6	6432.9	14962.5	1.02	3.92	2.23	18.32	12.23	23	23	23	23	23	23	23	23	23	23	23
Uncharacterized protein, isoform O OS=Drosophila melanogaster OX=7227 GN=10737 PE=1 SV=1	CG10737	B7YZL1	High	22	36	102.4	881	0.555	0.76	0.73	0.598	0.883303	6223.8	11211.4	8525.8	5497.5	5097.6	3.44	0.11	7.43	55.11	20.3	25	25	25	25	25	25	25	25	25	25	25
Mitochondrial import inner membrane translocase subunit TIM44 OS=Drosophila melanogaster OX=7227 GN=CG11779 PE=2 SV=1		Q8IHE3	High	24	56	52.9	800	6.812	3.161	2.155	0.834	0.79528	18237.1	2677.2	8462.3	14503.6	7061.2	2.17	20.06	2.08	6.64	0.66	26	26	26	26	26	26	26	26	26	26	26
Hsc70Cb, isoform A OS=Drosophila melanogaster OX=7227 GN=Hsc70Cb PE=1 SV=1	Hsc70Cb	Q9VUC1	High	24	51	88.4	957	1.06	2.294	0.462	1.678	2.03796	3907.2	3686.1	8455	7962.7	14187.5	1.18	9.51	3.57	13.19	13.28	25	25	25	25	25	25	25	25	25	25	25
Protein phosphatase 2A at 29B, isoform C OS=Drosophila melanogaster OX=7227 GN=Pp2A-29B PE=1 SV=1	Pp2A-29B	M9MQH9	High	20	27	65.4	448	0.996	1.416	0.703	0.923	1.21795	5919.8	5945.4	8421.5	7210	7775.8	1.05	5.29	3.67	21.98	12.95	19	19	19	19	19	19	19	19	19	19	19
Uncharacterized protein, isoform A OS=Drosophila melanogaster OX=7227 GN=150697_at PE=1 SV=2	CG31075	Q9VB96	High	14	25	52.6	373	0.891	1.882	0.473	2.302	0.623846	3975.5	4464.3	8403	2480.1	19340.2	1.71	4.22	5.66	24.27	0.32	14	14	14	14	14	14	14	14	14	14	14
Glycogenin, isoform E OS=Drosophila melanogaster OX=7227 GN=Gyg PE=1 SV=1	Glycogenin	A0A0B4LFW5	High	10	30	78	852	2.98	5.898	0.505	0.418	1.4856	4227.1	1418.4	8365.8	6279.8	3496.3	0.98	12.31	12.5	3.04	9.25	13	14	13	13	13	14	14	14	14	14	14
Uncharacterized protein, isoform B OS=Drosophila melanogaster OX=7227 GN=Dmel\CG10550 PE=1 SV=1	CG10550	Q9VBS7	High	14	18	49.1	237	1.317	7.423	0.177	0.743	1.48656	1481.2	1124.4	8346.8	2201.9	6200.9	0.03	8.97	10.52	1.58	15	14	14	14	14	14	14	14	14	14	14	14
LD37169p OS=Drosophila melanogaster OX=7227 GN=Dmel21.3 PE=1 SV=1	CG14207	Q9VWG1	High	8	61	20.8	1023	0.235	1.754	0.134	1.353	12.1575	1110	4730	8297.8	13494.8	11228.5	0.1	11.48	2.13	28.93	7.14	12	12	12	12	12	12	12	12	12	12	12
Aspartate aminotransferase OS=Drosophila melanogaster OX=7227 GN=Got2 PE=1 SV=1	Got2	Q9VQ61	High	16	36	47.2	823	4.766	4.624	1.031	0.897	0.910398	8552.3	1794.3	8297.2	7786	7444.1	2.46	12.1	4.65	2.66	2.82	19	19	19	19	19	19	19	19	19	19	19
Lethal (2) 37Cc, isoform D OS=Drosophila melanogaster OX=7227 GN=l(2)37Cc PE=1 SV=1	l(2)37Cc	A0A023GQA5	High	12	36	30.4	843	8.049	3.994	2.015	1.482	0.55366	16678.1	2072.2	8277.1	9234	12266.7	1.3	20.08	0.38	39.49	10.74	13	13	13	13	13	13	13	13	13	13	13
LP14077p (Fragment) OS=Drosophila melanogaster OX=7227 GN=RpL3-RA PE=2 SV=1		C6SUV6	High	19	43	47.1	697	0.901	1.744	0.516	2.914	1.8068	4241.1	4709.7	8214.2	7662.8	23934.9	6.59	23.83	3	56.97	2.65	21	21	21	21	21	21	21	21	21	21	21
EG:25E8.1 protein OS=Drosophila melanogaster OX=7227 GN=EG:25E8.1 PE=1 SV=1	CG2918	O46067	High	26	33	103.4	535	0.35	1.715	0.204	1.492	2.89701	1669.1	4766.9	8177.3	4835.4	12204.4	0.5	7.84	7.45	7.2	2.09	24	24	24	24	24	24	24	24	24	24	24
Synapse-associated protein 47kD, isoform K OS=Drosophila melanogaster OX=7227 GN=Sap47 PE=1 SV=1	Sap47	A0A0B4LH71	High	11	16	35	325	0.701	4.136	0.169	0.92	1.51173	1384.9	1976.9	8176.5	2093.6	7523	0.48	20.46	7.21	15.69	11.61	12	12	12	12	12	12	12	12	12	12	12
Aspartyl beta-hydroxylase, isoform L OS=Drosophila melanogaster OX=7227 GN=Asph PE=1 SV=1	Asph	A0A0B4KFS5	High	10	23	113.3	414	0.15	1.169	0.128	0.372	3.95625	1046.9	6993.7	8176.3	4141.8	3043.8	0.05	0.89	10.07	50.43	20.79	9	9	9	9	9	9	9	9	9	9	9
Receptor of activated protein kinase C 1, isoform C OS=Drosophila melanogaster OX=7227 GN=Rack1 PE=4 SV=1	Rack1	M9PCC1	High	16	37	35.6	578	1.134	2.179	0.521	1.934	2.09745	4254.7	3750.9	8172.7	8924	15802.6	17.7	22.84	2.18	21.45	5.54	17	17	17	17	17	17	17	17	17	17	17
26S proteasome regulatory complex subunit p48B OS=Drosophila melanogaster OX=7227 GN=Rpt1 PE=1 SV=1	Rpt1	Q7KMQ0	High	19	33	48.5	549	0.999	1.985	0.503	1.455	2.24612	4103.3	4105.9	8151.4	9216.5	11857.9	5.78	4.63	3.34	2.74	7.08	18	18	18	18	18	18	18	18	18	18	18
Uncharacterized protein, isoform M OS=Drosophila melanogaster OX=7227 GN=BcDNA:RH19933 PE=1 SV=1	CG33205; CG43897	M9PF57	High	39	68	154.5	1053	4.821	3.924	1.229	1.08	3.13003	10005.3	2075.5	8144.2	31316.9	8794	2.43	12.4	2.71	34.91	6.27	39	39	40	34	41	33	41	41	41	39	41
Pasilla, isoform K OS=Drosophila melanogaster OX=7227 GN=ps PE=1 SV=1	ps	Q0KI96	High	17	26	57.2	338	0.789	2.325	0.339	1.309	1.80414	2762.2	3501.5	8140.1	4983.4	10653.8	7.22	8.29	6.18	17.18	0.29	17	17	17	17	17	17	17	17	17	17	17
Peroxiredoxin 3 OS=Drosophila melanogaster OX=7227 GN=Prx3 PE=1 SV=2	Prx3	Q9VEJ0	High	10	34	26.4	717	6.442	3.689	1.746	1.074	0.979371	14183.6	2201.9	8122.6	13891	8723.2	4.92	22.19	0.33	12.17	2.22	13	13	13	13	13	13	13	13	13	13	13
Calbindin 53E, isoform B OS=Drosophila melanogaster OX=7227 GN=Cbp53E PE=4 SV=1	Cbp53E	A0A0B4LFM0	High	11	25	35.7	543	0.354	5.177	0.068	1.213	10.8653	555.3	1568.6	8119.9	6033.5	9848.9	2.02	18.47	4.72	46.38	1.5	16	16	16	16	16	16	16	16	16	16	16
Fimbrin OS=Drosophila melanogaster OX=7227 GN=Fim PE=1 SV=1	Fim	O61604	High	18	25	71.9	383	1.345	4.99	0.269	1.312	1.2757	2171.6	1614.9	8058.5	2770.3	10572.4	6.94	5.97	8.89	27.39	18.38	16	16	16	16	16	16	16	16	16	16	16
AT13736p OS=Drosophila melanogaster OX=7227 GN=UQCR-Q PE=1 SV=1	CG7580; UQCR-Q	Q9VVH5	High	8	27	10.1	456	21.384	6.615	3.233	1.021	0.310795	26008.8	1216.3	8045.3	8083.4	8215	4.67	39.43	3.6	21.11	28.77	11	11	11	11	11	11	11	11	11	11	11
Tyrosine--tRNA ligase OS=Drosophila melanogaster OX=7227 GN=TyrRS PE=1 SV=1	Aats-tyr; TyrRS	Q9VV60	High	23	34	58.1	641	0.82	1.374	0.597	1.315	1.79345	4791.6	5844.9	8032.6	8593.5	10560	0.12	3.24	4.88	10.82	13.82	22	22	22	22	22	22	22	22	22	22	22
Crossveinless d OS=Drosophila melanogaster OX=7227 GN=cv-d PE=1 SV=2	CG31150; cv-d	Q9VF24	High	33	41	167.7	579	1.097	2.872	0.382	2.202	3.27241	3066	2795.2	8028.1	10033.2	17679.4	3.65	3.72	10.32	1.27	15.01	27	27	27	27	27	27	27	27	27	27	27
Ribosomal protein S2, isoform B OS=Drosophila melanogaster OX=7227 GN=RpS2 PE=3 SV=1	RpS2	M9PB84	High	13	28	28.9	462	1.497	2.964	0.505	2.82	1.48962	4047.2	2704.3	8014.7	6028.8	22601.7	11.72	27.42	3.55	58.19	1.77	17	17	17	17	17	17	17	17	17	17	17
Uncharacterized protein, isoform A OS=Drosophila melanogaster OX=7227 GN=anon-WO0172774.89 PE=1 SV=1	CG10638	Q9VTY2	High	14	29	35.8	595	1.439	1.206	1.193	0.987	0.676796	9543.2	6634.1	8002.3	6458.8	7900.9	0.53	3.42	3.2	22.83	3.74	16	16	16	16	16	16	16	16	16	16	16
AT14148p OS=Drosophila melanogaster OX=7227 GN=Sccpdh1 PE=1 SV=1	CG2604	Q9VN86	High	9	11	47.2	158	1.94	10.249	0.189	0.335	1.13832	1512.4	779.7	7991	1721.6	2679.1	1.27	7.54	13.79	28.28	3.15	9	9	9	9	9	9	9	9	9	9	9
Coiled-coil-helix-coiled-coil-helix domain containing 3 OS=Drosophila melanogaster OX=7227 GN=Chchd3 PE=1 SV=1	l(3)03670	Q9VA18	High	19	50	24.2	673	4.789	2.717	1.763	1.057	0.853775	13942.9	2911.5	7909.6	11904.1	8361.1	1.62	13.27	1.8	18.86	6.71	20	20	20	20	20	20	20	20	20	20	20
Ribosomal protein S19a, isoform C OS=Drosophila melanogaster OX=7227 GN=RpS19a PE=1 SV=1	RpS19a	E2QD65	High	12	29	17.3	353	1.283	2.383	0.538	3.332	2.01052	4257.4	3318.4	7908	8559.6	26345.9	11.51	26.7	1.24	20.53	1.31	14	14	14	14	14	14	14	14	14	14	14
LD34147p OS=Drosophila melanogaster OX=7227 GN=Dmel\CG5080 PE=1 SV=1	CG5080	Q7K3E2	High	24	50	61.2	957	0.783	1.705	0.459	4.025	2.90135	3630.9	4635.3	7903.7	10534.5	31812.2	0.99	8.36	6.22	18.75	6.03	26	26	26	26	26	26	26	26	26	26	26
Cuticular protein 47Ef, isoform D OS=Drosophila melanogaster OX=7227 GN=Cpr47Ef PE=4 SV=1	Cpr47Ef	A0A0B4JCR2	High	10	19	50	1343	0.747	41.243	0.018	1.122	1.07027	142.3	190.6	7860.8	152.3	8823.7	4.63	41.09	8.75	70.52	11.75	7	8	10	9	10	10	10	6	10	10	10
26S proteasome non-ATPase regulatory subunit 1 OS=Drosophila melanogaster OX=7227 GN=Rpn2 PE=3 SV=1	Rpn2	A0A0B4KHE9	High	24	38	113.1	664	1.135	2.114	0.537	1.256	2.09215	4206.1	3705	7831.3	8799.8	9836.2	0.54	10.19	5.16	16.35	15.23	24	24	24	24	24	24	24	24	24	24	24
LP10861p OS=Drosophila melanogaster OX=7227 GN=Dmel\CG13887 PE=1 SV=1	CG13887	Q9W0M4	High	7	19	26.1	276	0.156	1.329	0.117	0.726	4.79771	916.5	5881.8	7817.2	4397.1	5672	3.57	0.98	6.22	57.72	11.32	9	9	9	9	9	9	9	9	9	9	9
Aconitate hydratase, mitochondrial OS=Drosophila melanogaster OX=7227 GN=mAcon2 PE=2 SV=1	CG4706	Q8T4D6	High	9	53	85	519	12.672	4.463	2.839	0.606	0.445762	22184.7	1750.7	7813.9	9889.1	4731.9	3.6	29.01	1.7	2.53	2.13	14	14	14	14	14	14	14	14	14	14	14
D.melanogaster coding region cloned by GAL4 enhancer trap line OS=Drosophila melanogaster OX=7227 GN=Chchd3 PE=2 SV=1		Q24269	High	17	49	24.1	653	4.793	2.716	1.765	1.041	0.824723	13779.3	2875.2	7808.5	11364.1	8126.4	1.64	13.57	1.7	19.49	7.55	18	18	18	18	18	18	18	18	18	18	18
LD07162p OS=Drosophila melanogaster OX=7227 GN=vig PE=1 SV=1	vig	Q9V426	High	29	85	52.7	2032	1.122	1.378	0.814	3.534	2.05174	6358.2	5667.7	7807.5	13045.4	27590.2	9.26	38.45	1.92	18.08	1.81	34	35	35	35	35	35	35	35	35	35	35
Uncharacterized protein, isoform R OS=Drosophila melanogaster OX=7227 GN=CG8163 PE=1 SV=1	CG33205; CG43897	M9PER6	High	10	31	50.2	461	0.451	3.891	0.116	0.963	16.6187	903.5	2001.1	7786.5	15015	7496.8	0.04	8.49	5.13	25.67	11.09	12	12	13	13	13	13	13	13	13	13	13
Cyclope, isoform A OS=Drosophila melanogaster OX=7227 GN=cype PE=1 SV=3	cype	Q9VMS1	High	5	36	8.3	745	14.385	5.409	2.659	0.883	0.387094	20699.1	1439	7784.1	8012.5	6873.6	14.57	25.29	3.9	12.16	16.67	7	7	7	7	7	7	7	7	7	7	7
MIP21134p OS=Drosophila melanogaster OX=7227 PE=2 SV=1		D6W4L2	High	7	30	15.4	400	0.04	0.588	0.067	0.307	6.35496	522.6	13220.1	7779.8	3321.1	2386.4	7.8	3.11	5.6	0.74	12.56	6	5	6	6	6	6	6	6	6	6	6
Ringmaker, isoform B OS=Drosophila melanogaster OX=7227 GN=ringer PE=4 SV=1	CG4893; CG45057	M9NFZ9	High	8	14	20.6	233	0.671	6.763	0.099	0.907	3.6919	770.2	1148.7	7768.4	2843.5	7044	6.6	14.01	5.6	14.81	7.41	8	8	8	8	8	8	8	8	8	8	8
NADH-cytochrome b5 reductase OS=Drosophila melanogaster OX=7227 GN=CG5946 PE=2 SV=1		Q95T90	High	6	13	29.6	231	2.198	10.181	0.216	0.708	1.89811	1674.3	761.9	7756.6	3178	5489.8	0.54	0.89	9.24	11.55	4.73	6	6	6	6	6	6	6	6	6	6	6
Chaperonin containing TCP1 subunit 2 OS=Drosophila melanogaster OX=7227 GN=CCT2 PE=1 SV=2	CG7033	Q9W392	High	19	36	58	659	0.796	1.389	0.573	1.698	1.48082	4445.5	5581.7	7752.8	6583	13163.3	0.88	8.52	2.58	14.26	5.34	20	20	20	20	20	20	20	20	20	20	20
60S ribosomal protein L13 OS=Drosophila melanogaster OX=7227 GN=RpL13 PE=1 SV=1	RpL13	M9PFF0	High	13	34	24.9	463	0.911	1.608	0.566	3.418	1.79278	4377.4	4806.5	7727.5	7847.7	26416	13.64	35.9	0.82	66.81	2.23	14	14	14	13	14	14	14	14	14	14	14
RE23625p OS=Drosophila melanogaster OX=7227 GN=Dmel21.3 PE=1 SV=1	CG14207	Q8IQW5	High	10	54	21.8	786	0.395	1.998	0.198	1.392	9.09177	1516.8	3840.1	7673.2	13790.4	10681.8	3.36	12.2	1.79	30.66	5.47	14	14	14	14	14	14	14	14	14	14	14
Reduction of Rh1, isoform A OS=Drosophila melanogaster OX=7227 GN=roh PE=1 SV=1	CG30415; roh	Q0E8X7	High	6	39	9.5	332	19.082	5.288	3.608	0.795	0.330326	27570.3	1444.9	7640.8	9107.2	6073.9	4.78	30.82	4.89	20.88	4.36	10	10	10	10	10	10	10	10	10	10	10
NADH dehydrogenase [ubiquinone] flavoprotein 1, mitochondrial OS=Drosophila melanogaster OX=7227 GN=ND-51 PE=1 SV=1	CG9140; ND-51	Q9VMI3	High	15	60	51.8	781	13.862	3.988	3.476	0.532	0.404541	26555.5	1915.7	7640.4	10742.8	4062.2	3.44	27.81	3.29	2.36	17.2	18	18	18	18	18	18	18	18	18	18	18
Ribosomal protein L7, isoform B OS=Drosophila melanogaster OX=7227 GN=RpL7 PE=4 SV=1	RpL7	X2J5G6	High	13	38	29.5	666	1.292	2.159	0.598	2.949	1.48364	4566.8	3535.7	7632.5	6775.5	22505.1	9.01	28.82	13.72	69.07	3.74	16	16	16	16	16	16	16	16	16	16	16
Shibire, isoform L OS=Drosophila melanogaster OX=7227 GN=shi PE=1 SV=1	shi	E1JJA4	High	20	27	98.4	526	0.877	3.951	0.222	0.76	1.82521	1681.4	1916.6	7572.4	3068.9	5752.6	4.35	7.2	9.06	9.87	7.87	19	19	19	19	19	19	19	19	19	19	19
Proteasome subunit alpha type OS=Drosophila melanogaster OX=7227 GN=Prosalpha6 PE=2 SV=1	Pros35; Prosalpha6	I0DHK3	High	15	33	31	622	0.973	1.89	0.515	1.825	2.18046	3896.8	4004.4	7569.3	8496.8	13816.9	6.84	3.36	2.38	0.17	2.21	15	15	15	15	15	15	15	15	15	15	15
GH01709p OS=Drosophila melanogaster OX=7227 GN=Dmel\CG5590 PE=1 SV=1	CG5590	Q9VB10	High	13	23	44.3	590	2.796	3.512	0.796	0.839	0.958152	6024.2	2154.6	7566.4	5772.1	6345.9	1.3	6.38	3.69	3.28	10.85	14	14	14	14	14	14	14	14	14	14	14
LD24265p OS=Drosophila melanogaster OX=7227 GN=Echs1 PE=1 SV=1	CG6543	Q7JR58	High	12	21	31.6	428	2.79	4.411	0.632	1.133	1.05572	4772.1	1710.5	7544.8	5038	8549.1	2.69	13.74	3.37	6.94	0.65	14	14	14	14	14	14	14	14	14	14	14
NADH dehydrogenase (Ubiquinone) B16.6 subunit, isoform A OS=Drosophila melanogaster OX=7227 GN=ND-B16.6 PE=1 SV=1	CG3446; ND-B16.6	Q9W402	High	7	47	17.7	651	7.66	2.445	3.133	0.78	0.389625	23636.6	3085.6	7544.6	9209.4	5887	2.99	17.43	4.56	3.93	7.77	11	11	11	11	11	11	11	11	11	11	11
LD12946p OS=Drosophila melanogaster OX=7227 GN=MSBP PE=1 SV=1	MSBP	Q9VXM4	High	12	21	27.9	636	0.669	2.702	0.248	0.823	2.24309	1864.3	2785.7	7528	4181.8	6194.5	2.58	2.13	9.01	11.21	16.31	13	13	13	13	13	13	13	13	13	13	13
LD06553p OS=Drosophila melanogaster OX=7227 GN=Dmel\CG3609 PE=1 SV=1	CG3609	Q9VQB4	High	17	30	37.3	663	1.198	1.453	0.825	1.681	1.6169	6201.3	5175.9	7520.4	10026.9	12640.2	3.47	2.36	0.58	6.62	5.98	18	18	18	18	18	18	18	18	18	18	18
RE33133p OS=Drosophila melanogaster OX=7227 GN=Cg25C-RC PE=2 SV=1		B7FNQ3	High	6	15	174.3	357	1.125	5.535	0.203	1.169	0.801453	1527.6	1357.2	7512	1224.3	8782.9	0.86	1.82	18.74	1.04	2.48	7	7	7	7	7	7	7	7	7	7	7
T-complex protein 1 subunit gamma OS=Drosophila melanogaster OX=7227 GN=CCT3 PE=1 SV=1	Cctgamma	A4V303	High	20	33	59.4	556	0.808	1.478	0.547	1.507	1.41046	4106.6	5080.4	7506.6	5792.2	11315.9	1.62	5.76	3.96	19.55	10.12	19	19	19	19	19	19	19	19	19	19	19
GEO01508p1 OS=Drosophila melanogaster OX=7227 GN=8993 PE=1 SV=1	CG8993	Q9W022	High	6	24	15.8	373	3.568	2.587	1.379	0.968	0.834112	10338.9	2897.4	7495.8	8623.8	7253.5	0.48	16.06	6.15	5.57	7.08	7	7	7	7	7	7	7	7	7	7	7
Calcium/calmodulin-dependent protein kinase II, isoform E OS=Drosophila melanogaster OX=7227 GN=CaMKII PE=1 SV=1	CaMKII	A4V134	High	17	22	57.5	329	0.404	1.113	0.363	0.52	2.8123	2714.9	6721.4	7481.4	7635.1	3890.1	4.48	0.7	5.6	11.65	14.47	14	14	14	14	14	14	14	14	14	14	14
Regulatory particle triple-A ATPase 2, isoform B OS=Drosophila melanogaster OX=7227 GN=Rpt2 PE=3 SV=1	Pros26.4; Rpt2	A0A0B4LIJ0	High	15	24	49.3	324	0.981	1.969	0.498	1.654	2.20754	3714	3784.8	7450.4	8198.8	12321.1	2.61	6.73	5.08	10.48	6.81	13	13	13	13	13	13	13	13	13	13	13
LD22449p OS=Drosophila melanogaster OX=7227 GN=Tsf2 PE=1 SV=1	Tsf2	Q9VTZ5	High	22	32	92.3	498	1.304	12.906	0.101	1.473	1.02899	752.1	576.6	7442.1	773.9	10961.5	0.69	10.64	8.76	0.7	11.49	21	21	21	21	21	21	21	21	21	21	21
Ribosomal protein L7A, isoform E OS=Drosophila melanogaster OX=7227 GN=RpL7A PE=4 SV=1	RpL7A	X2JCS6	High	15	31	30.7	464	1.066	1.725	0.618	3.242	1.54893	4571.8	4287.7	7394.4	7081.4	23974.4	11.56	29.38	11.62	66.34	0.35	16	16	16	16	16	16	16	16	16	16	16
RE22480p OS=Drosophila melanogaster OX=7227 GN=eIF-4a-RD PE=2 SV=1		D3DMH8	High	20	29	45.9	531	0.947	1.741	0.544	1.52	1.76068	4001.7	4225	7354.7	7045.7	11176	0.31	8.33	6.19	11.73	7.31	20	20	20	20	20	20	20	20	20	20	20
Cytochrome b-c1 complex subunit 7 OS=Drosophila melanogaster OX=7227 GN=UQCR-14 PE=1 SV=1	CG3560; UQCR-14	Q9VXI6	High	9	38	13.6	436	10.89	3.735	2.915	0.826	0.563886	21437.3	1968.6	7353.3	12088.2	6073	2.72	24.72	0.76	17.38	5.92	11	11	11	11	11	11	11	11	11	11	11
Uncharacterized protein OS=Drosophila melanogaster OX=7227 GN=FAMeT PE=1 SV=1	CG10527	Q9W2M4	High	7	20	31.5	377	0.607	1.729	0.351	1.127	2.9071	2574.7	4239.9	7330.3	7484.9	8257.9	8.12	13.93	5.85	5	4.38	8	8	8	8	8	8	8	8	8	8	8
Adenosylhomocysteinase OS=Drosophila melanogaster OX=7227 GN=Ahcy PE=3 SV=1	Ahcy13; Ahcy	X2JF40	High	18	34	47.3	530	0.548	0.703	0.78	1.022	1.09587	5712.7	10421.2	7324.2	6260.4	7481.7	0.65	1.86	3.15	4.51	12.67	18	18	18	18	18	18	18	18	18	18	18
Anon1A4 OS=Drosophila melanogaster OX=7227 GN=Df31 PE=1 SV=1	Df31	O16043	High	16	36	18.8	968	1.725	5.058	0.341	4.732	1.62059	2498.1	1447.8	7322.4	4048.4	34646	9.29	14.4	6.58	7.23	16.31	17	17	17	17	17	17	17	17	17	17	17
IP13374p (Fragment) OS=Drosophila melanogaster OX=7227 PE=2 SV=1		Q1RKX0	High	15	33	57.6	684	0.682	1.99	0.343	2.652	2.43539	2505.1	3675.7	7313.9	6100.9	19397.8	1.98	23.13	5.45	2.08	3.31	17	16	17	17	17	17	17	17	17	17	17
Ribosomal protein L23a (Fragment) OS=Drosophila melanogaster OX=7227 GN=RpL23A PE=2 SV=1		O97118	High	13	25	28.6	362	1.027	1.588	0.647	2.959	1.30804	4707.8	4586.1	7281.2	6158	21542.3	11.84	25.75	18.47	58.53	2.22	15	15	15	15	15	15	15	15	15	15	15
ATP-citrate synthase OS=Drosophila melanogaster OX=7227 GN=ATPCL PE=1 SV=1	ATPCL	E2QCF1	High	22	27	119.7	399	0.908	2.912	0.312	1.107	2.10974	2267.2	2497.5	7272.1	4783.2	8049.1	0.32	1.67	7.4	23.55	17.73	19	19	19	19	19	19	19	19	19	19	19
T-complex protein 1 subunit delta OS=Drosophila melanogaster OX=7227 GN=CCT4 PE=1 SV=1	CG5525	Q9VK69	High	18	27	57.1	367	0.626	1.343	0.466	1.51	1.74477	3381.6	5402.7	7256	5900.1	10959.2	2.94	3.35	1.78	8.37	10.16	18	18	18	18	18	18	18	18	18	18	18
LP10840p OS=Drosophila melanogaster OX=7227 GN=CG5618 PE=2 SV=1		Q8IGZ7	High	14	23	45.1	418	2.174	2.544	0.854	1.002	1.14174	6133.8	2821.6	7178.7	7003.2	7195.3	0.65	6.49	1.66	10.34	11.91	14	14	14	14	14	14	14	14	14	14	14
FI17312p1 OS=Drosophila melanogaster OX=7227 GN=Mal-B2 PE=1 SV=1	Mal-B2	Q8IPA2	High	17	30	64.9	477	1.362	1.303	1.046	1.02	1.23424	7497	5504.3	7170.5	9253.1	7317.1	1.02	1.58	1.47	16.68	12.52	18	18	18	18	18	18	18	18	18	18	18
AT09773p OS=Drosophila melanogaster OX=7227 GN=Vha68-3 PE=2 SV=1	Vha68-3	Q9VK47	High	8	26	82.3	620	0.847	2.823	0.3	0.784	1.73228	2145.5	2532.1	7148.6	3716.6	5606.6	4.22	7.71	5.58	2.98	5.09	9	9	9	9	9	9	9	9	9	9	9
Cytoplasmic protein 89BC OS=Drosophila melanogaster OX=7227 GN=bor PE=2 SV=1		Q7KJ37	High	27	40	63.1	434	7.454	3.134	2.378	1.019	0.561426	16887	2265.4	7100.6	9480.8	7234.5	3.39	13.98	0.14	10.72	5.34	25	25	25	25	25	25	25	25	25	25	25
Uninflatable, isoform C OS=Drosophila melanogaster OX=7227 GN=uif PE=1 SV=1	uif	E1JHA6	High	45	59	390.3	966	1.288	4.095	0.315	3.983	1.31083	2231.1	1731.7	7091.3	2924.6	28246.6	4.9	5.57	1.06	8.49	0.33	41	40	41	41	41	41	41	41	41	41	41
ATP synthase subunit beta OS=Drosophila melanogaster OX=7227 GN=ATPsynbetaL PE=2 SV=1	CG5389; ms(3)72Dt; ATPsynbetaL	Q8T4C4	High	3	91	67.7	2840	10.911	3.651	2.988	0.992	0.554494	21142.7	1937.7	7075.1	11723.5	7019.3	0.54	20.3	7.25	7.97	0.8	4	4	4	4	4	4	4	4	4	4	4
Uncharacterized protein, isoform D OS=Drosophila melanogaster OX=7227 GN=Dmel\CG3107 PE=4 SV=1	CG3107	A0A0B4LES3	High	24	36	119.2	574	2.167	1.805	1.2	0.682	1.0064	8489.5	3918.5	7073.2	8543.8	4825.6	3.62	5.88	5.45	1.53	12.25	24	24	24	24	24	24	24	24	24	24	24
GM23292p OS=Drosophila melanogaster OX=7227 GN=ND-B17 PE=1 SV=1	l(2)35Di; ND-B17	Q9V3W2	High	11	47	19	571	21.349	5.491	3.888	0.641	0.268661	27452.8	1285.9	7060.9	7375.5	4527.2	2.22	39.5	7.08	14.27	12.5	13	13	13	13	13	13	13	13	13	13	13
FI09203p (Fragment) OS=Drosophila melanogaster OX=7227 GN=Obp56d PE=2 SV=1		A9QHM4	High	6	21	15.7	592	1.026	4.48	0.229	0.981	3.90102	1614.4	1573.3	7048.3	6297.8	6913.2	21.81	17.89	12.48	49.92	4.83	9	9	9	9	9	9	9	9	9	9	9
FI21274p1 OS=Drosophila melanogaster OX=7227 GN=Trap1 PE=1 SV=1	Trap1	A1Z6L9	High	26	39	77.9	835	5.043	3.637	1.387	1.298	0.922652	9768.9	1937.2	7045.6	9013.3	9146.5	15.87	24.77	8.01	15.4	3.85	26	26	26	26	26	26	26	26	26	26	26
RE14039p OS=Drosophila melanogaster OX=7227 GN=CG6166 PE=2 SV=1	CG33970	Q86P18	High	10	12	85.9	197	1.611	37.258	0.043	0.36	0.822697	304	188.7	7029.8	250.1	2531.6	5.08	14.46	18.21	40.02	19.13	11	11	11	11	11	11	11	10	11	11	11
RE02647p OS=Drosophila melanogaster OX=7227 GN=ND-23 PE=2 SV=1		Q8SZF2	High	10	38	24.5	610	10.963	4.223	2.596	0.737	0.552456	18082.7	1649.4	6965.6	9989.9	5130.5	4.38	31.62	1.17	10.78	5.45	11	11	11	11	11	11	11	11	11	11	11
BcDNA.GH04962 OS=Drosophila melanogaster OX=7227 GN=GCS2alpha PE=1 SV=1	CG14476; GCS2alpha	Q7KMM4	High	30	47	105.7	713	0.837	2.727	0.307	3.773	2.78143	2136.6	2551.4	6957.8	5942.8	26253.6	7.13	3.56	8.34	6.24	11.65	27	27	27	27	27	27	27	27	27	27	27
Dorsal, isoform F OS=Drosophila melanogaster OX=7227 GN=dl PE=1 SV=1	dl	C7LA93	High	27	40	111.5	816	0.397	1.615	0.246	1.021	8.6812	1690.1	4252.7	6868	14672.1	7013	0.88	8.58	2.83	4.91	4.47	23	23	23	23	23	23	23	23	23	23	23
Serine hydroxymethyltransferase OS=Drosophila melanogaster OX=7227 GN=Shmt PE=1 SV=1	CG3011	Q9W457	High	15	25	58.8	388	0.869	2.671	0.325	1.657	1.74634	2234.5	2571	6866.8	3902.2	11376.3	1.99	3.08	10.57	2.74	1.45	13	13	13	13	13	13	13	13	13	13	13
L(2)01289 H9 form OS=Drosophila melanogaster OX=7227 GN=l(2)01289 PE=2 SV=1		Q7KJC0	High	29	111	97.3	1344	0.163	0.067	2.415	0.734	0.552031	16511.4	101587	6837.5	9114.8	5017	7.93	2.69	14.7	40.22	10.75	39	39	39	39	39	39	39	39	39	39	39
Ribosomal protein L9, isoform C OS=Drosophila melanogaster OX=7227 GN=RpL9 PE=4 SV=1	RpL9	X2JDU0	High	10	30	21.4	509	1.612	2.634	0.612	2.26	1.58736	4172.9	2589.1	6818.4	6623.9	15412.5	5.18	21.23	4.77	33.07	9.1	16	16	16	16	16	16	16	16	16	16	16
LD25561p OS=Drosophila melanogaster OX=7227 GN=ND-30 PE=1 SV=1	CG12079; NDUFS3; ND-30	Q9VZU4	High	12	42	30	997	9.731	3.675	2.648	0.67	0.494541	18042.6	1854.2	6813.8	8922.8	4565.6	1.08	28.85	0.94	8.8	3.31	14	14	14	14	14	14	14	14	14	14	14
NADH dehydrogenase (Ubiquinone) 13 kDa B subunit OS=Drosophila melanogaster OX=7227 GN=ND-13B PE=1 SV=2	CG6463; ND-13B	Q9VTB4	High	8	26	13.8	233	17.844	6.234	2.862	0.768	0.380036	19465.5	1090.9	6800.7	7397.6	5224	1.13	32.41	1.02	11.29	5.51	9	9	9	9	9	9	9	9	9	9	9
Aluminum tubes, isoform A OS=Drosophila melanogaster OX=7227 GN=alt PE=1 SV=1	alt	Q9VEH0	High	29	37	95	637	0.785	3.265	0.24	1.749	2.51362	1630.2	2076.2	6779.3	4097.7	11857.4	0.99	7.34	8.5	32.71	8.09	28	28	28	28	28	28	28	28	28	28	28
ALG-2 interacting protein X OS=Drosophila melanogaster OX=7227 GN=ALiX PE=1 SV=1	ALiX	Q9VB05	High	21	29	92.5	670	0.807	1.696	0.476	0.863	1.61462	3219.2	3989.3	6767	5197.8	5841.9	3.67	3.46	3.57	9.07	11.55	21	21	21	21	21	21	21	21	21	21	21
LD24679p OS=Drosophila melanogaster OX=7227 GN=Dmel\CG2767 PE=1 SV=1	CG2767	Q9VHX4	High	10	22	36.8	360	1.815	4.744	0.383	2.086	1.00576	2586.5	1425.4	6761.6	2601.4	14103.7	1.48	9.6	6.34	16.02	2.88	12	12	12	12	12	12	12	12	12	12	12
Chaperonin containing TCP1 subunit 1, isoform B OS=Drosophila melanogaster OX=7227 GN=CCT1 PE=1 SV=1	T-cp1	A4V391	High	16	26	59.5	417	0.752	1.372	0.548	1.671	1.4282	3685.7	4903.1	6728.2	5263.9	11243.5	1.86	7.39	1.18	20.21	14.31	15	15	15	15	15	15	15	15	15	15	15
Eukaryotic translation initiation factor 3 subunit C OS=Drosophila melanogaster OX=7227 GN=eIF3c PE=3 SV=1	eIF3-S8	A0A0B4LFL2	High	24	29	105.6	397	1.237	2.147	0.576	1.804	1.51521	3866.4	3126.5	6713.6	5858.4	12109.2	6.48	15.3	7.54	34.88	18.05	23	23	23	23	23	23	23	23	23	23	23
Protein lin-7 homolog OS=Drosophila melanogaster OX=7227 GN=veli PE=1 SV=1	veli	Q9VBY7	High	10	25	21.5	452	0.109	1.077	0.101	1.298	8.68578	676.6	6206.3	6681.4	5876.8	8669.4	4.15	1.92	0.85	18.57	12.02	11	11	11	11	11	11	11	11	11	11	11
Pericardin OS=Drosophila melanogaster OX=7227 GN=prc PE=1 SV=2	prc	Q9VTR6	High	19	37	163.4	747	1.027	7.297	0.141	2.404	0.768551	939.3	914.3	6672.3	721.9	16042.9	1.23	22.46	11.28	0.5	3.45	17	16	18	16	18	18	18	16	18	18	18
Putative thrombospondin OS=Drosophila melanogaster OX=7227 GN=Tsp PE=2 SV=1		Q968S4	High	16	28	118.2	641	1.021	4.191	0.244	1.157	1.57261	1620.3	1587.1	6651.1	2548.1	7694.4	1.6	8.1	5.26	16.75	7.88	18	18	18	18	18	18	18	18	18	18	18
Purity of essence, isoform B OS=Drosophila melanogaster OX=7227 GN=poe PE=4 SV=1	poe	M9PB68	High	46	51	590.3	742	1.422	1.625	0.875	0.857	0.738873	5816.7	4089.2	6646.1	4297.8	5697.9	1.3	1.95	8.86	46.7	13.47	38	38	38	38	38	38	38	38	38	38	38
Proteasome subunit alpha type OS=Drosophila melanogaster OX=7227 GN=Dmel\CG30382 PE=1 SV=1	Prosalpha1; CG30382	E1JGZ9	High	13	28	27.1	541	0.922	1.984	0.465	1.366	2.58799	3087.8	3348.1	6641.3	7991.2	9069	5.46	4.11	5.27	1.47	11.68	14	14	14	14	14	14	14	14	14	14	14
Atilla, isoform B OS=Drosophila melanogaster OX=7227 GN=atilla PE=4 SV=3	atilla	Q9VK99	High	7	19	15.4	261	1.214	12.15	0.1	1.221	1.51759	659.6	543.4	6602.6	1001	8062.8	4.23	11.29	9.5	16.01	12.24	9	9	9	9	9	9	9	9	9	9	9
GH22994p OS=Drosophila melanogaster OX=7227 GN=Dmel\CG10126 PE=1 SV=2	CG10126	Q9VG23	High	9	21	24.4	423	1.307	10.839	0.121	1.704	1.72172	795.6	608.5	6595.9	1369.8	11239.7	4.69	21.14	1.69	6.9	1.63	10	10	10	10	10	10	10	10	10	10	10
Lethal (2) 01289, isoform G OS=Drosophila melanogaster OX=7227 GN=l(2)01289 PE=1 SV=1	l(2)01289	E1JGY7	High	31	108	136.5	1311	0.16	0.065	2.442	0.79	0.551394	16056.4	100591	6574.3	8853.4	5193.4	7.5	2.64	14.96	40.86	8.74	40	38	40	40	40	39	40	40	40	39	40
Serine/threonine-protein phosphatase OS=Drosophila melanogaster OX=7227 GN=CanA-14F PE=3 SV=1	CanA-14F	M9NEL1	High	14	37	64.2	523	0.716	0.929	0.771	0.828	2.16846	5053.4	7055.4	6554.3	10958.1	5424.9	0.4	4.5	4.67	2.72	6.61	15	15	15	15	15	15	15	15	15	15	15
MIP15314p OS=Drosophila melanogaster OX=7227 GN=CG16936-RA PE=2 SV=1		D2NUG2	High	6	16	27	81	1.015	2.888	0.352	0.864	1.31716	2303.6	2268.9	6553.1	3034.2	5660.4	5.13	3.16	2.57	16.32	1.12	6	6	6	6	6	6	6	6	6	6	6
Uncharacterized protein, isoform C OS=Drosophila melanogaster OX=7227 GN=Dmel\CG2082 PE=1 SV=1	CG2082	Q59E07	High	10	17	39.7	317	0.24	2.78	0.086	0.684	6.22916	565.1	2352.4	6538.9	3520.1	4471.8	0.72	4.17	6.84	0.66	2.16	9	9	9	9	9	9	9	9	9	9	9
SD23103p OS=Drosophila melanogaster OX=7227 GN=CG5390 PE=2 SV=1		Q86PE8	High	14	34	44.8	767	0.608	3.313	0.184	3.772	5.82114	1195.9	1966.5	6514.9	6961.5	24576.6	0.54	11.1	9.43	2.7	5.03	17	17	17	17	17	17	17	17	17	17	17
Comatose, isoform B OS=Drosophila melanogaster OX=7227 GN=comt PE=1 SV=1	comt	M9PH10	High	16	20	82.5	353	0.856	5.347	0.16	0.713	1.70776	1039.2	1214.4	6493.1	1774.7	4628.4	1.71	11.68	7.65	5.32	6.84	16	16	16	16	16	16	16	16	16	16	16
RH09294p (Fragment) OS=Drosophila melanogaster OX=7227 GN=CG2330-RA PE=2 SV=1		B3DNM6	High	20	32	91.9	590	0.232	1.253	0.185	0.728	10.5549	1200.4	5173.8	6484.3	12670.1	4718.8	5.56	8.79	5.44	43.49	31.16	20	20	20	20	20	20	20	20	20	20	20
FI20112p1 (Fragment) OS=Drosophila melanogaster OX=7227 GN=Nurf-38-RA PE=2 SV=1		I0DHK6	High	10	32	38.9	438	1.674	2.031	0.825	1.291	1.10389	5346.1	3192.7	6482.8	5901.5	8369	0.63	7.05	4.01	11.18	9.58	15	15	15	15	15	15	15	15	15	15	15
FI09342p (Fragment) OS=Drosophila melanogaster OX=7227 GN=RpS18-RB PE=2 SV=1		B6IDT0	High	13	31	19.7	407	1.224	2.263	0.541	2.943	1.79042	3506.1	2863.4	6479.6	6277.4	19067.1	10.86	24.66	0.7	58.17	5.39	13	13	13	13	13	13	13	13	13	13	13
RH54244p OS=Drosophila melanogaster OX=7227 GN=yellow-c PE=1 SV=3	yellow-c	Q9VJQ3	High	14	25	49.2	291	1.251	4.898	0.255	3.956	1.33335	1654.7	1322.8	6479.1	2206.3	25630.3	1.04	6.06	6.32	2.08	4.57	12	12	12	12	12	12	12	12	12	12	12
Uncharacterized protein, isoform D OS=Drosophila melanogaster OX=7227 GN=CG6108 PE=4 SV=1	CG44085; CG6043	Q8IP76	High	27	60	100.7	1711	0.213	0.847	0.252	1.102	7.36387	1628.9	7633.5	6464.3	11995	7124.1	2.3	14.6	2.75	13.64	0.66	31	30	34	34	34	34	34	32	34	34	34
Odorant-binding protein 44a, isoform A OS=Drosophila melanogaster OX=7227 GN=Obp44a PE=1 SV=1	Obp44a	Q7K084	High	11	33	15.9	550	0.585	3.315	0.176	4.561	3.18566	1132.2	1936	6418.6	3606.8	29273.2	9.52	22.27	3.37	19.2	4.67	13	13	13	13	13	13	13	13	13	13	13
AT22968p OS=Drosophila melanogaster OX=7227 GN=Cnx99A PE=2 SV=1		Q8T410	High	18	27	67.5	487	0.367	1.735	0.212	1.325	2.17004	1357.9	3698.2	6417.3	2946.7	8502.7	2.25	1.07	8.53	32.23	16.3	17	17	17	17	17	17	17	17	17	17	17
Carnitine O-Acetyl-Transferase, isoform B OS=Drosophila melanogaster OX=7227 GN=CRAT PE=1 SV=1	CG1041; CRAT	Q0KIA8	High	19	44	74.3	792	5.011	2.765	1.812	0.71	0.971965	11628.5	2320.4	6417	11302.5	4558.4	3.03	13.39	0.04	5.95	4.24	21	21	21	21	21	21	21	21	21	21	21
LD30988p OS=Drosophila melanogaster OX=7227 GN=bor PE=2 SV=1		Q95TQ1	High	23	34	57.8	422	7.44	3.167	2.35	1.024	0.550339	15058	2023.8	6408.5	8287	6560.2	3.45	14.32	0.21	11.49	4.34	22	22	22	22	22	22	22	22	22	22	22
Varicose, isoform C OS=Drosophila melanogaster OX=7227 GN=vari PE=1 SV=1	vari	Q2PDR9	High	15	18	53.4	235	0.572	6.529	0.088	1.216	1.36766	560.3	979.8	6397.6	766.3	7776.4	0.23	10.48	8.86	2.12	8.55	13	13	13	13	13	13	13	13	13	13	13
Uncharacterized protein OS=Drosophila melanogaster OX=7227 GN=Dmel\CG1371 PE=1 SV=1	CG1371	A1Z843	High	24	29	130.8	453	0.675	2.62	0.258	1.319	2.1436	1644.1	2435	6380.3	3524.3	8417.1	5.08	2.53	10.97	27.38	11.84	19	19	19	19	19	19	19	19	19	19	19
BcDNA.GH02678 OS=Drosophila melanogaster OX=7227 GN=Vps4 PE=1 SV=1	Vps4	Q9Y162	High	16	23	49.6	235	0.756	1.87	0.404	1.245	2.76446	2578.3	3409.3	6375.1	7127.6	7939.3	2.86	6.14	3	5.01	2.69	16	16	16	16	16	16	16	16	16	16	16
ATP synthase, delta subunit, isoform A OS=Drosophila melanogaster OX=7227 GN=ATPsyndelta PE=1 SV=1	l(1)G0230; ATPsyndelta	Q9W2X6	High	4	40	16.7	936	5.841	2.545	2.295	1.209	0.71518	14628.9	2504.7	6374.1	10462.3	7709.3	4.85	19.76	1.4	18.22	26.41	6	6	6	6	6	6	6	6	6	6	6
FI06461p OS=Drosophila melanogaster OX=7227 GN=BEST:GH06341 PE=1 SV=1	CG5390	Q9VL01	High	14	33	44.8	674	0.61	3.311	0.184	3.885	6.32399	1174.1	1924.9	6372.6	7425	24755	0.66	11.98	8.76	2.47	4.87	16	16	16	16	16	16	16	16	16	16	16
Glutathione S transferase E6 OS=Drosophila melanogaster OX=7227 GN=GstE6 PE=1 SV=1	GstE6	A1ZB71	High	7	12	25	232	1.052	9.97	0.106	1.155	2.44177	672.3	638.9	6369.5	1641.6	7354.8	0.54	5.48	6.26	51.66	5.85	7	7	7	7	7	7	7	7	7	7	7
RE31024p (Fragment) OS=Drosophila melanogaster OX=7227 GN=CG3192-RB PE=2 SV=1		C7LAB3	High	8	39	22.2	460	8.215	2.938	2.797	0.864	0.575578	17811.3	2168.1	6368.8	10251.8	5504.4	2.54	19.02	6.98	11.01	9.86	9	9	9	9	9	9	9	9	9	9	9
Odorant-binding protein 99c OS=Drosophila melanogaster OX=7227 GN=Obp99c PE=4 SV=1		A9QJL5	High	7	70	17	1039	0.497	1.362	0.365	5.397	4.11916	2320.5	4669.2	6357.9	9558.5	34316.3	4.43	12.49	4.35	11.77	6.68	12	12	12	12	12	12	12	12	12	12	12
FI18749p1 OS=Drosophila melanogaster OX=7227 GN=GlyRS PE=1 SV=1	Aats-gly; GlyRS	Q9VUK8	High	19	26	85.1	484	1.451	1.689	0.859	1.366	1.11972	5424.4	3737.1	6311.7	6073.8	8624	0.08	6.61	2.47	4.35	14.61	18	18	18	18	18	18	18	18	18	18	18
Odorant-binding protein 99a OS=Drosophila melanogaster OX=7227 GN=Obp99a PE=4 SV=1		D1FYI8	High	6	16	16	274	0.405	1.227	0.33	0.718	5.78832	2083.8	5142.5	6311.4	12061.7	4529.1	9.99	14.15	26.72	55.99	2.4	7	7	7	7	7	7	7	7	7	7	7
GEO07291p1 OS=Drosophila melanogaster OX=7227 GN=Obp99c PE=1 SV=1	Obp99c	Q9VAI9	High	7	68	17	1027	0.49	1.366	0.359	5.173	4.0496	2260.2	4608.2	6295.3	9152.9	32564.5	4.27	12.5	4.37	13.1	7.6	12	12	12	12	12	12	12	12	12	12	12
26S proteasome regulatory complex subunit p50 OS=Drosophila melanogaster OX=7227 GN=Rpt5 PE=1 SV=1	Tbp-1; Rpt5	Q9V3V6	High	13	26	47.8	379	1.049	1.836	0.571	1.72	2.06218	3592.6	3424.3	6288	7408.6	10815.3	2.49	8.81	4.16	0.12	1.67	14	14	14	14	14	14	14	14	14	14	14
Uncharacterized protein, isoform A OS=Drosophila melanogaster OX=7227 GN=Dmel\CG12065 PE=1 SV=1	CG12065	Q9W3D6	High	24	33	76.6	470	0.997	4.348	0.229	1.609	4.48902	1439.4	1443.3	6274.9	6461.5	10095.2	3.05	8.73	4.45	3.27	17.54	23	23	23	23	23	23	23	23	23	23	23
VAMP-associated protein 33kDa, isoform A OS=Drosophila melanogaster OX=7227 GN=Vap33 PE=1 SV=1	Vap-33-1; Vap-33A; Vap33	Q7KVX5	High	4	11	26.8	256	0.48	2.788	0.172	0.766	2.97736	1073.3	2235.6	6232.6	3195.6	4771.7	3.21	2.14	9.26	40.24	13.96	4	4	4	4	4	4	4	4	4	4	4
C-type lectin 27kD, isoform A OS=Drosophila melanogaster OX=7227 GN=Clect27 PE=1 SV=1	Clect27	Q8SZK9	High	11	23	26.3	244	1.757	8.879	0.198	3.632	0.736453	1230.9	700.7	6221.1	906.5	22596	3.02	19.74	1.9	8.42	9.67	11	11	11	11	11	11	11	11	11	11	11
FI02856p OS=Drosophila melanogaster OX=7227 GN=Dmel\CG9336 PE=1 SV=1	CG9336	Q9VII1	High	5	13	15.9	333	1.163	15.807	0.074	0.889	0.914623	456.8	392.8	6208.9	417.8	5518.1	1.4	18.65	8.64	20.35	8.89	6	6	6	6	6	6	6	6	6	6	6
GH04176p OS=Drosophila melanogaster OX=7227 GN=Sip1 PE=1 SV=1	Sip1; CG10939	Q7K5M6	High	7	10	30.7	148	2.005	20.041	0.1	1.402	1.02923	619.2	308.8	6189.4	637.3	8679.5	2.73	20.87	7.3	4.42	0.58	7	7	7	7	7	7	7	7	7	7	7
Transaldolase OS=Drosophila melanogaster OX=7227 GN=CG2827-RA PE=2 SV=1	Tal; Taldo	B3DMP7	High	12	17	36.7	172	0.979	3.698	0.265	2.079	1.70217	1634.8	1669.5	6173.5	2782.7	12832	6.68	7.05	3.81	20.73	7.02	11	11	11	11	11	11	11	11	11	11	11
No mechanoreceptor potential A, isoform C OS=Drosophila melanogaster OX=7227 GN=nompA PE=4 SV=1	nompA	A1Z8J3	High	30	38	174.1	590	1.093	9.841	0.111	1.097	1.01656	682.5	624.3	6143.8	693.8	6738.7	7.34	9.87	6.18	7.67	6.56	22	22	23	22	23	23	23	22	23	23	23
GH07049p OS=Drosophila melanogaster OX=7227 GN=Dmel\CG6409 PE=1 SV=2	CG6409	Q9VTC3	High	16	35	40.3	404	0.622	2.438	0.255	2.263	2.86416	1554	2498.1	6090.8	4450.9	13786	5.83	2.03	0.58	59.17	22.42	17	17	17	17	17	17	17	17	17	17	17
Dynamin related protein 1, isoform A OS=Drosophila melanogaster OX=7227 GN=Drp1 PE=1 SV=1	Drp1	Q9VQE0	High	17	23	82.5	483	1.333	2.455	0.543	0.769	1.26873	3293.7	2470	6062.8	4178.8	4659.6	6.29	6.1	4.71	15.4	9.99	16	16	16	16	16	16	16	16	16	16	16
RH34413p OS=Drosophila melanogaster OX=7227 GN=Dmel\CG11267 PE=1 SV=1	CG11267	Q9VU35	High	9	27	11	294	4.672	3.034	1.54	1.986	1.08131	9326.5	1996.1	6055.8	10084.8	12025.7	1.88	9.24	1.02	7.6	5.36	9	9	9	9	9	9	9	9	9	9	9
Neuromusculin, isoform A OS=Drosophila melanogaster OX=7227 GN=nrm PE=1 SV=4	nrm	Q9VNP2	High	15	24	121.6	364	0.617	1.005	0.614	0.547	1.27616	3703.6	6005.4	6035	4726.4	3302.2	3.88	1.56	9.48	46.2	16.1	13	13	13	13	13	13	13	13	13	13	13
Peroxisomal multifunctional enzyme type 2, isoform B OS=Drosophila melanogaster OX=7227 GN=Mfe2 PE=4 SV=1	Mfe2	X2JFD6	High	15	27	64	660	1.975	7.113	0.278	1.53	1.49099	1675.4	848.2	6032.9	2498	9231.4	7.01	13.09	6.28	15.52	1.78	15	15	15	15	15	15	15	15	15	15	15
Ribosomal protein L6, isoform A OS=Drosophila melanogaster OX=7227 GN=RpL6 PE=1 SV=1	RpL6	Q9V9W2	High	10	20	27.7	280	1.692	2.009	0.842	3.093	1.14892	5063.9	2992.3	6013	5818	18599.2	24.54	30.71	20.72	63.57	5.92	11	11	11	11	11	11	11	11	11	11	11
DnaJ-like-2, isoform A OS=Drosophila melanogaster OX=7227 GN=Droj2 PE=1 SV=1	Droj2	Q9VFV9	High	16	27	45.2	438	1.266	2.757	0.459	1.542	1.68006	2753	2175.2	5996.4	4625.2	9244.8	1.77	17.24	3.49	10.83	9.94	13	13	13	13	13	13	13	13	13	13	13
Kinesin light chain, isoform B OS=Drosophila melanogaster OX=7227 GN=Klc PE=4 SV=1	Klc	M9PF24	High	17	23	58	463	0.792	2.479	0.319	1.121	2.54911	1914	2416.8	5991.4	4879	6717	1.56	12.17	6.62	13.82	9.99	16	16	16	16	16	16	16	16	16	16	16
Uncharacterized protein, isoform E OS=Drosophila melanogaster OX=7227 GN=CG12815 PE=4 SV=1	CG12814	A0A0B4KFK4	High	7	11	48.5	184	0.667	7.963	0.084	0.655	0.749402	501.6	751.8	5986	375.9	3921.1	9.9	3.26	11.45	14.43	15.4	8	8	8	8	8	8	8	8	8	8	8
Succinate--CoA ligase [ADP/GDP-forming] subunit alpha, mitochondrial OS=Drosophila melanogaster OX=7227 GN=CG6255 PE=3 SV=1		A0AMM0	High	2	20	35.9	467	7.631	3.23	2.362	0.874	0.519721	14132.2	1851.9	5982.3	7344.8	5225.6	4.36	12.3	3.03	2.17	8.51	3	3	3	3	3	3	3	3	3	3	3
FI18146p1 (Fragment) OS=Drosophila melanogaster OX=7227 GN=Aats-glupro-RB PE=2 SV=1		H8F4R5	High	25	35	108	440	1.413	1.763	0.802	2.101	1.74918	4784.3	3386.4	5968.7	8368.6	12537.3	9.37	35.7	2.08	41.26	17.42	26	26	26	26	26	26	26	26	26	26	26
RE21592p OS=Drosophila melanogaster OX=7227 GN=CG15515 PE=2 SV=1	CG15515	Q9VAE5	High	6	15	11.9	343	0.677	14.53	0.047	1.87	1.63489	276.9	408.9	5941.2	452.7	11107.3	0.85	20.85	5.82	33.46	5.15	5	6	6	6	6	6	6	5	6	6	6
1,4-Alpha-Glucan branching enzyme OS=Drosophila melanogaster OX=7227 GN=AGBE PE=1 SV=1	CG33138; AGBE	A1Z992	High	27	47	79.1	763	10.365	3.421	3.03	0.795	0.448876	17983.6	1735.1	5934.8	8072.4	4716.9	1.1	18.33	1.32	1.28	3.31	26	26	26	26	26	26	26	26	26	26	26
NADH dehydrogenase [ubiquinone] iron-sulfur protein 6, mitochondrial OS=Drosophila melanogaster OX=7227 GN=ND-13A PE=1 SV=1	CG8680; ND-13A	Q9VMU0	High	7	25	14.3	306	9.727	3.598	2.703	0.738	0.492581	16033.1	1648.3	5931.3	7897.6	4380.1	0.75	29.33	2.93	3.92	2.77	7	7	7	7	7	7	7	7	7	7	7
Glutathione S transferase O2, isoform B OS=Drosophila melanogaster OX=7227 GN=GstO2 PE=1 SV=2	CG6673; GstO2	Q9VSL4	High	7	18	28.7	320	1.881	2.53	0.743	1.85	1.44941	4399.8	2339.5	5918.6	6377.1	10948	4.92	8.53	2.93	14.13	5.19	7	7	7	7	7	7	7	7	7	7	7
GH23390p OS=Drosophila melanogaster OX=7227 GN=Dmel\CG6028 PE=1 SV=1	CG6028	Q95SI7	High	8	17	32.3	214	1.446	3.169	0.456	1.131	1.33102	2698.9	1866.2	5913.5	3592.3	6690.1	1.45	3.5	6.34	1.17	0.7	9	9	9	9	9	9	9	9	9	9	9
GEO02102p1 OS=Drosophila melanogaster OX=7227 GN=CG13335 PE=2 SV=1	CG42808	Q8IH23	High	5	12	15.8	208	0.645	5.217	0.124	0.626	0.850959	730	1130.9	5899.4	621.2	3693.3	13.93	2.99	6.73	44.27	3.39	5	5	5	5	5	5	5	5	5	5	5
GEO07753p1 OS=Drosophila melanogaster OX=7227 GN=Dmel\CG11151 PE=1 SV=1	CG11151	Q9VY92	High	5	14	12.4	183	0.923	4.859	0.19	1.659	2.04872	1118.6	1212.3	5890.3	2291.7	9772.3	4.43	7.48	8.69	6.97	8.37	7	7	7	7	7	7	7	7	7	7	7
T-complex protein 1 subunit epsilon OS=Drosophila melanogaster OX=7227 GN=CCT5 PE=1 SV=1	Cct5	Q7KKI0	High	17	26	59.2	286	0.84	1.389	0.605	1.695	1.4056	3557.9	4233.5	5878.8	5001	9961.8	0.63	7.19	3.76	10.92	7.81	16	16	16	16	16	16	16	16	16	16	16
Hsc/Hsp70-interacting protein related, isoform B OS=Drosophila melanogaster OX=7227 GN=HIP-R PE=4 SV=1	HIP-R; HIP	E2QD63	High	14	24	41	648	0.431	0.998	0.432	2.146	2.22783	2535.7	5878.2	5866.7	5649.1	12589.6	4.65	10	0.82	2.33	2.9	15	15	15	15	15	15	15	15	15	15	15
Uncharacterized protein, isoform A OS=Drosophila melanogaster OX=7227 GN=anon-EST:fe2A9 PE=4 SV=1	CG33521	Q59DP4	High	24	40	76.4	578	0.237	0.731	0.325	1.87	6.33526	1902.1	8009	5857.2	12050.3	10953.5	10.41	36.24	4.64	40.5	0.32	23	23	23	23	23	23	23	23	23	23	23
Eukaryotic translation initiation factor 2 subunit alpha, isoform B OS=Drosophila melanogaster OX=7227 GN=eIF2alpha PE=4 SV=1	eIF-2alpha	X2JFR6	High	18	23	38.6	457	1.183	2.208	0.536	2.022	1.92856	3135.7	2651.2	5854.8	6047.4	11838.6	18.76	7.93	1.99	4.33	0.56	17	17	17	17	17	17	17	17	17	17	17
FI19805p1 (Fragment) OS=Drosophila melanogaster OX=7227 GN=CG17896-RB PE=2 SV=1		I0B1N8	High	12	21	57.6	335	1.289	4.486	0.287	1.135	1.11825	1682.1	1304.8	5853.5	1881	6643.1	2.78	4.34	6.19	8.37	2.43	10	10	10	10	10	10	10	10	10	10	10
Nucleoside diphosphate kinase OS=Drosophila melanogaster OX=7227 GN=awd PE=2 SV=1	awd	A8E6J4	High	7	35	19.2	697	2.201	1.883	1.169	1.57	1.00517	6833.6	3104.8	5847.3	6868.9	9182.3	1.01	1.23	0.09	13.16	9.08	10	10	10	10	10	10	10	10	10	10	10
Succinate--CoA ligase [GDP-forming] subunit beta, mitochondrial OS=Drosophila melanogaster OX=7227 GN=ScsbetaG PE=1 SV=1	Sucb	Q9V470	High	14	20	45	245	4.484	6.435	0.697	0.836	0.616635	4066.1	906.8	5835.3	2507.3	4878.6	5.31	14.42	4.5	46.26	8.17	13	13	13	13	13	13	13	13	13	13	13
Uncoordinated 115a, isoform G OS=Drosophila melanogaster OX=7227 GN=Unc-115a PE=4 SV=1	Unc-115a	A0A0B4LGY1	High	21	25	91.9	430	0.596	2.151	0.277	0.787	2.74618	1616.5	2710.9	5831.7	4439.2	4589.9	0.16	10.76	5.53	8.67	11.07	18	18	18	18	18	18	18	18	18	18	18
RE01730p OS=Drosophila melanogaster OX=7227 GN=Swim PE=1 SV=1	CG3074; Swim	Q7JWQ7	High	12	24	48.8	522	1.63	4.457	0.366	0.951	1.48649	2131.8	1307.9	5829.2	3168.9	5545.8	1.04	3.76	8.07	4.33	3.6	14	14	14	14	14	14	14	14	14	14	14
Uncharacterized protein, isoform A OS=Drosophila melanogaster OX=7227 GN=Dmel\CG10576 PE=1 SV=1	CG10576	Q9VRP2	High	12	25	42.7	464	0.849	1.668	0.509	2.318	2.13406	2944.1	3465.8	5779.8	6282.9	13397	3.52	13.22	2.17	18.84	10.84	12	12	12	12	12	12	12	12	12	12	12
FI01422p OS=Drosophila melanogaster OX=7227 GN=Spn43Ab PE=1 SV=1	Spn43Ab	A1Z6V5	High	15	27	43.4	572	0.786	2.4	0.328	2.396	4.00386	1889.3	2402.4	5764.6	7564.5	13809.1	1.55	7.02	1.72	25.69	12.87	15	15	15	15	15	15	15	15	15	15	15
AP complex subunit beta OS=Drosophila melanogaster OX=7227 GN=AP-1-2beta PE=1 SV=1	Bap; AP-1-2beta	Q24253	High	19	21	101.1	287	2.176	3.999	0.544	0.925	0.914042	3095.7	1422.3	5687.9	2829.6	5259.1	2.1	7.16	10.89	24.12	15.49	18	18	18	18	18	18	18	18	18	18	18
BcDNA.GH11973 OS=Drosophila melanogaster OX=7227 GN=rgn PE=1 SV=1	rgn	Q9Y102	High	14	20	97.3	364	0.889	6.407	0.139	1.722	7.37565	786.9	884.8	5669	5803.9	9763.7	3.58	9.58	2.45	25.11	3.84	15	14	15	15	15	15	15	15	15	15	15
Microtubule-associated protein 205, isoform B OS=Drosophila melanogaster OX=7227 GN=Map205 PE=1 SV=1	Map205	Q8IMF5	High	33	65	126.6	1260	0.475	1.258	0.378	1.975	8.70011	2139.1	4499.4	5658.3	18610.4	11174.2	2.22	14.11	1.01	22.24	2.6	31	31	31	31	31	31	31	31	31	31	31
Uncharacterized protein, isoform E OS=Drosophila melanogaster OX=7227 GN=Dmel\CG17816 PE=1 SV=1	CG17816	A8JQV2	High	16	19	93.2	293	0.571	3.303	0.173	0.611	1.44165	977.7	1711.4	5653.1	1409.5	3452	0.46	6.9	5.19	4.41	0.92	15	15	15	15	15	15	15	15	15	15	15
Adenylosuccinate synthetase OS=Drosophila melanogaster OX=7227 GN=CG17273-RA PE=2 SV=1		F0JAP3	High	11	22	51	404	1.166	1.455	0.802	0.821	1.13519	4523.3	3878.4	5641.3	5134.8	4630.3	0.25	3.37	2.81	3.07	12.53	11	11	11	11	11	11	11	11	11	11	11
Regulatory particle non-ATPase 3, isoform B OS=Drosophila melanogaster OX=7227 GN=Rpn3 PE=1 SV=1	Rpn3	M9PG62	High	16	23	56	449	1.396	2.605	0.536	1.354	1.46365	3022.3	2164.9	5640.7	4423.6	7635	1.5	2.75	9.91	46.87	18.26	14	14	14	14	14	14	14	14	14	14	14
LD24105p OS=Drosophila melanogaster OX=7227 GN=Dmel\CG10932 PE=1 SV=1	CG10932	Q9W3N9	High	13	21	43.4	454	3.41	4.442	0.768	1.335	1.38034	4323	1267.6	5631.2	5967.2	7517.1	1.14	10.88	2.39	6.05	9.43	13	13	13	13	13	13	13	13	13	13	13
Coatomer subunit alpha OS=Drosophila melanogaster OX=7227 GN=alphaCOP PE=2 SV=1		O77285	High	20	23	139.3	425	0.996	3.628	0.275	1.248	1.79682	1545.4	1551.7	5629.5	2776.8	7024	3.76	5.43	11.98	33.21	16.74	20	20	20	20	20	20	20	20	20	20	20
40S ribosomal protein S8 OS=Drosophila melanogaster OX=7227 GN=RpS8 PE=3 SV=1	RpS8	A0A0B4K6N1	High	9	34	23.7	748	0.882	1.668	0.529	3.765	2.05783	2976.2	3374.8	5628.5	6124.5	21188.6	12.01	33.63	6.04	43.48	4.62	14	14	14	14	14	14	14	14	14	14	14
AT16867p (Fragment) OS=Drosophila melanogaster OX=7227 GN=Got1 PE=2 SV=1		Q8IHB4	High	10	18	49.7	401	1.176	2.742	0.429	0.727	1.31799	2413.6	2051.7	5624.7	3181.1	4086.8	1.49	4.87	4.52	5.94	15.81	10	10	10	10	10	10	10	10	10	10	10
60S acidic ribosomal protein P0 OS=Drosophila melanogaster OX=7227 GN=RpLP0 PE=3 SV=1	RpLP0	M9PG76	High	9	21	34.2	451	1.563	3.066	0.51	2.812	2.04493	2864.3	1832.2	5617.8	5857.3	15798.7	11.45	30.72	2.09	23.43	0.5	10	10	10	10	10	10	10	10	10	10	10
Fumarylacetoacetase OS=Drosophila melanogaster OX=7227 GN=Faa PE=1 SV=2	Faa	Q9VZI8	High	8	11	46.4	123	0.809	5.974	0.135	0.961	1.13411	759.8	939.3	5611.2	861.7	5393.2	1.14	5.65	7.15	12.45	2.71	8	8	8	8	8	8	8	8	8	8	8
RH45712p OS=Drosophila melanogaster OX=7227 GN=Dmel\CG14109 PE=1 SV=1	CG14109	Q9VU75	High	9	60	27.2	1033	0.141	0.511	0.276	1.146	7.67396	1545.8	10960.3	5597.5	11862.4	6415.8	0.63	7.99	0.83	21.81	9.04	16	16	16	16	16	16	16	16	16	16	16
FI01544p OS=Drosophila melanogaster OX=7227 GN=Rab1 PE=1 SV=1	Rab1	O18332	High	9	19	22.7	405	2.205	4.985	0.442	1.342	1.33506	2473.9	1121.9	5593.2	3302.8	7508.1	7.72	14.28	9.81	43.67	19.12	10	10	10	10	10	10	10	10	10	10	10
RE15265p OS=Drosophila melanogaster OX=7227 GN=Sms PE=1 SV=1	CG4300	Q9VTW1	High	9	13	42	235	0.387	1.105	0.35	0.602	2.17996	1954.9	5056.4	5589.5	4261.6	3366.1	5.93	1.46	2.46	1.3	2.24	9	9	9	9	9	9	9	9	9	9	9
CALX OS=Drosophila melanogaster OX=7227 GN=Calx PE=2 SV=1		O18367	High	12	19	106	485	0.131	0.804	0.162	0.443	3.67861	907	6945.5	5583	3336.5	2475.4	3.79	1.63	14.27	50.6	9.6	14	14	14	14	14	14	14	14	14	14	14
Uncharacterized protein, isoform D OS=Drosophila melanogaster OX=7227 GN=snu PE=1 SV=1	CG9990	A0A0B4JD13	High	10	12	84.1	313	2.184	59.321	0.037	0.303	0.790268	205.5	94.1	5583	162.4	1690.7	4.51	11.53	19.63	27.76	14.95	9	8	9	7	9	9	9	8	9	9	8
Cuticular protein 62Bc, isoform A OS=Drosophila melanogaster OX=7227 GN=Cpr62Bc PE=1 SV=1	Cpr62Bc	Q9W077	High	3	43	18.7	768	1.921	5.811	0.331	5.6	0.753417	1843.6	960	5578.2	1389	31235.4	1.82	11.84	6.05	1.06	15.77	6	6	6	6	6	6	6	6	6	6	6
LD26447p OS=Drosophila melanogaster OX=7227 GN=tzn PE=1 SV=2	CG4365; tzn	Q9VPB3	High	11	21	34.2	460	1.162	1.36	0.854	1.087	1.46839	4757.6	4094.3	5569.9	6986	6055.5	0.76	10.34	3.2	16.49	5.59	12	12	12	12	12	12	12	12	12	12	12
AT07459p OS=Drosophila melanogaster OX=7227 GN=Calx PE=1 SV=1	Calx	Q9VDG5	High	12	20	106.1	487	0.18	0.776	0.232	0.435	2.58349	1292.9	7173.3	5565.6	3340.2	2419	7.03	0.9	14.51	50.07	10.08	14	14	14	14	14	14	14	14	14	14	14
LD18774p OS=Drosophila melanogaster OX=7227 GN=OstDelta PE=1 SV=1	CG6370; OstDelta	Q7K110	High	14	16	69.2	267	0.777	2.863	0.271	1.367	1.35148	1508.2	1941.9	5560.2	2038.3	7599.4	1.65	1.89	9.96	44.9	11.74	13	13	13	13	13	13	13	13	13	13	13
GEO07453p1 OS=Drosophila melanogaster OX=7227 GN=RpL26 PE=1 SV=1	RpL26	Q9VVU2	High	11	33	17.3	588	1.096	1.972	0.556	4.127	1.73706	3088.5	2816.8	5554.8	5364.9	22923	6.84	25.57	7.7	48.6	4.48	13	13	13	13	13	13	13	13	13	13	13
Histone H2A OS=Drosophila melanogaster OX=7227 GN=His2Av PE=3 SV=1	His2Av	A0A0B4KH25	High	7	12	15	267	1.371	2.867	0.478	1.664	0.672292	2654.8	1936.4	5550.9	1784.8	9236.1	0.2	2.97	3.95	41.5	1.54	7	7	7	7	7	7	7	7	7	7	7
LP11008p OS=Drosophila melanogaster OX=7227 GN=Hsp70Ba-RA PE=2 SV=1	Hsp70Ba	C7LA76	High	14	45	70.1	711	0.851	1.645	0.517	2.651	4.04398	2869.8	3373.7	5550.5	11605.4	14712.8	0.49	5.36	2.79	7.66	8.42	16	16	16	16	16	16	16	16	16	16	16
AT10293p (Fragment) OS=Drosophila melanogaster OX=7227 GN=Msp300 PE=2 SV=1		Q86NN0	High	27	36	176.3	621	0.635	1.92	0.331	1.003	3.78874	1825.2	2874.2	5517.7	6915.2	5536.9	0.59	14.29	7.41	48.02	15.13	24	24	24	24	24	24	24	24	24	24	24
Multidrug-Resistance like protein 1, isoform A OS=Drosophila melanogaster OX=7227 GN=MRP PE=1 SV=4	MRP	Q9VK56	High	13	16	173.3	230	3.348	4.518	0.741	0.922	0.473467	4078	1218.1	5504	1930.8	5072.1	3.41	0.42	13.7	33.55	16.3	12	12	12	12	12	12	12	12	12	12	12
RT07313p OS=Drosophila melanogaster OX=7227 GN=AnnX-RA PE=2 SV=1		D5AEP6	High	6	13	13.6	412	0.461	5.454	0.084	0.686	3.93867	463.1	1005.2	5482.3	1824	3758.3	1.38	5.02	6.65	17.38	0.24	5	5	5	5	5	5	5	5	5	5	5
Regulatory particle triple-A ATPase 4 OS=Drosophila melanogaster OX=7227 GN=Rpt4 PE=1 SV=3	Rpt4	Q9W414	High	16	24	44.9	380	0.944	1.912	0.494	1.324	2.39922	2706.3	2865.3	5479.3	6493	7254.2	10.78	4.92	4.93	6.78	10.73	15	15	15	15	15	15	15	15	15	15	15
FI04632p OS=Drosophila melanogaster OX=7227 GN=nrv3 PE=1 SV=1	nrv3	Q7JS69	High	6	8	36.2	99	0.98	16.388	0.06	0.573	0.804833	326.9	333.7	5468.2	263.1	3130.9	19.68	31.71	22.29	0.31	19.81	7	7	7	7	7	7	7	7	7	7	7
Transgelin OS=Drosophila melanogaster OX=7227 GN=Chd64 PE=1 SV=2	Chd64	Q9VZI1	High	7	15	20.6	346	1.21	4.484	0.27	1.73	2.53223	1469.1	1213.9	5443.3	3720.1	9414.8	1.84	15.05	6.78	6.18	7.32	9	9	9	9	9	9	9	9	9	9	9
26S proteasome regulatory complex subunit p48A OS=Drosophila melanogaster OX=7227 GN=Rpt3 PE=1 SV=1	Rpt3	Q9V405	High	17	23	47	285	0.799	1.774	0.45	1.805	2.65612	2446.2	3062.9	5433.2	6497.4	9804.7	0.6	8.7	4.76	2.57	1.07	15	15	15	15	15	15	15	15	15	15	15
Dipeptidase B, isoform A OS=Drosophila melanogaster OX=7227 GN=Dip-B PE=1 SV=2	Dip-B	Q9VFQ9	High	14	29	55.5	588	1.04	1.956	0.532	2.63	1.77137	2877.1	2766	5411.5	5096.4	14230.7	2.91	5.75	3.02	3.95	7.43	15	15	15	15	15	15	15	15	15	15	15
GEO08239p1 OS=Drosophila melanogaster OX=7227 GN=RpS16 PE=2 SV=1	RpS16	A0A0B4LG52	High	14	25	16.8	371	1.505	3.075	0.49	2.766	1.81823	2645.1	1756.9	5401.9	4809.4	14941.8	6.29	23.72	3.79	43.16	10.31	12	12	12	12	12	12	12	12	12	12	12
NADH dehydrogenase [ubiquinone] 1 alpha subcomplex subunit 12 OS=Drosophila melanogaster OX=7227 GN=ND-B17.2 PE=1 SV=1	CG3214; ND-B17.2	Q9VQD7	High	7	26	16.8	361	20.386	5.773	3.531	0.802	0.350419	19072	935.6	5400.6	6683.2	4331.9	1.29	31.89	0.35	6.34	7.48	10	10	10	10	10	10	10	10	10	10	10
Uncharacterized protein, isoform C OS=Drosophila melanogaster OX=7227 GN=Dmel\CG8927 PE=1 SV=3	CG8927	Q9VEY0	High	12	34	41.6	576	0.439	6.35	0.069	4.813	1.40622	373.2	850.3	5399.6	524.8	25990.5	1.23	15.61	2.23	34.07	4.99	11	10	11	11	11	11	11	10	11	11	11
Fermitin 2 OS=Drosophila melanogaster OX=7227 GN=Fit2 PE=2 SV=1	Fit2	Q9VVD2	High	9	14	81.5	223	1.095	5.417	0.202	0.37	1.30757	1090.5	995.8	5394.8	1425.9	1995.6	6.78	7.62	8.53	8.86	5.16	7	7	7	7	7	7	7	7	7	7	7
TA01224p (Fragment) OS=Drosophila melanogaster OX=7227 GN=RpS6-RB PE=2 SV=1		D2NUH9	High	10	18	31.4	257	0.927	1.918	0.483	2.856	1.834	2605.5	2811.6	5391.6	4778.5	15400.6	11.31	29.8	11.88	60.48	1.48	10	10	10	10	10	10	10	10	10	10	10
IP21842p1 (Fragment) OS=Drosophila melanogaster OX=7227 GN=Tctp-RA PE=2 SV=1		S5PU30	High	7	12	21.6	226	0.679	0.933	0.727	1.245	1.18564	3921.6	5775.3	5390.7	4649.6	6713.7	5.56	8.34	7.34	30.49	9.78	7	7	7	7	7	7	7	7	7	7	7
LP06614p (Fragment) OS=Drosophila melanogaster OX=7227 GN=RpLP2-RB PE=2 SV=1		B7FNN6	High	5	25	13.9	948	0.9	2.648	0.34	4.141	0.950401	1830.7	2033.2	5383.4	1739.9	22293.8	8.81	27.95	4.88	1.77	11.77	8	8	8	8	8	8	8	8	8	8	8
Linear ubiquitin E3 ligase, isoform J OS=Drosophila melanogaster OX=7227 GN=LUBEL PE=4 SV=1	CG11321	M9PCD7	High	24	33	310.3	453	0.516	1.129	0.457	0.741	1.81781	2435.4	4720.3	5328.7	4427.1	3950.8	0.24	8.31	4.53	26.91	3.13	22	22	22	22	22	22	22	22	22	22	22
FI17609p1 OS=Drosophila melanogaster OX=7227 GN=Dmel\CG31205 PE=1 SV=2	CG31205	Q8IN51	High	7	10	30.3	365	0.461	7.163	0.064	0.31	1.10793	342.8	743.1	5323.2	379.8	1650.7	2.71	4.8	8.95	29.71	13.21	7	7	7	7	7	7	7	7	7	7	7
Junctophilin OS=Drosophila melanogaster OX=7227 GN=jp PE=2 SV=1		Q966S5	High	29	53	115.9	976	0.506	0.49	1.031	0.663	0.951435	5485.4	10851	5320	5219	3526.3	2.13	1.05	4.67	38.8	8.01	27	27	27	27	27	27	27	27	27	27	27
Uncharacterized protein, isoform P OS=Drosophila melanogaster OX=7227 GN=CG6043 PE=4 SV=2	CG44085; CG6043	Q9VK08	High	20	40	251.5	919	0.245	0.882	0.277	0.993	6.49114	1472.7	6021.7	5308.8	9559.5	5271.7	2.19	14.8	2.93	12.87	3.11	21	20	23	23	23	23	23	21	23	23	23
Dihydropteridine reductase OS=Drosophila melanogaster OX=7227 GN=Dhpr PE=1 SV=1	Dhpr	Q9VSU6	High	10	15	24.5	242	1.27	2.951	0.43	1.909	1.26216	2284.1	1798.2	5307.2	2882.9	10129.1	0.34	4.05	3.79	9.19	6.54	11	11	11	11	11	11	11	11	11	11	11
FI18603p1 OS=Drosophila melanogaster OX=7227 GN=CG12163-RB PE=2 SV=1	CG12163	H5V8F3	High	10	14	53.5	192	0.961	5.04	0.191	1.603	2.10326	1010.1	1050.6	5294.8	2124.5	8488.8	6.97	12.51	7.83	0.96	0.84	9	9	9	9	9	9	9	9	9	9	9
AMP deaminase OS=Drosophila melanogaster OX=7227 GN=AMPdeam PE=1 SV=4	CG32626; AMPdeam	Q9VY76	High	19	26	89.2	343	3.305	3.55	0.931	0.657	1.71217	4924.1	1489.9	5288.4	8430.9	3475.4	4.8	12.43	3.47	3.66	7.31	21	21	21	21	21	21	21	21	21	21	21
GTP-binding nuclear protein OS=Drosophila melanogaster OX=7227 GN=Ran PE=1 SV=1	ran	A4V4A5	High	7	14	24.7	323	0.933	1.863	0.501	1.392	1.64695	2647.2	2836.7	5283.5	4359.8	7356.7	0.85	6.25	0.71	6.21	7.01	7	7	7	7	7	7	7	7	7	7	7
Eukaryotic translation initiation factor 3 subunit M OS=Drosophila melanogaster OX=7227 GN=eIF3m PE=3 SV=1	Tango7	A0A0B4LFB3	High	16	25	44.1	464	0.963	2.124	0.454	1.771	2.074	2396	2487.2	5281.7	4969.3	9356.6	2.78	15.25	3.76	16.52	7.96	15	15	15	15	15	15	15	15	15	15	15
Obg-like ATPase 1 OS=Drosophila melanogaster OX=7227 GN=CG1354-RA PE=1 SV=1	CG1354	E6PBV6	High	14	22	44.9	259	0.874	1.11	0.787	1.679	1.36146	4142.6	4739.5	5260.5	5640	8832.1	0.79	2.48	1.88	20.33	0.54	14	14	14	14	14	14	14	14	14	14	14
Calpain-A, isoform C OS=Drosophila melanogaster OX=7227 GN=CalpA PE=1 SV=1	CalpA	A8DYJ3	High	15	19	93.9	304	0.643	1.946	0.33	0.771	2.1733	1728.8	2689	5232.9	3757.2	4037.1	5.73	5.66	5.06	22.82	15.12	14	14	14	14	14	14	14	14	14	14	14
SD12036p (Fragment) OS=Drosophila melanogaster OX=7227 GN=fabp PE=2 SV=1		Q8IGA2	High	8	22	15.8	282	1.162	1.893	0.614	2.656	1.57141	3204.2	2757.3	5220.3	5035.1	13865.8	0.79	9.74	2.49	19.51	15.09	9	9	9	9	9	9	9	9	9	9	9
Odorant-binding protein 99a OS=Drosophila melanogaster OX=7227 GN=Obp99a PE=4 SV=1		D1FYJ0	High	6	14	16	250	0.408	1.237	0.33	0.736	5.73491	1716	4203.8	5200.9	9841.1	3827.1	11.11	13.48	26.27	55.93	2.86	7	7	7	7	7	7	7	7	7	7	7
MIP06012p OS=Drosophila melanogaster OX=7227 GN=CG10135 PE=1 SV=2	CG31345	Q9VG26	High	8	12	24.2	217	0.668	13.621	0.049	0.775	0.985496	255.1	381.6	5197.7	251.4	4026.5	8.36	10.26	4.22	60.65	13.49	8	8	8	8	8	8	8	7	8	8	8
GEO07462p1 OS=Drosophila melanogaster OX=7227 GN=RpL27A PE=2 SV=1	RpL27A	M9MRC9	High	7	18	17	132	1.054	2.063	0.511	3.656	1.9754	2654.5	2517.7	5195	5243.7	18993.5	10.88	33.78	3.47	52.6	13.57	6	6	6	6	6	6	6	6	6	6	6
GEO08217p1 OS=Drosophila melanogaster OX=7227 GN=Dmel\CG31313 PE=1 SV=1	CG31313	Q8SZN1	High	5	20	13.5	161	0.462	2.521	0.183	4.983	6.19824	951.9	2058.2	5188.5	5900.1	25852.1	4.52	20.54	0.88	11.03	2.4	6	6	6	6	6	6	6	6	6	6	6
LD16419p OS=Drosophila melanogaster OX=7227 GN=RhoGDI PE=1 SV=1	RhoGDI	Q9VW59	High	13	24	23.2	377	0.827	1.997	0.414	2.34	2.46261	2147.8	2596.3	5185.4	5289.2	12135.8	0.88	11.03	1.85	2.82	7.4	12	12	12	12	12	12	12	12	12	12	12
Threonyl-tRNA synthetase, isoform B OS=Drosophila melanogaster OX=7227 GN=ThrRS PE=1 SV=1	Aats-thr; ThrRS	Q8IP94	High	17	23	79.3	450	1.329	1.788	0.743	1.098	0.893653	3850.6	2898	5181.6	3441.1	5691	2.38	1.58	2.33	23.26	17.02	15	15	15	15	15	15	15	15	15	15	15
Non-specific serine/threonine protein kinase OS=Drosophila melanogaster OX=7227 GN=Pkcdelta PE=4 SV=3	Pkcdelta	Q9VYN1	High	23	27	206.5	349	0.334	1.48	0.226	0.535	3.08216	1162.4	3482.6	5153.7	3582.7	2757.7	0.43	5.35	3.33	11.45	0.25	20	19	20	20	20	20	20	20	20	20	20
RH49308p OS=Drosophila melanogaster OX=7227 PE=2 SV=1		Q8SXW2	High	3	21	8.6	331	18.751	6.921	2.709	0.761	0.239235	13911.4	741.9	5134.8	3328.1	3906.7	2.24	31.24	0.21	35.71	5.95	6	6	6	6	6	6	6	6	6	6	6
BcDNA.GH08860 OS=Drosophila melanogaster OX=7227 GN=Tps1 PE=1 SV=1	Tps1	Q9Y119	High	15	17	91.1	247	2.005	4.851	0.413	0.664	1.18109	2112.8	1053.7	5111.8	2495.4	3396.6	1.47	6.86	10.47	17.54	7.22	14	14	14	14	14	14	14	14	14	14	14
EG:152A3.7 protein OS=Drosophila melanogaster OX=7227 GN=ND-B14.5A PE=1 SV=1	CG3621; ND-B14.5A	O97418	High	8	24	11.5	488	11.029	4.065	2.713	0.834	0.49612	13853.3	1256.1	5105.4	6872.9	4258.6	1.43	19.78	1	10.34	2.21	7	7	7	7	7	7	7	7	7	7	7
GH09295p OS=Drosophila melanogaster OX=7227 GN=CG8728-RA PE=1 SV=1	CG8728	Q7K3W2	High	16	24	61	500	4.672	2.572	1.817	0.87	0.651626	9237.2	1977	5084.2	6019.2	4424.3	1.25	11.64	0.75	12.03	2.83	15	15	15	15	15	15	15	15	15	15	15
Arc42 OS=Drosophila melanogaster OX=7227 GN=Arc42 PE=1 SV=1	Arc42	Q9VDT1	High	13	27	43.6	544	3.366	2.49	1.352	0.804	0.814092	6857.7	2037.3	5073.5	5582.8	4079.7	1.16	8.56	1.87	3.23	2.54	13	13	13	13	13	13	13	13	13	13	13
CCHC-type zinc finger nucleic acid binding protein, isoform B OS=Drosophila melanogaster OX=7227 GN=CNBP PE=2 SV=1	CG3800	A0A0B4JD46	High	8	18	17.6	562	0.95	2.081	0.457	0.774	0.694233	2313.2	2434.3	5066.7	1605.9	3919.1	1.44	25.92	4.05	51.89	15.26	10	10	10	10	10	10	10	10	10	10	10
GEO11417p1 OS=Drosophila melanogaster OX=7227 GN=ND-AGGG PE=2 SV=1	CG40002; ND-AGGG; CG40472	Q7PL91	High	4	20	10.7	200	11.627	3.883	2.995	0.9	0.45984	15148.3	1302.8	5058.2	6965.8	4552.8	4.36	25.46	3.48	5.59	12.07	6	6	6	6	6	6	6	6	6	6	6
Leukotriene A(4) hydrolase OS=Drosophila melanogaster OX=7227 GN=pepCG10602 PE=1 SV=1	CG10602	A4V0U4	High	9	15	68.4	339	1.151	2.42	0.476	1.01	1.99152	2405.1	2089.5	5057.4	4789.8	5105.6	7.88	2.79	4.66	2.32	13.07	8	8	8	8	8	8	8	8	8	8	8
40S ribosomal protein S7 OS=Drosophila melanogaster OX=7227 GN=RpS7 PE=1 SV=2	RpS7	Q8IMI7	High	10	23	22.2	352	1.698	3.32	0.511	3.742	1.20185	2579.1	1519.1	5043.3	3099.7	18871.4	8.98	24.26	3.86	0.94	5.34	11	11	11	11	11	11	11	11	11	11	11
AMP deaminase OS=Drosophila melanogaster OX=7227 GN=AMPdeam PE=1 SV=1	CG32626; AMPdeam	X2JEY5	High	19	26	91.5	341	3.395	3.499	0.97	0.648	1.63002	4889.5	1440.1	5039.4	7970	3266.5	4.83	12.38	3.01	4.49	6.56	20	20	20	20	20	20	20	20	20	20	20
RE29555p OS=Drosophila melanogaster OX=7227 GN=BEST:GH11240 PE=1 SV=1	CG11089	Q9VC18	High	18	31	63.3	829	0.986	2.298	0.429	3.449	1.81725	2160.9	2191.6	5036.2	3926.9	17372.4	0.85	3.57	14.88	12.51	5.98	18	18	18	18	18	18	18	18	18	18	18
Phosphorylase b kinase regulatory subunit OS=Drosophila melanogaster OX=7227 GN=Dmel\CG8475 PE=3 SV=1	CG8475	M9PCI5	High	19	28	125.2	373	8.606	3.114	2.763	0.77	0.291066	13854.6	1609.9	5013.4	4032.6	3860.7	7.67	11.09	9.53	23.76	11.03	18	18	18	18	18	18	18	18	18	18	18
Cuticular protein 49Ae OS=Drosophila melanogaster OX=7227 GN=Cpr49Ae PE=1 SV=1	Cpr49Ae	Q95RB2	High	4	16	14.3	244	0.479	5.13	0.093	1.693	0.942997	468.4	977.1	5012.2	441.7	8485.6	3.18	13.95	3.39	30.87	12.81	4	4	4	4	4	4	4	4	4	4	4
Carnitine palmitoyltransferase 2 OS=Drosophila melanogaster OX=7227 GN=CPT2 PE=1 SV=1	CG2107; CPT2	Q9VZW7	High	18	27	75.1	550	3.032	2.151	1.409	0.585	0.728983	7057.5	2327.8	5008	5144.8	2930.6	3.22	2.69	4.53	0.18	13.11	19	19	19	19	19	19	19	19	19	19	19
Eukaryotic translation initiation factor 2 subunit gamma, isoform D OS=Drosophila melanogaster OX=7227 GN=eIF2gamma PE=4 SV=1	eIF-2gamma; Su(var)3-9	A0A0B4KGP8	High	15	25	51.5	507	1.06	1.861	0.569	1.691	1.781	2845.6	2685.2	4997.6	5068	8449.9	1.02	7.95	2.07	11.95	11.95	13	13	13	13	13	13	13	13	13	13	13
GH20802p OS=Drosophila melanogaster OX=7227 GN=Dmel\CG2233 PE=1 SV=1	CG2233	Q9W3L4	High	17	42	46.5	714	1.379	2.615	0.527	8.298	0.927861	2635.2	1910.4	4995.9	2445.1	41454.8	5.33	13.23	32.5	2.8	0.21	21	21	21	21	21	21	21	21	21	21	21
RE28238p OS=Drosophila melanogaster OX=7227 GN=CG44085 PE=2 SV=1		Q8MQP0	High	20	40	91.5	1131	0.22	0.922	0.238	0.972	7.65518	1190.2	5415	4993.9	9111.2	4853.3	3.35	14.58	2.85	15.24	0.37	23	22	25	25	25	25	25	23	25	25	25
LD13662p OS=Drosophila melanogaster OX=7227 GN=RpS9 PE=1 SV=1	RpS9	C6SUW3	High	13	26	22.6	521	2.444	3.212	0.761	2.803	0.672809	3799	1554.2	4991.7	2556	13991	10.73	28.04	1.56	28.84	4.09	15	15	15	15	15	15	15	15	15	15	15
SD01848p (Fragment) OS=Drosophila melanogaster OX=7227 GN=CPT2 PE=2 SV=1		Q8MQY1	High	18	27	78.7	544	3.017	2.146	1.406	0.577	0.718634	7011.5	2323.7	4986	5038.7	2875	3.3	2.9	4.58	0.44	12.95	19	19	19	19	19	19	19	19	19	19	19
Glutathione S transferase D8 OS=Drosophila melanogaster OX=7227 GN=GstD8 PE=2 SV=1	GstD8	Q9VG92	High	2	24	24.2	115	1.041	5.184	0.201	1.618	3.96411	1000.3	961.2	4982.4	3965.3	8060.1	2.41	6.9	5.13	32.87	1.44	4	4	4	4	4	4	4	4	4	4	4
HL05792p (Fragment) OS=Drosophila melanogaster OX=7227 GN=CG18279 PE=2 SV=1		Q6NN12	High	12	25	25.2	671	0.925	2.493	0.371	2.042	1.60629	1845.5	1995.2	4973.5	2964.4	10155.4	6.1	27.88	0.2	7.92	58.28	14	14	14	14	14	14	14	14	14	14	14
40S ribosomal protein SA OS=Drosophila melanogaster OX=7227 GN=sta-RD PE=2 SV=1		C6SV50	High	8	18	35.3	217	1.123	2.421	0.464	3.024	2.19802	2302.8	2050.5	4965.2	5061.6	15017.2	11.47	30.1	1.68	17.34	5.65	9	9	9	9	9	9	9	9	9	9	9
V-type proton ATPase subunit OS=Drosophila melanogaster OX=7227 GN=cho PE=3 SV=1		A0A2Z1YXZ9	High	5	11	39.8	149	0.706	2.095	0.337	0.566	1.36399	1672.3	2369.9	4964.6	2281	2811.1	7.48	6.33	11.08	19.85	24.4	5	5	5	5	5	5	5	5	5	5	5
FI19801p1 OS=Drosophila melanogaster OX=7227 GN=Dmel\CG8586 PE=1 SV=1	CG8586	A1Z7H7	High	16	26	49.6	363	0.578	2.705	0.214	2.761	4.31461	1059.4	1834.1	4960.7	4570.9	13694.6	0.59	8.52	4.54	6.86	4.36	14	14	14	14	14	14	14	14	14	14	14
Ribosomal protein L17, isoform E OS=Drosophila melanogaster OX=7227 GN=RpL17 PE=3 SV=1	RpL17	X2JIQ5	High	8	20	21.6	192	1.132	1.695	0.668	2.799	1.45839	3300.5	2916.8	4944.2	4813.4	13841	8	31.56	1.81	59.78	0.83	9	9	9	9	9	9	9	9	9	9	9
Acyl-coenzyme A oxidase OS=Drosophila melanogaster OX=7227 PE=2 SV=1	CG5009	B5RIN5	High	13	16	74.2	259	1.78	4.348	0.409	0.774	0.681215	2020.8	1135.1	4935.2	1376.6	3821.9	79.69	96.64	9.72	9.92	18.91	11	11	11	11	11	11	11	11	11	11	11
GH27579p OS=Drosophila melanogaster OX=7227 GN=grsm PE=1 SV=1	granny-smith; grsm	Q9V3D8	High	12	17	60.1	414	1.817	2.506	0.725	0.931	0.973292	3572	1965.9	4926.2	3476.6	4585	0.32	4.49	5.99	16.45	14.47	12	12	12	12	12	12	12	12	12	12	12
Nucleoplasmin, isoform B OS=Drosophila melanogaster OX=7227 GN=Nlp PE=4 SV=1	Nlp	A0A0B4KI24	High	5	19	17	420	0.837	2.062	0.406	3.338	1.98632	1995.5	2385.1	4919.1	3963.7	16421	3.07	20.62	4.31	10.48	12.39	7	7	7	7	7	7	7	7	7	7	7
GEO08966p1 OS=Drosophila melanogaster OX=7227 GN=Grx1 PE=2 SV=1	CG6852	Q9VVT6	High	6	19	12.4	231	0.904	0.857	1.054	1.5	1.08409	5181.6	5733.2	4915.6	5617.3	7372	1.48	2.28	4.02	20.05	10.57	6	6	6	6	6	6	6	6	6	6	6
HL02234p OS=Drosophila melanogaster OX=7227 GN=BG:DS00180.3 PE=2 SV=1	CG16884	Q9V3Z9	High	7	16	29.7	170	1.521	16.021	0.095	2.861	0.581565	466.5	306.8	4914.9	271.3	14063.3	11.18	32.12	9.2	27.8	24.21	6	6	6	6	6	6	6	6	6	6	5
Uncharacterized protein, isoform F OS=Drosophila melanogaster OX=7227 GN=CG9216 PE=1 SV=1	CG42354	M9PHV4	High	13	21	56.7	485	0.159	0.715	0.223	0.526	3.59512	1093.9	6860.3	4907.1	3932.7	2579.7	6.04	2.94	6.33	7.61	0.25	13	13	13	13	13	13	13	13	13	13	13
NADH dehydrogenase (Ubiquinone) SGDH subunit, isoform A OS=Drosophila melanogaster OX=7227 GN=ND-SGDH PE=1 SV=1	l(3)neo18; ND-SGDH	Q9VTU2	High	7	23	22	465	10.703	4.288	2.496	0.86	0.441574	12245.5	1144.1	4905.8	5407.3	4218.4	2.66	16.46	2.05	16.66	7.17	9	9	9	9	9	9	9	9	9	9	9
D1 chromosomal protein, isoform C OS=Drosophila melanogaster OX=7227 GN=D1 PE=1 SV=1	D1	A4V2K7	High	9	19	37	326	0.566	2.937	0.193	2.07	1.54007	945.8	1670	4905.2	1456.6	10152.3	6	14.65	4.71	14.31	18.52	8	8	8	8	8	8	8	8	8	8	8
Drab11 OS=Drosophila melanogaster OX=7227 GN=Rab11 PE=1 SV=1	Rab11	O18335	High	8	14	24.2	206	2.049	4.553	0.45	1.671	1.07102	2192.4	1070.2	4872.3	2348.1	8140.3	3.35	4.42	7.11	36.82	9.92	9	9	9	9	9	9	9	9	9	9	9
Larval serum protein 1 beta, isoform B OS=Drosophila melanogaster OX=7227 GN=Lsp1beta PE=4 SV=1	Lsp1beta	X2J8F5	High	29	111	95.8	1215	1.161	2.241	0.518	19.06	6.91084	2523.5	2172.7	4870	17439.5	92822.3	10.34	0.14	27.18	38.92	14.3	39	39	39	39	39	39	39	39	39	39	39
LD41494p OS=Drosophila melanogaster OX=7227 GN=Dmel\CG9911 PE=1 SV=1	CG9911	Q95TL8	High	10	14	47	208	0.42	2.756	0.152	1.403	3.40435	740.7	1763	4859.3	2521.6	6818.8	0.56	11.33	4.83	0.97	5.16	10	10	10	10	10	10	10	10	10	10	10
GH13992p OS=Drosophila melanogaster OX=7227 GN=shrb PE=1 SV=1	shrb	Q8T0Q4	High	15	31	25.4	707	0.645	1.249	0.516	2.252	3.64909	2506.6	3887.3	4854.2	9146.8	10929.6	2.5	7.14	0.96	19.8	6.27	17	17	17	17	17	17	17	17	17	17	17
Eukaryotic translation initiation factor 3 subunit B OS=Drosophila melanogaster OX=7227 GN=eIF3b PE=1 SV=1	eIF3-S9	E2QCG7	High	16	20	80.4	244	1.12	2.128	0.526	2.034	1.70158	2551.4	2278.3	4847.4	4341.4	9861	8.11	9.41	3.44	17.17	9.95	16	16	16	16	16	16	16	16	16	16	16
LD23856p OS=Drosophila melanogaster OX=7227 GN=FBgn 33734 PE=1 SV=1	CG8520	Q7K4T8	High	10	22	52.4	438	11.231	4.663	2.408	0.524	0.351094	11673.5	1039.4	4846.9	4098.5	2539.7	6.6	18.02	4.55	3.96	6.9	10	10	10	10	10	10	10	10	10	10	10
SD01527p OS=Drosophila melanogaster OX=7227 GN=vib PE=2 SV=1		Q8T3L2	High	12	20	31.3	286	0.913	1.655	0.551	0.92	1.09283	2671.5	2926.6	4844.6	2919.5	4457.3	0.16	11.58	4.23	1.55	0.27	11	11	11	11	11	11	11	11	11	11	11
RE10908p OS=Drosophila melanogaster OX=7227 GN=Dmel\CG8613 PE=1 SV=1	CG8613	Q5BIA9	High	17	20	92	367	3.204	2.783	1.152	0.627	0.522474	5570.8	1738.5	4837.4	2910.6	3035.2	3.53	7.82	1.73	0.86	6.25	16	16	16	16	16	16	16	16	16	16	16
AT16455p OS=Drosophila melanogaster OX=7227 GN=mfas-RG PE=2 SV=1		E8NH85	High	15	28	93.1	499	2.992	7.946	0.377	4.378	1.22189	1821.2	608.7	4836.1	2225.3	21170.6	3.41	7.31	7.75	19.3	7.59	17	17	17	17	17	17	17	17	17	17	17
FI07649p OS=Drosophila melanogaster OX=7227 GN=Nepl15 PE=2 SV=2	CG4721	Q9VCU1	High	19	28	80.5	647	1.546	6.273	0.247	2.209	3.33513	1189.7	769.4	4826.1	3967.8	10662.9	2.29	4.38	7.76	5.08	14.29	19	19	19	19	19	19	19	19	19	19	19
Proteasome subunit beta OS=Drosophila melanogaster OX=7227 GN=Prosbeta2 PE=3 SV=1		O17312	High	12	15	29.9	178	0.759	1.772	0.428	1.521	2.44127	2066.1	2722.9	4824.9	5043.9	7337.1	0.21	6.49	5.81	1.41	2.02	10	10	10	10	10	10	10	10	10	10	10
RE63915p OS=Drosophila melanogaster OX=7227 GN=Mbs PE=2 SV=1		Q8MT32	High	21	25	123.5	330	0.418	2.093	0.2	0.903	3.84909	962.8	2303	4820.9	3705.9	4355.5	18.76	12.73	4.52	4.9	2.9	16	17	17	17	17	17	17	17	17	17	17
FI02880p (Fragment) OS=Drosophila melanogaster OX=7227 GN=CG3683-RA PE=2 SV=1		B3DML8	High	12	36	22.6	763	8.348	3.462	2.411	0.941	0.62713	11549.6	1383.6	4789.7	7243.1	4508.8	1.72	25.92	3.27	12.8	0.9	12	12	12	12	12	12	12	12	12	12	12
Babos, isoform A OS=Drosophila melanogaster OX=7227 GN=babos PE=2 SV=2	babos; CG3624	Q9W258	High	7	14	20.5	288	0.174	0.996	0.174	1.739	9.38901	833.4	4800.1	4780.8	7824.8	8315.7	0.33	2.21	4.83	23.76	10.74	7	7	7	7	7	7	7	7	7	7	7
Uncharacterized protein, isoform B OS=Drosophila melanogaster OX=7227 GN=Dmel\CG2145 PE=4 SV=1	CG2145	X2JJD6	High	11	21	63.6	538	0.606	2.597	0.233	3.784	5.62696	1114.9	1840.3	4779.7	6273.5	18085	2.53	7.62	4.54	9.3	2.47	13	13	13	13	13	13	13	13	13	13	13
Mitochondrial pyruvate carrier OS=Drosophila melanogaster OX=7227 GN=Dmel\CG9399 PE=1 SV=1	CG9399	Q9VHB1	High	6	22	16.6	250	18.551	5.572	3.329	0.599	0.267577	15908.3	857.5	4778.5	4256.7	2864.5	6.45	30.71	12.79	32.99	13.17	8	8	8	7	8	8	8	8	8	8	8
Glutathione S transferase E9 OS=Drosophila melanogaster OX=7227 GN=GstE9 PE=1 SV=1	GstE9	Q7K8X7	High	6	10	24.9	214	0.994	6.709	0.148	0.979	1.1648	705.7	710.2	4764.4	822	4662.8	0.82	7.1	6.83	4.73	10.8	6	6	6	6	6	6	6	6	6	6	6
Peroxiredoxin 2540-2 OS=Drosophila melanogaster OX=7227 GN=Prx2540-2 PE=1 SV=1	Prx2540-2	Q7JX87	High	9	16	24.7	363	0.58	1.231	0.471	1.224	1.14711	2237.1	3856.4	4746.8	2566.2	5809.7	6.78	5.56	4.76	9.85	7.1	9	9	9	9	9	9	9	9	9	9	9
Uncharacterized protein, isoform A OS=Drosophila melanogaster OX=7227 GN=snu PE=1 SV=1	CG9990	Q9VAU1	High	10	12	89.3	318	2.134	63.343	0.034	0.306	1.33982	159.2	74.6	4725.1	213.3	1447.3	4.47	27.75	19.42	11.65	17.71	9	8	9	7	9	9	9	8	9	9	8
Regulatory particle non-ATPase 6, isoform C OS=Drosophila melanogaster OX=7227 GN=Rpn6 PE=1 SV=1	Rpn6	A0A0B4K7Z5	High	14	23	47.2	527	0.954	2.171	0.44	1.433	2.50347	2072	2170.8	4711.7	5187.2	6750.1	1.86	8.47	2.07	1.16	4.65	13	13	13	13	13	13	13	13	13	13	13
Glutathione S transferase S1, isoform C OS=Drosophila melanogaster OX=7227 GN=GstS1 PE=1 SV=1	GstS1	A4UZL5	High	11	134	27.6	2106	18.345	1.306	14.047	2.457	0.33922	65723.7	3582.7	4678.7	22294.8	11497.1	1.3	34.54	3.48	10.38	5.73	15	15	15	15	15	15	15	15	15	15	15
FI01423p OS=Drosophila melanogaster OX=7227 GN=GstE3 PE=1 SV=1	GstE3	A1ZB68	High	8	10	24.9	241	0.603	8.648	0.07	1.029	8.80762	325.4	539.3	4663.9	2866	4799.4	0.08	8.29	9.76	74.62	2.26	8	8	8	8	8	8	8	8	8	8	8
Uncharacterized protein, isoform D OS=Drosophila melanogaster OX=7227 GN=CG17756 PE=4 SV=1	CG33098	Q86B93	High	5	8	18.9	163	1.343	20.965	0.064	0.705	0.76435	297.9	221.8	4650.9	227.7	3278.5	0.57	19.4	2.42	19.39	3.76	5	5	5	5	5	5	5	4	5	5	5
IP17819p OS=Drosophila melanogaster OX=7227 GN=Fas3 PE=2 SV=1		A2RVH3	High	8	17	45.9	360	0.905	7.653	0.118	2.289	2.31115	549.9	607.6	4650.4	1270.9	10642.7	4.15	14.27	11.1	8.18	0.15	8	8	8	8	8	8	8	8	8	8	8
Histone H4 OS=Drosophila melanogaster OX=7227 GN=His4r PE=3 SV=1	His4r; His4:CG33893; His4:CG33887; His4:CG33897; His4:CG33885; His4:CG33901; His4:CG33871; His4:CG33909; His4:CG33891; His4:CG31611; His4:CG33905; His4:CG33907; His4:CG33883; His4:CG33875; His4:CG33889; His4:CG33873; His4:CG33903; His4:CG33899; His4:CG33895; His4:CG33869; His4:CG33881; His4:CG33877; His4:CG33879	A0A0B4KFZ9	High	5	15	11.4	268	1.422	2.73	0.521	1.434	0.561139	2401.9	1689.2	4611.2	1347.8	6613.6	1.25	1.91	1.4	11.08	4.28	5	5	5	5	5	5	5	5	5	5	5
Peptidylprolyl isomerase OS=Drosophila melanogaster OX=7227 GN=Fkbp13 PE=2 SV=1		Q6NL72	High	10	18	25.7	291	1.382	3.954	0.35	2.024	1.62144	1609.5	1164.5	4604.3	2609.7	9321	17.31	2.63	11.42	5.25	11.39	9	9	9	9	9	9	9	9	9	9	9
LD15904p OS=Drosophila melanogaster OX=7227 GN=pzg PE=1 SV=1	pzg	Q9VP57	High	16	19	105	471	0.589	2.065	0.285	0.813	1.77422	1310.1	2225.4	4595.5	2324.4	3736.3	2.06	14.27	4.12	10.59	5.55	13	13	13	13	13	13	13	13	13	13	13
Peptidylprolyl isomerase OS=Drosophila melanogaster OX=7227 GN=zda PE=1 SV=1	CG5482	Q7K3D4	High	10	14	44.8	275	0.816	2.502	0.326	0.963	1.6872	1494.9	1831.2	4581.5	2522.2	4409.8	3.55	2.88	7.14	0.18	5.83	11	11	11	11	11	11	11	11	11	11	11
Ensconsin, isoform K OS=Drosophila melanogaster OX=7227 GN=ens PE=1 SV=1	ens	M9PE93	High	24	29	111.4	378	1.633	2.243	0.728	2.139	1.88855	3315.3	2030.7	4554.7	6261.1	9741.7	1.05	14.54	2.04	14.17	7.91	21	21	21	21	21	21	21	21	21	21	21
BcDNA.GH02901 OS=Drosophila melanogaster OX=7227 GN=pdgy PE=1 SV=2	CG9009; pdgy	Q9VXZ8	High	8	11	65.5	217	1.336	4.517	0.296	0.625	1.02541	1346.1	1007.6	4551	1380.3	2843.3	0.14	10.74	7.16	14.97	10.98	6	6	6	6	6	6	6	6	6	6	6
Eukaryotic translation initiation factor 4H1, isoform D OS=Drosophila melanogaster OX=7227 GN=eIF4H1 PE=1 SV=1	Rbp2	X2JC79	High	14	34	41.7	593	0.636	1.459	0.436	1.582	1.98131	1979.9	3114.7	4544.6	3922.8	7189.3	3.07	13.13	3.33	3.74	12.21	19	19	19	19	19	19	19	19	19	19	19
Cytochrome b OS=Drosophila melanogaster OX=7227 GN=CYTB PE=3 SV=1		B6E0S9	High	3	12	43.1	75	28.885	6.395	4.517	0.537	0.180792	20515.8	710.3	4542.3	3709.1	2439.1	4.26	27.06	17.65	47.27	14.18	4	4	4	4	4	4	4	4	4	4	4
Dynein light intermediate chain, isoform A OS=Drosophila melanogaster OX=7227 GN=Dlic PE=1 SV=2	Dlic	Q9VZ20	High	13	20	54.4	370	0.789	2.389	0.33	0.979	2.93978	1499.4	1900.1	4540.3	4407.9	4446	9.81	5.53	7.47	13.85	9.67	12	12	12	12	12	12	12	12	12	12	12
Ensconsin, isoform G OS=Drosophila melanogaster OX=7227 GN=ens PE=1 SV=1	ens	M9PHB1	High	24	29	120.8	341	1.639	2.252	0.728	2.139	1.88959	3302.1	2015.1	4537.7	6239.6	9705.9	1.19	15.01	2.05	14.18	7.94	20	20	20	20	20	20	20	20	20	20	20
Uncharacterized protein, isoform B OS=Drosophila melanogaster OX=7227 GN=sdr2 PE=4 SV=1	CG8399	A0A0B4LGL5	High	9	17	71.3	324	1.769	8.509	0.208	1.244	0.690216	941.3	532	4526.8	649.7	5631.2	9.8	12.52	10.62	6.5	17.55	10	10	10	10	10	10	10	10	10	10	10
GH25425p OS=Drosophila melanogaster OX=7227 GN=Dmel\CG6180 PE=1 SV=2	CG6180	Q9VK60	High	8	23	28.7	383	1.16	1.279	0.907	0.991	1.18024	4096.3	3530.6	4515	4834.6	4474.5	0.39	4.63	2.99	18.25	1.47	10	10	10	10	10	10	10	10	10	10	10
Shaggy, isoform J OS=Drosophila melanogaster OX=7227 GN=sgg PE=1 SV=1	sgg	A4V3W1	High	10	18	58.7	357	2.001	2.464	0.812	0.839	0.761182	3664.3	1831	4511.6	2789.2	3784.7	3.6	4.64	7.39	25.51	10.51	9	9	9	9	9	9	9	9	9	9	9
Ubiquitin carboxyl-terminal hydrolase OS=Drosophila melanogaster OX=7227 GN=Usp5 PE=1 SV=1	CG12082; Usp5	Q9VZU7	High	16	19	92	449	0.723	1.394	0.518	0.837	2.02865	2327.8	3220.5	4489.9	4722.3	3759.5	2.04	6.26	4.87	7.7	9.25	14	14	14	14	14	14	14	14	14	14	14
CAP, isoform P OS=Drosophila melanogaster OX=7227 GN=CAP PE=4 SV=1	CAP	B7YZE0	High	34	47	211.9	626	1.438	3.382	0.425	1.566	4.31781	1902.7	1322.7	4474	8215.5	7005	2.31	8.16	3.14	7.89	16.42	26	27	27	27	27	27	27	27	27	27	27
Glutathione S transferase T1 OS=Drosophila melanogaster OX=7227 GN=GstT1 PE=1 SV=1	CG30000; GstT1	Q7K0B6	High	13	24	26.6	382	1.123	1.843	0.61	1.245	1.88388	2725.6	2426	4471.6	5134.7	5568.5	4.75	5.85	3.05	12.33	7.92	13	13	13	13	13	13	13	13	13	13	13
Small ubiquitin-related modifier OS=Drosophila melanogaster OX=7227 GN=smt3 PE=1 SV=1	smt3	O97102	High	5	12	10.1	263	0.841	2.577	0.326	1.225	1.55253	1456.4	1731.1	4461.6	2261.1	5464.5	1.21	15.13	7.25	12.43	5.1	6	6	6	6	6	6	6	6	6	6	6
Imaginal disc growth factor 2, isoform B OS=Drosophila melanogaster OX=7227 GN=Idgf2 PE=1 SV=1	Idgf2	D4G7B1	High	10	23	41.1	361	0.798	3.295	0.242	4.823	6.83517	1080.5	1353.4	4459.9	7385.4	21510.8	1.81	9.51	5.07	5.64	1.88	12	12	12	12	12	12	12	12	12	12	12
GEO04151p1 OS=Drosophila melanogaster OX=7227 GN=Dmel\CG9338 PE=2 SV=1	CG9338	Q9VIH9	High	5	13	15.7	272	0.843	6.918	0.122	0.954	15.2053	543.1	644.4	4458	8258	4252.2	2.48	4.97	11.04	40.22	20.29	6	6	6	6	6	6	6	6	6	6	6
GH25683p OS=Drosophila melanogaster OX=7227 GN=Dmel\CG4239 PE=2 SV=1	CG4239	Q9VXG9	High	5	11	30.3	250	0.333	0.909	0.367	0.503	1.58452	1630.9	4892.1	4444.7	2584.2	2233.5	12.84	4.92	6.55	58.83	20.3	6	6	6	6	6	6	6	6	6	6	6
AT12494p OS=Drosophila melanogaster OX=7227 GN=ND-B22 PE=1 SV=1	CG9306; ND-B22	Q9VJZ4	High	5	30	17.4	601	10.546	2.994	3.522	0.603	0.43804	15653.6	1484.4	4444.1	6856.9	2679.4	0.35	25.75	3.36	0.97	10.17	7	7	7	7	7	7	7	7	7	7	7
LD37574p OS=Drosophila melanogaster OX=7227 GN=yps PE=1 SV=1	yps	Q95RE4	High	15	39	38.2	1101	0.437	0.978	0.447	2.953	2.66167	1983.3	4533.6	4433.4	5278.9	13090.2	3.02	31.35	2.38	24.71	4.24	17	17	17	17	17	17	17	17	17	17	17
Glutathione S transferase S1, isoform D OS=Drosophila melanogaster OX=7227 GN=GstS1 PE=1 SV=1	GstS1	A0A0B4KFT5	High	10	120	27.8	1819	16.854	1.281	13.155	2.332	0.337819	57885.4	3434.5	4400.3	19554.8	10261.8	1	32.76	2.65	9.8	6.36	14	14	14	14	14	14	14	14	14	14	14
Rac1, isoform B OS=Drosophila melanogaster OX=7227 GN=Rac1 PE=4 SV=1	Rac1	M9PBH7	High	6	8	21.3	145	1.108	3.616	0.307	0.887	1.67803	1346.4	1214.7	4392.2	2259.3	3894.3	4.41	3.68	8.12	31.51	3.73	6	6	6	6	6	6	6	6	6	6	6
Angiotensin-converting enzyme OS=Drosophila melanogaster OX=7227 GN=Acer PE=3 SV=1	Acer	M9PCE8	High	17	31	73	589	0.706	2.215	0.319	1.608	3.94561	1397.4	1978	4381.6	5513.6	7045.6	5.44	12.65	1.34	13.18	2.86	15	15	15	15	15	15	15	15	15	15	15
Iron regulatory protein 1A OS=Drosophila melanogaster OX=7227 GN=Irp-1A PE=1 SV=1	Irp-1A	Q9VCV4	High	13	22	98.7	302	1.306	2.937	0.445	1.713	1.25248	1947.9	1491.6	4381.4	2439.7	7503.3	0.47	3.61	5.99	9.82	5.26	13	13	13	13	13	13	13	13	13	13	13
RE51612p OS=Drosophila melanogaster OX=7227 GN=Dmel\CG11980 PE=1 SV=1	CG11980	Q8INP9	High	10	14	40.9	201	1.352	1.568	0.862	0.951	0.919825	3765.5	2785.6	4368.2	3463.6	4155.5	0.01	7.78	3.17	4.61	3.49	8	8	8	8	8	8	8	8	8	8	8
AT27578p OS=Drosophila melanogaster OX=7227 GN=rin PE=1 SV=1	rin	Q9VFT4	High	17	37	74.9	752	1.252	1.815	0.69	2.191	1.82933	3004.7	2400.3	4357.6	5496.6	9545.4	3.11	22.3	6.8	0.12	1.87	19	19	19	19	19	19	19	19	19	19	19
Uncharacterized protein, isoform A OS=Drosophila melanogaster OX=7227 GN=CAH7 PE=4 SV=2	CG3940	Q9VH26	High	7	12	33.9	181	0.776	2.171	0.357	0.216	0.948039	1555	2004	4351	1474.2	938.9	2.17	15.27	14.66	28.41	4.19	6	6	6	6	6	6	6	6	6	6	6
G protein alpha s subunit, isoform E OS=Drosophila melanogaster OX=7227 GN=Galphas PE=1 SV=1	G-salpha60A; Galphas	A0A0B4LGI1	High	8	10	44.7	234	0.889	2.889	0.308	0.882	1.48634	1335.9	1503.3	4343.2	1985.6	3832.6	3.71	6.48	12.31	24.95	12.33	8	8	8	8	8	8	8	8	8	8	8
RH74014p (Fragment) OS=Drosophila melanogaster OX=7227 GN=Mgstl-RA PE=2 SV=1		E4NKK2	High	2	5	20.8	81	0.772	8.452	0.091	0.619	1.18053	396.6	513.4	4339.3	468.2	2687.2	8.07	5.01	10.1	40.14	15.6	3	3	3	3	3	3	3	3	3	3	3
Mitochondrial transcription factor A, isoform B OS=Drosophila melanogaster OX=7227 GN=TFAM PE=1 SV=1	TFAM	Q86BR8	High	16	28	33	414	2.325	1.5	1.55	1.334	0.788054	6716.8	2888.9	4334.5	5293.2	5782.4	1.82	9.7	3.68	4.48	10.15	15	15	15	15	15	15	15	15	15	15	15
FI23916p1 OS=Drosophila melanogaster OX=7227 GN=Dmel\CG13506 PE=1 SV=2	CG13506	Q9W259	High	10	17	57	358	0.942	2.446	0.385	0.715	1.21566	1668.4	1771.3	4332.9	2028.2	3099.9	4.38	2.76	9.4	26.75	8.09	10	10	10	10	10	10	10	10	10	10	10
GEO02470p1 (Fragment) OS=Drosophila melanogaster OX=7227 PE=2 SV=1	Acp1	A0A1B2AKN2	High	1	20	13.1	419	1.736	28.072	0.062	1.276	0.881628	267.8	154.3	4330.8	236.1	5527.8	2.31	25.01	5.55	46.19	20.21	2	2	2	2	2	2	2	2	2	2	2
Glutamine synthetase OS=Drosophila melanogaster OX=7227 GN=Gs1 PE=1 SV=1	Gs1	E1JHQ1	High	11	20	44.4	381	0.743	1.391	0.534	1.544	1.68094	2310.2	3109	4325.7	3883.3	6678	7.95	7.14	3.26	2.38	7.38	11	11	11	11	11	11	11	11	11	11	11
RE50471p OS=Drosophila melanogaster OX=7227 GN=CG8209 PE=2 SV=1		Q8SYN6	High	10	20	36.7	402	0.641	1.552	0.413	2.386	2.71443	1783.8	2784	4320.2	4842	10307	0.63	10.84	3.88	17.2	14.58	11	11	11	11	11	11	11	11	11	11	11
LD45195p OS=Drosophila melanogaster OX=7227 GN=Non2 PE=1 SV=1	CG1240; Non2	Q9VZY0	High	7	8	27.5	80	0.704	3.759	0.187	1.267	1.97867	806.4	1145.6	4305.8	1595.6	5453.6	3.69	13.75	8.43	4.43	7.98	6	6	6	6	6	6	6	6	6	6	6
Glutathione S transferase O3 OS=Drosophila melanogaster OX=7227 GN=GstO3 PE=1 SV=1	CG6776; GstO3	Q9VSL2	High	5	11	27.7	268	1.498	6.535	0.229	1.534	2.20852	985.5	657.8	4299.1	2176.5	6596.3	5.98	12.21	1.73	26.56	3.21	5	5	5	5	5	5	5	5	5	5	5
Cuticular protein 57A, isoform A OS=Drosophila melanogaster OX=7227 GN=Cpr57A PE=2 SV=1	Cpr57A	Q7K5J8	High	6	14	19.8	434	0.816	11.534	0.071	2.172	1.32871	303	371.5	4284.2	402.6	9305.6	0.35	10.95	0.9	28.02	9.15	6	6	6	6	6	6	6	6	6	6	6
Cyp9f3 OS=Drosophila melanogaster OX=7227 GN=Cyp9f3 PE=4 SV=1		A0A2U8U1P3	High	6	7	50.5	106	1.556	7.66	0.203	0.442	0.615553	868	557.8	4272.8	534.3	1888.4	2.55	0.62	10.16	24.86	15.65	6	6	6	6	6	6	6	6	6	6	6
GM15464p OS=Drosophila melanogaster OX=7227 GN=CG30122-RB PE=2 SV=1		C7LAA5	High	17	21	121.2	241	0.672	2.531	0.266	1.374	2.2069	1133.9	1687.1	4269.4	2502.4	5868	1.94	13.45	3.93	16.58	0.23	17	17	17	17	17	17	17	17	17	17	17
RH51633p OS=Drosophila melanogaster OX=7227 GN=CG6089 PE=1 SV=1	CG33129	Q9VKM8	High	8	14	25.8	144	0.933	5.073	0.184	1.695	1.05605	785	841.3	4267.7	829	7233.5	1.14	1.23	13.61	38.2	17.43	8	8	8	8	8	8	8	8	8	8	8
Cuticular protein 56F OS=Drosophila melanogaster OX=7227 GN=Cpr56F PE=2 SV=1	Cpr56F	Q7JZJ3	High	6	15	23	362	1.176	20.684	0.057	2.433	1.04254	242.1	205.8	4257.3	252.4	10356.7	2.29	12.17	10.43	20.91	0.89	6	7	8	6	8	8	8	5	8	8	8
Unzipped, isoform B OS=Drosophila melanogaster OX=7227 GN=uzip PE=4 SV=1	uzip	A0A0B4LGL6	High	14	17	54.3	234	0.846	6.767	0.125	1.614	2.06124	532.3	629	4256.8	1097.2	6869.7	10.36	9.43	10.52	10.78	0.21	11	11	11	11	11	11	11	11	11	11	11
LD37516p OS=Drosophila melanogaster OX=7227 GN=Dmel\CG11771 PE=1 SV=1	CG11771	Q9VC06	High	19	34	81.3	803	4.5	2.1	2.143	0.706	0.599022	9120.2	2026.6	4255	5463.2	3004.5	3.34	8.01	4.86	10.61	12.68	19	19	19	19	19	19	19	19	19	19	19
FI01416p OS=Drosophila melanogaster OX=7227 GN=SK[[66]] PE=1 SV=1	CG13551	Q0E8X8	High	7	22	11.9	189	1.482	2.078	0.713	2.19	0.984865	3032.8	2046.3	4252.3	2986.9	9311.3	8.7	11.25	7.76	17.69	6.2	8	8	8	8	8	8	8	8	8	8	8
Uncharacterized protein OS=Drosophila melanogaster OX=7227 GN=Dmel\CG14964 PE=4 SV=3	CG14964	Q9VZT8	High	27	33	160.5	725	0.537	0.689	0.78	0.807	1.07918	3296.3	6138.4	4227	3557.3	3411.7	2.63	1.42	4.65	25.98	5.75	26	26	26	26	26	26	26	26	26	26	26
Held out wings, isoform D OS=Drosophila melanogaster OX=7227 GN=how PE=1 SV=1	how	B3DNL7	High	10	18	44.3	399	0.641	2.861	0.224	1.327	3.16051	947	1476.3	4224.3	2993	5604.7	3.85	10.64	3.62	1.68	3.82	10	10	10	10	10	10	10	10	10	10	10
CG5261 (Fragment) OS=Drosophila melanogaster OX=7227 GN=CG5261 PE=4 SV=1		B1PGZ9	High	5	23	7.9	474	11.167	4.261	2.621	0.663	0.496269	11069.8	991.3	4224.1	5493.6	2800.4	2.39	20.77	0.71	3.5	2.04	8	8	8	8	8	8	8	8	8	8	8
UMP-CMP kinase OS=Drosophila melanogaster OX=7227 GN=Dak1 PE=1 SV=1	Dak1	Q9VBI2	High	7	11	27.8	258	1.069	2.664	0.401	1.009	1.32747	1694.2	1585.4	4223.7	2249	4261.6	6.62	6.74	2.2	12.88	5.06	7	7	7	7	7	7	7	7	7	7	7
FI16720p1 OS=Drosophila melanogaster OX=7227 GN=Dmel\CG2915 PE=1 SV=1	CG2915	Q0E9F9	High	12	22	51	309	0.418	1.713	0.244	1.552	5.67577	1029.2	2465	4221.6	5841.5	6549.9	2.11	2.49	11.6	29.56	6.37	11	11	11	11	11	11	11	11	11	11	11
FI07616p (Fragment) OS=Drosophila melanogaster OX=7227 GN=CG4692-RB PE=2 SV=1		B5RJ63	High	5	35	12.5	601	26.143	6.35	4.117	1.009	0.203875	17376.8	664.7	4220.7	3542.7	4257.9	0.47	30.29	6.42	36.54	18.02	7	7	7	7	7	7	7	7	7	7	7
S-methyl-5'-thioadenosine phosphorylase OS=Drosophila melanogaster OX=7227 GN=Mtap PE=3 SV=1	CG4802; Mtap	A0A0B4KG54	High	10	15	40.3	250	0.72	1.017	0.709	1.139	1.1497	2978.6	4134.3	4204.1	3424.5	4790.6	1.87	1.71	2.67	0.07	4.57	10	10	10	10	10	10	10	10	10	10	10
Peptidylprolyl isomerase OS=Drosophila melanogaster OX=7227 GN=Fkbp59 PE=4 SV=1	FKBP59	X2J5E8	High	15	21	48.8	374	1.425	2.165	0.658	1.686	1.25878	2763.3	1939.4	4199	3478.4	7078.8	20.26	10.15	5.46	12.64	5.5	14	14	14	14	14	14	14	14	14	14	14
Rm62, isoform H OS=Drosophila melanogaster OX=7227 GN=Rm62 PE=1 SV=1	Rm62	E1JJ68	High	13	18	62.4	596	2.424	4.208	0.576	1.287	1.51486	2415.2	996.5	4193.5	3658.7	5396.5	10.25	15.7	2.79	10.89	3.68	13	13	13	13	13	13	13	13	13	13	13
Pugilist, isoform E OS=Drosophila melanogaster OX=7227 GN=pug PE=1 SV=1	pug	A0A0B4K623	High	26	28	103.1	397	1.318	3.023	0.436	1.437	1.46323	1827.6	1386.5	4191.1	2674.2	6023.3	3.88	0.78	10.4	1.28	10.45	19	19	19	19	19	19	19	19	19	19	19
Delta-A kinase anchor protein 200 OS=Drosophila melanogaster OX=7227 GN=Akap200 PE=2 SV=1		Q9U7E6	High	14	30	38.2	518	1.265	4.856	0.26	5.735	2.39039	1090.7	862.2	4187	2607.2	24013.7	7.03	26.07	0.79	16.94	7.96	14	14	14	14	15	15	15	15	15	15	15
Flotillin 2, isoform K OS=Drosophila melanogaster OX=7227 GN=Flo2 PE=1 SV=1	Flo-2; Flo2	F2FB46	High	14	18	48.1	289	1.054	2.953	0.357	0.863	0.81661	1491.9	1415.5	4180.2	1218.3	3608.5	4.61	6.4	11.36	43.88	18.63	12	12	12	12	12	12	12	12	12	12	12
EG:152A3.3 protein OS=Drosophila melanogaster OX=7227 GN=EG:152A3.3 PE=2 SV=2	CG3630	O46052	High	11	22	39.4	517	1.647	1.57	1.049	0.861	2.17481	4384.3	2662.5	4179.7	9535	3598.4	0.29	16.26	3.57	6.61	0.32	14	14	14	14	14	14	14	14	14	14	14
RH42907p (Fragment) OS=Drosophila melanogaster OX=7227 GN=CG32032 PE=2 SV=1		Q8IGE3	High	6	9	35.3	200	1.104	6.953	0.159	0.926	1.56579	663.5	600.9	4178.1	1038.9	3869	3.69	3.82	11.81	27.49	14.98	6	6	6	6	6	6	6	6	5	6	6
Uncharacterized protein, isoform H OS=Drosophila melanogaster OX=7227 GN=Naprt PE=4 SV=1	CG3714	M9PEF6	High	11	13	73.3	155	3.657	5.306	0.689	0.694	0.543231	2870.6	784.9	4164.1	1559.4	2890.4	8.09	6.73	8.27	17.7	12.8	7	7	7	7	7	7	7	7	7	7	7
Non-specific serine/threonine protein kinase OS=Drosophila melanogaster OX=7227 GN=par-1 PE=2 SV=1		Q95U75	High	16	16	117.6	219	0.474	1.454	0.326	1.008	1.88987	1357.5	2862.1	4161.5	2565.5	4194.6	0.83	4.2	4.93	20.08	7.04	14	14	14	14	14	14	14	14	14	14	14
HL01444p OS=Drosophila melanogaster OX=7227 GN=NimB2 PE=2 SV=1	nimB2	Q7KTA1	High	15	30	45.7	639	0.552	1.968	0.281	3.241	3.78624	1167.2	2113.9	4159.6	4419.3	13480.1	2.88	7.75	8.84	11.23	2.24	16	16	16	16	16	16	16	16	16	16	16
GH06739p OS=Drosophila melanogaster OX=7227 GN=tn PE=1 SV=1	abba; tn	Q7JUV6	High	29	46	145.5	1735	0.233	0.539	0.433	0.965	5.1129	1799	7715.9	4159.3	9198.1	4014	9.15	6.86	2.85	27.03	17.35	29	29	29	29	29	29	29	29	29	29	29
Amino acid transporter OS=Drosophila melanogaster OX=7227 GN=Eaat1 PE=2 SV=1		Q5BIC0	High	4	8	52.3	182	1.37	4.919	0.278	0.574	0.674163	1156.1	843.9	4151.6	779.4	2381.1	4.61	0.32	13.93	28.62	24.34	5	5	5	5	5	5	5	5	5	5	5
26-29kD-proteinase OS=Drosophila melanogaster OX=7227 GN=26-29-p PE=1 SV=1	26-29-p	Q9V3U6	High	10	21	62.1	229	0.601	1.803	0.333	5.167	2.93333	1380	2296.7	4141.9	4048	21401.6	4.06	6.8	8.68	2.86	8.26	10	10	10	10	10	10	10	10	10	10	10
Uncharacterized protein, isoform C OS=Drosophila melanogaster OX=7227 GN=Dmel\CG30122 PE=1 SV=1	CG30122	E1JGL8	High	16	20	140.5	311	0.673	2.54	0.265	1.254	2.1928	1097	1628.8	4137.7	2405.5	5188.9	2.38	13.9	3.93	18.08	0.46	16	16	16	16	16	16	16	16	16	16	16
Ade5, isoform B OS=Drosophila melanogaster OX=7227 GN=Paics PE=1 SV=1	ade5	F0JAN1	High	11	18	47.1	329	0.904	3.661	0.247	1.745	2.06369	1020.5	1129.2	4133.8	2106	7214.9	6.04	2.13	15.91	4.05	1.54	11	11	11	11	11	11	11	11	11	11	11
Cytochrome c oxidase subunit 2 OS=Drosophila melanogaster OX=7227 GN=COX2 PE=3 SV=1		J9TIE4	High	5	29	26.2	267	21.021	5.438	3.865	0.655	0.203548	15960.4	759.3	4129	3248.7	2706.5	3.72	30.74	11.22	33.25	9.76	8	8	8	8	8	8	8	8	8	8	8
Microtubule-associated protein OS=Drosophila melanogaster OX=7227 GN=tau PE=1 SV=3	tau	Q9VB15	High	12	19	77.9	166	1.136	2.783	0.408	1.628	2.89689	1681.7	1480.5	4120.9	4871.7	6709.6	4.78	16.59	5.06	27.3	7.38	9	9	9	9	9	9	9	9	9	9	9
GEO11286p1 OS=Drosophila melanogaster OX=7227 GN=anon-SAGE:Wang-027 PE=2 SV=1	CG34461	Q5U126	High	7	113	14.9	2011	1.717	2.132	0.805	21.928	0.770448	3312.1	1929.4	4112.6	2551.8	90179.5	0.84	17.81	0.14	15.46	15.32	10	10	10	10	10	10	10	8	10	10	9
RH73277p OS=Drosophila melanogaster OX=7227 GN=Dmel\CG4598 PE=1 SV=2	CG4598	Q9VL68	High	7	22	31	331	2.536	2.324	1.091	1.093	1.20461	4484.6	1768.7	4110.5	5402.2	4490.9	4.65	8.94	0.27	12.06	3.18	8	8	8	8	8	8	8	8	8	8	8
Uncharacterized protein, isoform A OS=Drosophila melanogaster OX=7227 GN=Dmel\CG1532 PE=1 SV=1	CG1532	Q9VRD4	High	7	8	31.6	145	2.157	3.647	0.591	1.263	1.11578	2414.9	1119.8	4083.7	2694.5	5159	11.36	10.11	8.56	7.3	9.78	7	7	7	7	7	7	7	7	7	7	7
Endonuclease G inhibitor, isoform A OS=Drosophila melanogaster OX=7227 GN=EndoGI PE=1 SV=1	EndoGI	Q9V3V9	High	11	16	40.6	311	0.739	2.226	0.332	1.223	2.94389	1352.8	1829.3	4071.4	3982.5	4979.7	0.82	13.42	4.28	3.89	2.62	10	10	10	10	10	10	10	10	10	10	10
Enigma OS=Drosophila melanogaster OX=7227 GN=Egm PE=1 SV=1	Egm	Q5U117	High	19	27	70.8	637	6.897	3.04	2.269	0.946	0.596288	9219.7	1336.7	4063.5	5497.6	3842.7	5.91	18.92	7.57	13.42	14.07	18	18	18	18	18	18	18	18	18	18	18
3-hydroxyisobutyryl-CoA hydrolase, mitochondrial OS=Drosophila melanogaster OX=7227 GN=CT16187 PE=1 SV=1	CG5044	Q86BP1	High	9	11	42.8	195	1.984	3.276	0.606	0.971	1.10922	2456.5	1238.1	4056.4	2724.8	3937.3	2.57	6.37	2.99	8.89	5.34	8	8	8	8	8	8	8	8	8	8	8
N-ethylmaleimide-sensitive factor 2, isoform B OS=Drosophila melanogaster OX=7227 GN=Nsf2 PE=4 SV=1	Nsf2	A0A0B4LH53	High	12	16	83.4	424	1.311	4.411	0.297	0.906	1.39764	1196.3	912.8	4026.8	1672	3646.4	0.77	9.61	7.55	2.02	7.15	12	12	12	12	12	12	12	12	12	12	12
Scribbled, isoform O OS=Drosophila melanogaster OX=7227 GN=scrib PE=1 SV=1	scrib	A0A0B4K6M4	High	17	25	273.5	314	6.402	4.309	1.486	1.113	0.374126	5979.8	934	4024.8	2237.2	4480.8	0.71	4.32	3.19	0.23	14.61	13	13	13	13	13	13	13	13	13	13	13
A kinase anchor protein 200, isoform D OS=Drosophila melanogaster OX=7227 GN=Akap200 PE=1 SV=1	Akap200	Q86BM5	High	16	32	88.1	602	1.275	4.19	0.304	5.521	2.34935	1224	959.9	4022.6	2875.6	22208.5	6.26	23.18	0.99	15.24	7.5	16	16	16	16	17	17	17	17	17	17	17
LD46071p (Fragment) OS=Drosophila melanogaster OX=7227 GN=Hrb98DE-RA PE=2 SV=1		E8NH29	High	12	23	43	414	0.661	2.068	0.32	3.132	2.36712	1285.7	1943.9	4020.3	3043.4	12589.6	11.02	17.87	2.36	8.92	11.81	12	12	12	12	12	12	12	12	12	12	12
RH41633p (Fragment) OS=Drosophila melanogaster OX=7227 GN=CG6767 PE=2 SV=1		Q8IGE6	High	11	18	40.8	410	1.086	0.991	1.096	1.107	1.32265	4381.5	4034.8	3999.3	5795.2	4427.9	1.87	0.06	2.4	19.82	4.64	11	11	11	11	11	11	11	11	11	11	11
Uncharacterized protein OS=Drosophila melanogaster OX=7227 GN=Dmel\CG1236 PE=1 SV=2	CG1236	Q8I725	High	16	21	38.4	275	1.898	2.1	0.904	1.588	1.10258	3613.7	1904.4	3998.9	3984.4	6350.4	2.04	4.24	1.1	2.1	4.56	14	14	14	14	14	14	14	14	14	14	14
Serpin 4 OS=Drosophila melanogaster OX=7227 GN=Spn42Da PE=1 SV=1	Spn4; Spn42Da	Q8MPN8	High	7	15	46	327	0.28	1.076	0.26	2.448	4.36965	1039.9	3715.2	3997.9	4544	9786	5.78	4.26	7.39	17.47	0.8	7	7	7	7	7	7	7	7	7	7	7
Vacuolar protein sorting 60, isoform B OS=Drosophila melanogaster OX=7227 GN=Vps60 PE=3 SV=1	CG6259; Vps60	M9PCV9	High	9	17	25.1	344	0.419	1.321	0.317	1.87	4.85132	1266.5	3025.3	3995	6144.2	7470.5	1.12	10.75	0.29	20.52	8.75	10	10	10	10	10	10	10	10	10	10	10
LD43175p OS=Drosophila melanogaster OX=7227 GN=yellow-b PE=2 SV=1	yellow-b	Q9VJI5	High	9	11	51	122	1.079	7.699	0.14	2.044	1.33905	559.8	518.7	3993.4	749.6	8163.3	3.17	16.74	11.79	6.38	15.69	8	8	8	8	8	8	8	7	8	8	8
GH27759p OS=Drosophila melanogaster OX=7227 GN=novel PE=2 SV=1	CG1136	Q9VZJ2	High	8	14	49.4	184	0.451	5.987	0.075	1.386	0.901432	300.3	666.6	3990.5	270.7	5532	13.1	2.93	7.48	37.05	4.89	8	8	8	8	8	8	8	8	8	8	8
Protein clueless OS=Drosophila melanogaster OX=7227 GN=clu PE=1 SV=1	clu	A0A0B4KEX0	High	23	28	144.7	424	4.363	4.079	1.07	1.165	0.779607	4264.2	977.3	3986.9	3324.4	4643.3	10.97	11.32	9.23	60.84	17.75	21	21	21	21	21	21	21	21	21	21	21
SD03319p OS=Drosophila melanogaster OX=7227 GN=Stoml2 PE=2 SV=1		Q8T3K9	High	11	19	40.9	361	4.939	2.995	1.649	0.878	0.862717	6566	1329.4	3981.5	5664.6	3494.1	0.61	10.08	2	1.17	0.67	11	11	11	11	11	11	11	11	11	11	11
CathD, isoform A OS=Drosophila melanogaster OX=7227 GN=cathD PE=1 SV=1	cathD	Q7K485	High	8	15	42.4	267	0.7	3.004	0.233	2.689	2.96803	925.9	1323.5	3975.5	2748.1	10688.1	0.14	1.66	1.99	0.43	2.2	8	8	8	8	8	8	8	8	8	8	8
Uncharacterized protein, isoform B OS=Drosophila melanogaster OX=7227 GN=Dmel\CG3164 PE=1 SV=2	CG3164	Q9VPJ9	High	7	8	78.1	80	0.92	4.729	0.195	0.89	1.05405	773.4	840.3	3973.8	815.2	3537.9	4.24	4.01	17.57	31.79	16.99	6	6	6	6	6	6	6	6	6	6	6
GH08104p OS=Drosophila melanogaster OX=7227 GN=Spn42Da PE=1 SV=1	Spn4; Spn42Da	Q8MPN7	High	7	15	45.6	279	0.318	1.066	0.299	2.162	3.8173	1181.2	3710	3954.2	4509	8548.4	6.25	4.69	7.32	17.99	0.62	7	7	7	7	7	7	7	7	7	7	7
Uncharacterized protein OS=Drosophila melanogaster OX=7227 GN=Nepl21 PE=4 SV=2	CG14526	Q9Y136	High	17	30	81.6	570	0.577	1.383	0.417	1.524	2.44131	1650.3	2858.4	3954	4028.9	6027.8	3.32	1.04	9.1	13.28	1.22	18	18	18	18	18	18	18	18	18	18	18
AT08565p OS=Drosophila melanogaster OX=7227 GN=Txl PE=1 SV=1	Txl	Q9VRP3	High	7	19	31.7	365	0.628	1.428	0.44	1.454	2.81568	1739.9	2768.7	3953.3	4899	5746.9	0.18	6.69	1.21	3.42	1.18	8	8	8	8	8	8	8	8	8	8	8
GH19412p OS=Drosophila melanogaster OX=7227 GN=Sms PE=1 SV=1	CG4300	Q9VTW0	High	7	9	42.5	148	0.323	1.011	0.319	0.489	2.13749	1256.1	3892.7	3936.6	2684.9	1926.6	6.25	3.88	3.79	0.27	1.55	6	6	6	6	6	6	6	6	6	6	6
RE22677p OS=Drosophila melanogaster OX=7227 GN=Dmel\CG9577 PE=1 SV=2	CG9577	Q9W5W8	High	11	15	33.8	324	3.337	3.41	0.979	1.292	0.741477	3848.4	1153.2	3932.2	2853.5	5079.7	3.13	11.25	6.4	2.08	4.95	11	11	11	11	11	11	11	11	11	11	11
Eukaryotic translation elongation factor 1 beta, isoform C OS=Drosophila melanogaster OX=7227 GN=eEF1beta PE=3 SV=1	Ef1beta	A0A0B4LFL3	High	9	24	24.2	373	0.565	1.668	0.339	2.608	4.32949	1328.1	2348.9	3918.6	5750	10219.5	8.73	16.28	7.19	2.45	0.69	10	10	10	10	10	10	10	10	10	10	10
GH11341p OS=Drosophila melanogaster OX=7227 GN=Rpn5 PE=1 SV=1	Rpn5	Q9V3Z4	High	15	17	57.7	298	0.947	1.855	0.51	1.145	2.23144	1995.8	2108	3911	4453.5	4479.1	0.49	8.23	7.15	11.69	20.43	12	12	12	12	12	12	12	12	12	12	12
Microtubule-associated protein OS=Drosophila melanogaster OX=7227 GN=tau PE=1 SV=1	tau	A0A0B4KI45	High	11	18	32.7	238	1.194	3.068	0.389	1.531	2.68733	1521.1	1274.1	3909.3	4087.7	5986.7	5.03	15.49	4.6	25.74	8.11	9	9	9	9	9	9	9	9	9	9	9
LD29322p OS=Drosophila melanogaster OX=7227 GN=Dmel\CG8507 PE=1 SV=1	CG8507	Q9VH64	High	11	22	44.6	289	0.435	1.245	0.349	2.01	3.70778	1356.5	3118.9	3884.3	5029.6	7808.3	2.81	12.78	2.74	28.14	12.89	12	12	12	12	12	12	12	12	12	12	12
RH13862p (Fragment) OS=Drosophila melanogaster OX=7227 GN=Uev1A PE=2 SV=1		Q8IGH9	High	5	12	15.9	330	1.312	1.631	0.804	1.004	1.07516	3116.2	2375.6	3875.4	3350.4	3891.6	0.11	4.24	0.26	7.23	0.85	6	6	6	6	6	6	6	6	6	6	6
Mitochondrial import inner membrane translocase subunit TIM50 OS=Drosophila melanogaster OX=7227 GN=ttm50 PE=3 SV=1	ttm50	A0A0S0X8K7	High	17	33	49.6	512	8	3.156	2.535	1.091	0.582362	9793.9	1224.3	3864	5703.6	4215	0.63	18.29	5.97	0.77	0.71	18	18	18	18	18	18	18	18	18	18	18
LP20978p OS=Drosophila melanogaster OX=7227 GN=SerRS PE=1 SV=1	CG17259; SerRS	Q9VQL1	High	14	18	56.4	311	0.787	1.854	0.424	1.491	1.78428	1637.3	2080.8	3857.2	2921.4	5752.1	9.81	11.77	2.42	8.81	8.16	12	12	12	12	12	12	12	12	12	12	12
3-hydroxyisobutyrate dehydrogenase OS=Drosophila melanogaster OX=7227 GN=Dmel\CG15093 PE=1 SV=1	CG15093	A0A0B4JCU8	High	9	14	33.9	192	0.948	2.379	0.399	0.818	1.11881	1533.5	1617.6	3847.9	1715.7	3147.4	0.92	1.21	7.39	18.19	6.68	9	9	9	9	9	9	9	9	9	9	9
Uncharacterized protein, isoform D OS=Drosophila melanogaster OX=7227 GN=Dmel\CG1440 PE=1 SV=1	CG1440	X2JEJ0	High	14	17	62.5	193	1.607	2.382	0.675	1.345	1.66719	2591	1612.4	3840.4	4319.7	5166.7	1.96	3.93	3.55	0.66	22.38	14	14	14	14	14	14	14	14	14	14	14
Histone H2A OS=Drosophila melanogaster OX=7227 GN=His2A:CG33859 PE=3 SV=1	His2A:CG33853; His2A:CG33859; His2A:CG33856	Q4AB57	High	3	12	13.4	100	1.645	2.965	0.555	1.577	0.460071	2127.5	1293.6	3835.2	978.8	6047.4	1.12	1.85	1.62	22.03	7.96	5	5	5	5	5	5	5	5	5	5	5
MIP15419p (Fragment) OS=Drosophila melanogaster OX=7227 GN=CG9603-RA PE=2 SV=1		D1Z3A3	High	4	7	12.2	128	0.191	2.13	0.09	0.988	2.00058	343.1	1796.8	3827	686.4	3779.2	13.69	4.68	2.15	47.19	3.29	4	4	4	4	4	4	4	4	4	4	4
MICOS complex subunit OS=Drosophila melanogaster OX=7227 GN=Dmel\CG5903 PE=1 SV=1	CG5903	Q9VEY5	High	9	19	24.5	217	7.78	3.376	2.305	0.689	0.537452	8788.7	1129.7	3813.6	4723.5	2626.1	2.16	14.48	4.06	13.91	8.85	9	9	9	9	9	9	9	9	9	9	9
Ferritin OS=Drosophila melanogaster OX=7227 GN=Fer1HCH PE=1 SV=1	Fer1HCH	Q7KRU8	High	3	23	23.1	225	0.521	2.252	0.231	3.609	4.7815	880.1	1690.2	3806.6	4208.2	13739.4	0.46	32.76	10.01	2.19	7	5	5	5	5	5	5	5	5	5	5	5
B52, isoform O OS=Drosophila melanogaster OX=7227 GN=B52 PE=4 SV=1	B52	A0A0C4DHG5	High	10	18	40.4	379	0.682	2.028	0.336	2.015	1.89605	1279.5	1876.3	3804.3	2426	7666.5	0.36	15.67	6.77	6.61	12.7	11	11	11	11	11	11	11	11	11	11	11
MICOS complex subunit MIC13 (Fragment) OS=Drosophila melanogaster OX=7227 PE=2 SV=1	CG7603; QIL1	A0A1B2AJ92	High	6	11	13.7	195	11.687	6.115	1.911	0.777	0.516517	7268.3	621.9	3803	3754.2	2953.4	4.34	21.7	7.23	9.17	5.24	6	6	6	6	6	6	6	6	6	6	6
LP08774p OS=Drosophila melanogaster OX=7227 GN=Usp14 PE=1 SV=1	CG5384; Usp14	Q9VKZ8	High	14	24	53.7	491	1.025	1.816	0.565	1.369	2.35394	2143.3	2090.5	3796.3	5045.2	5196.1	0.75	1.99	3.19	11.99	16.81	14	14	14	14	14	14	14	14	14	14	14
LD03212p OS=Drosophila melanogaster OX=7227 GN=Dmel\CG11474 PE=1 SV=1	CG11474	Q9W299	High	10	17	49.4	302	1.744	1.259	1.385	0.783	0.663447	5249.1	3010	3790.4	3482.5	2966.2	0.87	1.99	2.8	0.75	6.66	9	9	9	9	9	9	9	9	9	9	9
GEO09668p1 (Fragment) OS=Drosophila melanogaster OX=7227 PE=2 SV=1	RpL32	A0A1B3Q3R0	High	6	19	17.4	229	0.829	1.613	0.514	3.155	1.81266	1946.7	2349.1	3788	3528.7	11950.8	6.81	25.99	4.8	48.92	3.74	8	8	8	8	8	8	8	8	8	8	8
Uncharacterized protein, isoform A OS=Drosophila melanogaster OX=7227 GN=Dmel\CG17127 PE=1 SV=1	CG17127	Q9VKQ2	High	3	8	10.8	210	1.639	11.587	0.141	1.86	1.40217	534.1	325.8	3775.1	748.9	7022.3	2.12	16.73	5.79	36.13	7.7	3	3	3	3	3	3	3	3	3	3	3
MIP03122p (Fragment) OS=Drosophila melanogaster OX=7227 GN=hts-RF PE=2 SV=1		B8A408	High	6	10	27.3	240	0.467	3.304	0.141	1.03	4.18386	533	1141.7	3772.4	2230	3886.2	7.46	8.07	6.64	6.39	6.5	6	6	6	6	6	6	6	6	6	6	6
Tenectin isoform 1 OS=Drosophila melanogaster OX=7227 GN=tnc PE=2 SV=1	tnc	D0UGE6	High	17	22	299.4	354	2.949	5.084	0.58	3.971	0.559733	2186.4	741.5	3770	1223.8	14969.3	8.05	14.36	7.14	23.06	12.11	15	15	16	16	16	16	16	13	16	16	16
GEO09472p1 (Fragment) OS=Drosophila melanogaster OX=7227 PE=2 SV=1	TotA	A0A1B2AIV9	High	6	24	14.2	498	0.525	2.107	0.249	4.319	3.92626	938.4	1787	3765.1	3684.4	16261.1	11.58	6.78	22.54	30.12	32.91	8	8	8	8	8	8	8	8	8	8	8
RH02823p OS=Drosophila melanogaster OX=7227 GN=Dmel\CG2862 PE=1 SV=1	CG2862	Q8STA5	High	6	11	16.6	224	1.026	1.94	0.529	1.139	1.09831	1985.5	1935.2	3754.3	2180.7	4276.7	7.14	4.91	0.25	22.94	9.09	5	5	5	5	5	5	5	5	5	5	5
FI21236p1 OS=Drosophila melanogaster OX=7227 GN=rump PE=1 SV=1	rump	Q9VHC7	High	10	16	66.7	539	0.651	2.661	0.245	1.648	1.98855	917.2	1409.4	3750.6	1823.9	6182.2	3.76	11.26	3.67	2.61	5.57	8	8	8	8	8	8	8	8	8	8	8
FI03495p OS=Drosophila melanogaster OX=7227 GN=Tom70 PE=1 SV=2	Tom70	Q9VKC8	High	12	14	66.3	179	2.06	2.204	0.935	0.768	0.615092	3501.1	1699.5	3746.1	2153.5	2875.7	3.64	4.84	5.91	14.27	10.93	13	13	13	13	13	13	13	13	13	13	13
Phosphorylase b kinase regulatory subunit OS=Drosophila melanogaster OX=7227 GN=Dmel\CG7766 PE=1 SV=1	CG7766	B7Z134	High	20	28	138.4	469	7.55	2.896	2.607	0.743	0.328168	9712.1	1286.4	3725.2	3187.2	2768.6	5.55	15.6	7.8	25.32	7.29	19	19	19	19	19	19	19	19	19	19	19
Cuticular protein 62Bb, isoform A OS=Drosophila melanogaster OX=7227 GN=Cpr62Bb PE=1 SV=2	Cpr62Bb	Q9W078	High	4	11	21.2	307	0.952	5.302	0.18	0.939	0.596231	668.7	702.5	3724.4	398.7	3498.1	19.53	0.59	8.92	27.76	15.23	4	4	4	4	4	4	4	4	4	4	4
GEO07866p1 OS=Drosophila melanogaster OX=7227 GN=RpS15Aa PE=1 SV=1	RpS15Aa	E1JJM9	High	9	18	14.8	246	1.979	3.399	0.582	2.44	1.45048	2168.8	1095.7	3723.9	3145.8	9086.1	8.39	18.71	4.27	43.69	7.09	9	9	9	9	9	9	9	9	9	9	9
Translocase of outer membrane 40, isoform C OS=Drosophila melanogaster OX=7227 GN=Tom40 PE=4 SV=1	Tom40	M9PGL7	High	7	13	36.3	282	6.447	3.852	1.674	0.802	0.711893	6227.9	966	3720.8	4433.6	2983.9	4.02	18.2	7.65	12.74	14.97	7	7	7	7	7	7	7	7	7	7	7
AT01345p OS=Drosophila melanogaster OX=7227 GN=mEFTu2 PE=1 SV=1	CG12736	Q7K3V6	High	14	21	49.6	448	3.859	2.2	1.754	0.667	0.661031	6524.2	1690.9	3720.1	4312.7	2482.2	1.43	7.83	6.24	12.92	0.45	13	13	13	13	13	13	13	13	13	13	13
Phosphorylase b kinase regulatory subunit OS=Drosophila melanogaster OX=7227 GN=Dmel\CG7766 PE=1 SV=1	CG7766	M9NDS5	High	20	28	151.5	476	7.636	2.927	2.609	0.741	0.329802	9647	1263.4	3698.3	3181.6	2740.5	5.25	15.87	7.67	25.19	7.92	19	19	19	19	19	19	19	19	19	19	19
Fatty acyl-CoA reductase OS=Drosophila melanogaster OX=7227 GN=Dmel\CG1441 PE=1 SV=1	CG1441	Q7K3T3	High	5	7	59.1	190	4.063	48.983	0.083	0.921	0.39387	306.7	75.5	3697.4	120.8	3406.2	3.15	4.43	14.61	35.64	23.13	4	4	4	4	4	4	4	3	4	4	4
Rap1 GTPase, isoform B OS=Drosophila melanogaster OX=7227 GN=Rap1 PE=4 SV=1	R; Rap1	M9MRT6	High	5	7	20.9	169	3.325	8.889	0.374	1.189	1.06114	1378.9	414.7	3686	1463.2	4381.1	4.54	1.89	10.89	29.18	7.17	6	6	6	6	6	6	6	6	6	6	6
GEO04621p1 OS=Drosophila melanogaster OX=7227 GN=RpS13 PE=2 SV=1	RpS13	X2J950	High	9	19	17.2	114	2.418	2.476	0.976	3.76	0.500584	3594.4	1486.7	3681.4	1799.3	13842.4	6.83	25.74	8.27	26.16	2.18	9	9	9	9	9	9	9	9	9	9	9
Aralar1, isoform E OS=Drosophila melanogaster OX=7227 GN=aralar1 PE=1 SV=1	aralar1	A0A0B4K6V1	High	12	14	78.3	222	4.001	5.364	0.746	0.592	0.435271	2742.2	685.3	3676	1193.6	2176.4	0.47	2.99	13.45	1.78	0.37	10	10	10	10	10	10	10	10	10	10	10
Non-specific serine/threonine protein kinase OS=Drosophila melanogaster OX=7227 GN=par-1 PE=1 SV=2	par-1	Q9V8V8	High	14	14	101.4	212	0.476	1.38	0.345	0.999	1.82812	1267.2	2661.8	3672.2	2316.6	3670.3	1.21	4.49	5.18	24.24	7.86	13	13	13	13	13	13	13	13	13	13	13
GH03051p OS=Drosophila melanogaster OX=7227 GN=Gclm PE=1 SV=1	Gclm	Q9VCW6	High	9	12	31.5	134	1.012	2.164	0.467	0.849	1.18924	1715.8	1695.9	3670.2	2040.5	3115.2	3.01	9.65	7.96	2.86	1.13	8	8	8	8	8	8	8	8	8	8	8
ADP ribosylation factor at 102F, isoform B OS=Drosophila melanogaster OX=7227 GN=Arf102F PE=3 SV=1	Arf102F	L0MNA8	High	6	15	20.6	394	1.436	5.342	0.269	1.738	1.62383	983.6	684.8	3658.5	1597.2	6357.7	6.18	5.16	6.45	31.08	12.12	7	7	7	7	7	7	7	7	7	7	7
Dek, isoform B OS=Drosophila melanogaster OX=7227 GN=Dek PE=1 SV=1	Dek	Q8T0D3	High	13	16	72.5	186	0.894	2.912	0.307	1.202	1.7627	1120.1	1252.8	3647.7	1974.4	4384.8	0.24	16.1	6.7	0.75	5.14	10	10	10	10	10	10	10	10	10	10	10
26S proteasome regulatory complex subunit p39A OS=Drosophila melanogaster OX=7227 GN=Rpn9 PE=1 SV=1	Rpn9	Q7KMP8	High	8	14	43.7	281	0.851	1.933	0.44	1.484	2.57607	1603.8	1883.9	3642.5	4131.5	5404.5	3.82	8.65	4.42	1.08	7.56	9	9	9	9	9	9	9	9	9	9	9
ADP ribosylation factor at 79F, isoform J OS=Drosophila melanogaster OX=7227 GN=Arf79F PE=3 SV=1	Arf79F	M9PG22	High	5	12	20.7	226	1.983	6.966	0.285	1.821	1.30959	1034.6	521.9	3635.2	1354.9	6620.2	6.31	3.92	5.77	36.07	10.19	6	6	6	6	6	6	6	6	6	6	6
LD32918p OS=Drosophila melanogaster OX=7227 GN=Dmel\CG10217 PE=2 SV=2	CG10217	Q9VCI4	High	10	11	71.1	74	1.206	5.509	0.219	1.43	1.22538	795.1	659.3	3632.4	974.3	5194.4	2.43	6.79	9.73	1.93	9.44	8	8	8	8	8	8	8	8	8	8	8
Modulo, isoform C OS=Drosophila melanogaster OX=7227 GN=mod PE=1 SV=1	mod	A0A0B4K7G4	High	14	21	60.3	301	1.047	2.168	0.483	2.089	2.12556	1754.6	1675.6	3632.1	3729.5	7589.1	4.09	15.13	3.39	6.58	6.18	13	13	13	13	13	13	13	13	13	13	13
SD19268p OS=Drosophila melanogaster OX=7227 GN=Dmel\CG8778 PE=1 SV=1	CG8778	A1Z934	High	10	21	31.9	400	5.459	2.701	2.021	0.987	0.953852	7335.1	1343.7	3630	6996.6	3584.2	3.3	18.7	0.68	7.75	0.48	12	12	12	12	12	12	12	12	12	12	12
Acetyl-CoA carboxylase, isoform A OS=Drosophila melanogaster OX=7227 GN=ACC PE=1 SV=1	ACC	A1Z784	High	15	16	278.4	215	2.297	6.42	0.358	0.673	1.11903	1298	565.1	3627.4	1452.5	2441.9	4.27	2.11	11.85	13.45	12.2	12	12	12	12	12	12	12	12	12	12	12
GH01837p OS=Drosophila melanogaster OX=7227 GN=FOHSDR PE=1 SV=1	CG3301	Q9VDC0	High	7	12	27.2	339	1.151	5.538	0.208	0.733	1.25366	751.8	653	3616.3	942.5	2651.9	3.36	1.69	5.1	0.55	6.33	7	7	7	7	7	7	7	7	7	7	7
GM01519p OS=Drosophila melanogaster OX=7227 GN=Dmel\CG9248 PE=1 SV=1	CG9248	Q9VIF2	High	8	12	55.6	205	0.467	1.92	0.243	1.939	2.22321	879	1882.3	3614.9	1954.2	7009.6	1.58	4.22	3.58	8.16	7.78	7	7	7	7	7	7	7	7	7	7	7
SD09259p OS=Drosophila melanogaster OX=7227 GN=Dmel\CG1907 PE=1 SV=1	CG1907	Q9VAJ9	High	11	13	34.6	178	3.276	4.372	0.749	1.042	0.738076	2704.6	825.7	3609.6	1996.2	3760.4	4.08	6.42	13.07	8.22	5.06	11	11	11	11	11	11	11	11	11	11	11
LD30634p OS=Drosophila melanogaster OX=7227 GN=ATP6AP2 PE=1 SV=1	VhaM8.9	Q9VHG4	High	7	11	34.4	137	0.697	1.715	0.406	1.121	0.978921	1465.9	2104.2	3608.9	1435	4044.8	10.96	1.88	10.97	25.3	3.23	7	7	7	7	7	7	7	7	7	7	7
LD02975p OS=Drosophila melanogaster OX=7227 GN=Dmel\CG9281 PE=1 SV=1	CG9281	Q9VXR5	High	14	16	69.5	328	0.838	1.684	0.498	1.334	1.80621	1790.6	2135.8	3596.5	3234.2	4796.8	3.6	8.67	3.7	35.88	17.83	14	14	14	14	14	14	14	14	14	14	14
Ciboulot, isoform A OS=Drosophila melanogaster OX=7227 GN=cib PE=1 SV=1	cib	O97428	High	9	20	14.4	237	0.972	1.917	0.507	6.548	1.47694	1823.5	1875.8	3596.1	2693.2	23545.9	16.56	15.11	3.95	12.54	7.79	10	10	10	10	10	10	10	10	10	10	10
Glutathione synthetase OS=Drosophila melanogaster OX=7227 GN=Gss2 PE=1 SV=2	GS; GSS; CG32495	Q86B44	High	9	10	61.8	205	1.512	2.304	0.656	1.169	1.01483	2359.5	1560.3	3594.4	2394.5	4200.8	4.66	7.65	2.08	5.06	0.69	8	8	8	8	8	8	8	8	8	8	8
SD06560p OS=Drosophila melanogaster OX=7227 GN=EG:22E5.5 PE=1 SV=1	CG4199	Q960D4	High	18	23	65	470	2.458	5.376	0.457	2.056	1.38234	1642.5	668.2	3592.5	2270.5	7386.7	1.72	13.62	3.79	4.23	7.05	16	17	17	17	17	17	17	17	17	17	17
GrpE protein homolog OS=Drosophila melanogaster OX=7227 GN=Roe1-RA PE=2 SV=1	Roe1	B6IDM7	High	10	22	23.9	392	4.65	2.97	1.565	1.117	0.922732	5622	1209.1	3591.6	5187.6	4013.6	4.06	22.14	3.78	2.09	1.6	12	12	12	12	12	12	12	12	12	12	12
RE55542p OS=Drosophila melanogaster OX=7227 GN=yellow-e PE=2 SV=1	yellow-e	Q9VFV1	High	11	15	58.6	258	1.378	7.649	0.18	3.096	0.457276	646	468.9	3586.5	295.4	11102.8	20.93	56.16	6.39	24.55	1.45	10	10	10	10	10	10	10	7	10	10	10
GEO07788p1 (Fragment) OS=Drosophila melanogaster OX=7227 PE=2 SV=1	Obp56a	A0A1B2AKN7	High	6	14	15.4	228	0.665	4.981	0.134	5.499	3.13434	477.9	718.6	3579.4	1497.9	19684.7	5.9	14.96	4.02	24.03	13.91	7	7	7	7	7	7	7	7	7	7	7
F-actin-capping protein subunit beta OS=Drosophila melanogaster OX=7227 GN=cpb PE=3 SV=1	cpb	M9PBN7	High	11	17	31.3	220	0.343	1.56	0.22	1.352	3.57097	781.3	2281	3558.9	2790	4811.4	1.66	5.35	3.14	2.42	2.15	10	10	10	10	10	10	10	10	10	10	10
RH44771p OS=Drosophila melanogaster OX=7227 GN=SdhC PE=1 SV=2	SdhC	Q9VGS3	High	5	18	18.5	441	35.449	12.472	2.842	0.542	0.272445	10111.4	285.2	3557.4	2754.8	1926.9	7.18	52.5	11.83	29.98	13.1	6	6	6	6	6	6	6	6	6	6	6
FI09235p OS=Drosophila melanogaster OX=7227 GN=Lac-RB PE=2 SV=1	Lac	B5RJE8	High	5	9	28.2	191	1.044	9.674	0.108	1.382	1.45841	383.5	367.3	3552.8	559.3	4911.2	1.07	2.9	12.22	11.21	14.98	5	5	5	5	5	5	5	5	5	5	5
Uncharacterized protein, isoform B OS=Drosophila melanogaster OX=7227 GN=Dmel\CG9231 PE=4 SV=1	CG9231	X2JGV8	High	7	22	14.1	450	10.945	3.792	2.886	0.896	0.428795	10243.6	935.9	3549.1	4392.4	3179.7	4.81	21.51	2.15	19.54	3.13	12	12	12	12	12	12	12	12	12	12	12
LD46175p OS=Drosophila melanogaster OX=7227 GN=sea PE=1 SV=1	sea	Q7KSQ0	High	9	10	34.1	172	1.915	15.412	0.124	0.76	1.55664	440.5	230	3545.1	685.7	2693.3	2.04	7.06	15.55	22.64	10.88	7	7	7	7	7	7	7	7	7	7	7
MIP15344p OS=Drosophila melanogaster OX=7227 GN=RpL28 PE=1 SV=1	RpL28	D1Z3A1	High	10	27	16	361	1.003	1.659	0.605	5.256	1.98754	2142.8	2136.5	3544.2	4258.9	18629	9.2	30.7	16.53	51.69	9.4	11	11	11	11	11	11	11	11	11	11	11
Aspartyl-tRNA synthetase, isoform A OS=Drosophila melanogaster OX=7227 GN=AspRS PE=1 SV=1	Aats-asp; AspRS	Q7K0E6	High	15	26	59	599	2.111	2.123	0.994	2.366	1.58438	3520.3	1667.6	3540.8	5577.5	8377.3	6.5	24.1	2.26	17.96	14.58	14	14	14	14	14	14	14	14	14	14	14
Eb1, isoform F OS=Drosophila melanogaster OX=7227 GN=Eb1 PE=1 SV=2	Eb1	A1Z6P3	High	12	13	33.3	231	0.524	2.621	0.2	1.256	3.88978	706.8	1349.1	3535.6	2749.3	4442.4	7.27	7.32	0.01	0.73	4.7	11	11	11	11	11	11	11	11	11	11	11
Sugarlethal, isoform B OS=Drosophila melanogaster OX=7227 GN=sgll PE=1 SV=1	CG31472; sgll	Q7KSW3	High	6	10	26.8	230	2.112	2.543	0.83	0.96	0.785972	2932.8	1388.7	3531.7	2305.1	3389.1	4.35	9.1	5.18	2.14	1.33	6	6	6	6	6	6	6	6	6	6	6
SD02021p OS=Drosophila melanogaster OX=7227 GN=DHRS4 PE=1 SV=1	CG10672	Q9VRJ4	High	11	14	33.6	288	3.136	5.153	0.609	0.742	1.02173	2148.7	685.2	3530.6	2195.4	2620.1	2.65	5.24	3.07	6.89	2.96	10	10	10	10	10	10	10	10	10	10	10
Trifunctional purine biosynthetic protein adenosine-3 OS=Drosophila melanogaster OX=7227 GN=Gart PE=1 SV=1	ade3	X2J516	High	16	20	144.4	330	0.952	2.771	0.344	1.332	1.49145	1210.9	1271.7	3524.3	1806	4695.6	5.53	2.52	14.59	21.67	3.63	13	13	13	13	13	13	13	13	13	13	13
GEO08256p1 OS=Drosophila melanogaster OX=7227 GN=Dmel\CG9691 PE=1 SV=1	CG9691	Q9W306	High	5	12	12.9	159	0.55	2.287	0.24	3.414	2.96416	845.5	1538.6	3519.4	2506.2	12014.8	3.58	6.88	3.35	35.38	0.52	5	5	5	5	5	5	5	5	5	5	5
RH14172p (Fragment) OS=Drosophila melanogaster OX=7227 GN=RpS10b-RB PE=2 SV=1		B7ZWP7	High	14	30	20.9	426	1.082	2.087	0.519	3.962	2.23218	1824	1685.4	3516.5	4071.5	13934	12.26	27.07	5.9	15.68	6.94	12	12	12	12	12	12	12	12	12	12	12
Proteasome subunit beta OS=Drosophila melanogaster OX=7227 GN=Prosbeta4 PE=1 SV=1	CG17331; Prosbeta4	Q9VJJ0	High	8	13	22.5	164	0.844	1.772	0.476	1.889	2.31638	1673.6	1984	3515	3876.7	6641.2	0.47	7.27	1.61	6.9	0.92	9	9	9	9	9	9	9	9	9	9	9
Uncharacterized protein, isoform E OS=Drosophila melanogaster OX=7227 GN=NUAK PE=4 SV=2	CG43143	Q9VH03	High	23	29	274.8	613	0.911	1.276	0.714	0.844	2.36811	2507.7	2753.8	3513.7	5938.5	2966.4	1.92	8.69	4.95	15.19	11.31	22	22	22	22	22	22	22	22	22	22	22
Fat body protein 1, isoform D OS=Drosophila melanogaster OX=7227 GN=Fbp1 PE=4 SV=1	Fbp1	M9PFK6	High	45	125	119.4	3570	0.947	1.109	0.854	27.596	1.41385	2992.6	3160.7	3506	4231.1	96752.6	5.01	9.56	2.3	33.47	32.87	49	50	52	50	52	52	52	54	54	54	51
Icarus, isoform A OS=Drosophila melanogaster OX=7227 GN=ics PE=1 SV=2	ics	Q9V428	High	6	10	31.8	139	0.915	5.23	0.175	1.085	3.51982	613.1	669.7	3502.3	2158	3800	6.85	11.02	1.45	34.8	12.32	6	6	6	6	6	6	6	6	6	6	6
Fondue, isoform B OS=Drosophila melanogaster OX=7227 GN=fon PE=1 SV=1	fon	Q9VIX7	High	10	38	58	1323	1.515	3.57	0.424	5.204	2.7934	1484	979.7	3497.2	4145.4	18200.4	4.26	21.25	3.86	6.02	5.1	13	13	13	13	13	13	13	13	13	13	13
Uncharacterized protein, isoform D OS=Drosophila melanogaster OX=7227 GN=anon-EST:fe2C9 PE=1 SV=1	CG3760	A0A0B4LGI9	High	16	28	28.8	790	0.612	1.586	0.386	3.628	2.7541	1347.3	2202.8	3494.5	3710.6	12679.2	7.78	19.41	5.45	6.42	4.58	16	16	16	16	16	16	16	16	16	16	16
GM04207p OS=Drosophila melanogaster OX=7227 GN=CG10340 PE=2 SV=1		Q95SB2	High	14	21	29.3	293	8.012	2.897	2.766	1.798	0.527565	9649.8	1204.5	3489.1	5090.9	6273.4	5.72	33.47	1.07	30.64	1.99	14	14	14	14	14	14	14	14	14	14	14
FI21483p1 OS=Drosophila melanogaster OX=7227 GN=CG4679-RA PE=2 SV=1	CG4679	T2FGD8	High	17	23	74.2	336	4.549	2.521	1.805	1.047	0.735766	6273.6	1379.2	3476.6	4615.9	3639.4	7.29	12.86	6.3	33.8	18.47	15	15	15	15	15	15	15	15	15	15	15
LP19279p OS=Drosophila melanogaster OX=7227 GN=Sec61alpha-RA PE=2 SV=1		F0JAP1	High	7	11	46	190	0.788	3.715	0.212	1.581	2.47972	737.1	935.5	3474.7	1827.8	5492.8	5.37	2.23	12.33	60.92	17.78	6	6	6	6	6	6	6	6	6	6	6
CG1751-PA OS=Drosophila melanogaster OX=7227 GN=Spase25 PE=1 SV=1	Spase25	B4F5U4	High	8	13	22.2	153	1.178	2.72	0.433	1.243	1.30093	1504	1276.8	3473.1	1956.6	4316.5	4.13	2.1	6.49	32.44	10.94	9	9	9	9	9	9	9	9	9	9	9
Succinate dehydrogenase [ubiquinone] iron-sulfur subunit, mitochondrial OS=Drosophila melanogaster OX=7227 GN=SdhBL PE=2 SV=1		Q8SXL9	High	3	26	46.6	298	10.471	4.352	2.406	1.152	0.633552	8354.8	797.9	3472.2	5293.2	4000.2	0.83	17.03	3.42	13.66	7.65	6	6	6	6	6	6	6	6	6	6	6
Troponin C at 73F, isoform C OS=Drosophila melanogaster OX=7227 GN=TpnC73F PE=4 SV=1	TpnC73F	X2JCI6	High	5	11	17.7	262	0.899	10.859	0.083	0.814	2.02059	286.5	318.7	3461.3	578.9	2817.4	10.73	0.76	7.63	8.76	8.84	6	6	6	6	6	6	6	6	6	6	6
GH04232p OS=Drosophila melanogaster OX=7227 GN=Dmel\CG5397 PE=1 SV=1	CG5397	Q9VPZ5	High	13	19	70.9	384	0.879	3.403	0.258	1.858	3.01333	892.5	1015.7	3456.8	2689.4	6423.3	8.82	8.65	4.9	16.93	3.69	13	13	13	13	13	13	13	13	13	13	13
Glucosamine-6-phosphate isomerase OS=Drosophila melanogaster OX=7227 GN=Oscillin PE=3 SV=1	Oscillin	M9ND31	High	11	16	30.8	425	1.16	3.888	0.298	3.486	2.73177	1028.6	886.8	3447.6	2809.9	12017.7	6.89	10.75	3.91	11.85	3.47	11	11	11	11	11	11	11	11	11	11	11
CG6459 protein OS=Drosophila melanogaster OX=7227 GN=CG6459 PE=4 SV=1		A0APE4	High	4	13	29	254	5.6	2.511	2.23	1.139	0.932661	7686.5	1372.6	3446.1	7168.9	3926.4	4.46	20.84	0.43	13.36	1.81	4	4	4	4	4	4	4	4	4	4	4
FI20107p1 OS=Drosophila melanogaster OX=7227 GN=CG3760-RA PE=2 SV=1	CG3760	H9XQA9	High	16	27	29.6	755	0.614	1.597	0.385	3.612	2.70481	1323.2	2153.6	3439.5	3579	12424.8	7.01	19.78	5.73	6.24	5.26	16	16	16	16	16	16	16	16	16	16	16
cGMP-dependent protein kinase OS=Drosophila melanogaster OX=7227 GN=for PE=1 SV=1	for	A0A1W5Q0S1	High	14	19	83.3	268	0.714	1.542	0.463	1.02	1.46613	1591.6	2227.9	3434.3	2333.5	3502.1	3.49	9.37	4.87	6.92	14.54	14	14	14	14	14	14	14	14	14	14	14
Uncharacterized protein, isoform C OS=Drosophila melanogaster OX=7227 GN=Ndf PE=4 SV=1	CG4747	X2JDP6	High	8	11	65.2	196	0.721	2.503	0.288	0.707	1.84869	986.7	1368.3	3424.4	1824.1	2419.7	2.82	8.62	4.04	3.91	6.49	8	8	8	8	8	8	8	8	8	8	8
GH09228p1 OS=Drosophila melanogaster OX=7227 GN=Dmel\CG14933 PE=2 SV=1	CG14933	Q9VKE7	High	4	13	8.5	293	0.342	1.449	0.236	2.254	3.88364	808.7	2362	3422.7	3140.7	7714.3	3.61	15.4	1.89	15.41	4.06	5	5	5	5	5	5	5	5	5	5	5
IP15855p OS=Drosophila melanogaster OX=7227 PE=2 SV=1		Q1EBX5	High	11	21	26.1	445	1.067	1.762	0.606	2.646	1.47853	2073	1942	3422.4	3065	9057	11.49	28.05	6.04	66.81	6.82	11	11	11	11	11	11	11	11	11	11	11
Eb1, isoform E OS=Drosophila melanogaster OX=7227 GN=Eb1 PE=1 SV=1	Eb1	Q9XZ57	High	12	15	32.5	360	0.484	1.901	0.255	1.487	3.89096	869.4	1795.8	3414.6	3382.8	5078.4	9.76	10.43	0.88	0.98	5.29	11	11	11	11	11	11	11	11	11	11	11
LD27033p OS=Drosophila melanogaster OX=7227 GN=Dmel\CG8108 PE=1 SV=1	CG8108	Q9VT61	High	16	21	102.9	270	0.527	1.893	0.278	1.356	2.68651	947.4	1797.9	3403.9	2545.2	4615.3	0.75	15.01	0.57	4.2	2.81	15	15	15	15	15	15	15	15	15	15	15
Karst, isoform E OS=Drosophila melanogaster OX=7227 GN=kst PE=1 SV=2	kst	A8JNJ6	High	17	20	497.2	162	1.04	2.56	0.406	0.951	1.39881	1376.6	1323.7	3388.9	1925.6	3221.5	7.92	1.5	7.48	28.13	12.07	12	12	12	12	12	12	12	12	12	12	12
GH07286p OS=Drosophila melanogaster OX=7227 GN=Dmel\CG13850 PE=1 SV=3	CG13850	Q9VD14	High	15	23	61.8	281	9.321	4.112	2.267	0.792	0.740428	7681.5	824.1	3388.8	5687.6	2685.4	1.53	22.89	8.44	21.51	21.94	13	13	13	13	13	13	13	13	13	13	13
AP-2 complex subunit alpha OS=Drosophila melanogaster OX=7227 GN=alpha-Adaptin-RB PE=2 SV=1	alpha-Adaptin; AP-2alpha	E8NH12	High	15	18	106.9	305	3.388	4.856	0.698	1.06	0.668923	2364.1	697.9	3388.5	1581.4	3591.7	2.87	14.82	13.84	31.82	13.81	14	14	14	14	14	14	14	14	14	14	14
Mo25, isoform B OS=Drosophila melanogaster OX=7227 GN=Mo25 PE=4 SV=1	Mo25	M9PI82	High	10	13	39.4	189	1.049	1.543	0.68	1.187	1.32273	2301.9	2194.2	3386.1	3044.8	4017.7	18.36	7.4	6.47	2.21	8.36	9	9	9	9	9	9	9	9	9	9	9
Lethal (2) k09913, isoform D OS=Drosophila melanogaster OX=7227 GN=l(2)k09913 PE=1 SV=1	l(2)k09913	Q8MLS7	High	4	8	36.5	177	2.272	2.531	0.898	0.871	0.862353	3038.2	1337.5	3384.8	2620	2947.2	3.06	1.92	13	9.89	4.36	4	4	4	4	4	4	4	4	4	4	4
EG:52C10.4 protein OS=Drosophila melanogaster OX=7227 GN=Ubc10 PE=1 SV=1	UbcD10; Ubc10	Q7K738	High	7	13	17.9	229	0.652	1.599	0.408	1.597	3.01559	1378.8	2115.6	3382.4	4157.9	5402.8	2.72	5.73	2.26	13.6	6.93	7	7	7	7	7	7	7	7	7	7	7
Lasp, isoform C OS=Drosophila melanogaster OX=7227 GN=Lasp PE=4 SV=1	Lasp	M9NDA6	High	10	13	71.8	251	1.044	6.026	0.173	1.502	1.48771	586	561.3	3382.4	871.8	5080.3	0.67	16.73	7.58	5.11	6.68	10	10	10	10	10	10	10	10	10	10	10
Clathrin light chain OS=Drosophila melanogaster OX=7227 GN=Clc PE=1 SV=1	Clc	E1JI22	High	5	11	23.8	225	1.031	3.645	0.283	1.963	2.8357	956.2	927.7	3381.8	2711.5	6637.9	6.88	12.3	6.39	14.36	9.35	5	5	5	5	5	5	5	5	5	5	5
ATP synthase-coupling factor 6, mitochondrial OS=Drosophila melanogaster OX=7227 GN=ATPsynCF6 PE=1 SV=1	ATPsyn-Cf6; ATPsynCF6	D1Z3A2	High	4	18	11.9	206	1.902	0.991	1.92	1.131	0.629771	6476	3404.2	3373.6	4078.4	3815.6	2.23	2.87	0.97	37.8	8.59	3	3	3	3	3	3	3	3	3	3	3
LD24721p OS=Drosophila melanogaster OX=7227 GN=Sgt PE=1 SV=1	Sgt	Q9VJD4	High	10	15	36.2	318	0.792	1.456	0.544	1.538	1.73939	1833.8	2316.2	3372.4	3189.7	5186.4	1.63	8.03	2.51	3.31	1.22	9	9	9	9	9	9	9	9	9	9	9
GEO07190p1 OS=Drosophila melanogaster OX=7227 GN=ND-B18 PE=1 SV=1	CG5548; ND-B18	Q9VXZ0	High	3	25	13.9	771	10.852	4.409	2.461	1.017	0.502403	8259.7	761.1	3356	4149.7	3414.8	3.87	24.37	0.74	0.29	0.77	5	5	5	5	5	5	5	5	5	5	5
Levy, isoform A OS=Drosophila melanogaster OX=7227 GN=levy PE=1 SV=1	levy	Q9W1N3	High	5	25	12.5	249	10.526	4.073	2.584	0.82	0.442639	8671.4	823.8	3355.5	3838.3	2750.6	0.32	19.05	2.22	8.51	5.66	5	5	5	5	5	5	5	5	5	5	5
GM03767p OS=Drosophila melanogaster OX=7227 GN=mRpL12 PE=1 SV=1	mRpL12	Q9VSR5	High	8	19	19.6	242	3.553	2.78	1.278	2.898	1.97389	4262.9	1199.8	3336	8414.5	9667.7	24.43	16.88	11.95	18.99	1.45	7	7	7	7	7	7	7	7	7	7	7
GEO13293p1 (Fragment) OS=Drosophila melanogaster OX=7227 PE=2 SV=1	Vha14-1	A0A1B2AK09	High	4	10	13.8	76	0.781	2.001	0.39	0.801	1.62485	1301.6	1666.2	3334.6	2114.9	2670.5	2.95	0.75	7.86	8.96	1.76	5	5	5	5	5	5	5	5	5	5	5
Regulatory particle non-ATPase 8, isoform C OS=Drosophila melanogaster OX=7227 GN=Rpn8 PE=4 SV=1	Mov34; Rpn8	A0A0B4KGE6	High	9	14	38.1	304	0.906	1.851	0.489	1.586	2.30099	1628.6	1798.4	3329	3747.4	5281.4	5.4	4.33	5.11	1.8	5.82	9	9	9	9	9	9	9	9	9	9	9
Ribosomal protein L11, isoform B OS=Drosophila melanogaster OX=7227 GN=RpL11 PE=1 SV=1	RpL11	A0A0B4LGZ5	High	5	16	21.1	353	1.754	3.004	0.584	3.233	1.71198	1941.5	1106.9	3324.7	3323.8	10749	15	25.41	1.08	48.28	5.43	5	5	5	5	5	5	5	5	5	5	5
GH28326p OS=Drosophila melanogaster OX=7227 GN=CG6247 PE=1 SV=2	CG32549	Q9VWV4	High	12	15	71.7	252	1.731	3.951	0.438	1.226	2.22849	1454.3	840.3	3319.9	3240.9	4071.4	5.49	12.52	5.52	11.08	8.03	12	12	12	12	12	12	12	12	12	12	12
Uncharacterized protein, isoform B OS=Drosophila melanogaster OX=7227 GN=Dmel\CG7675 PE=1 SV=2	CG7675	Q9VE80	High	7	9	37.1	181	1.622	12.378	0.131	1.488	0.890524	434.8	268.1	3318.4	387.2	4936.8	0.25	15.28	10.75	6.7	6.43	7	7	7	7	7	7	7	7	7	7	7
FI05204p OS=Drosophila melanogaster OX=7227 GN=L2HGDH PE=1 SV=1	CG10639	Q9VJ28	High	9	18	50.1	428	1.718	1.024	1.678	0.69	0.82888	5565.1	3239.5	3316.2	4612.8	2288.5	3.48	0.81	0.77	3.67	8.92	9	9	9	9	9	9	9	9	9	9	9
MIP17311p OS=Drosophila melanogaster OX=7227 GN=YME1L PE=1 SV=1	CG3499	F3YDF1	High	13	19	81	294	4.414	2.736	1.613	1.1	0.515476	5337.2	1209.2	3308.6	2751.2	3639.8	6.94	11.42	10.25	29.75	5.61	12	12	12	12	12	12	12	12	12	12	12
Eip55E, isoform A OS=Drosophila melanogaster OX=7227 GN=Eip55E PE=1 SV=1	Eip55E	Q7JXZ2	High	9	15	43	238	0.907	1.171	0.775	1.355	1.52382	2560.6	2822.5	3305.4	3901.9	4479.2	8.46	1.99	2.69	3.87	10.36	9	9	9	9	9	9	9	9	9	9	9
GTP:AMP phosphotransferase, mitochondrial OS=Drosophila melanogaster OX=7227 GN=Adk3 PE=1 SV=1	Adk3	Q9VGU6	High	7	10	24.1	207	2.683	4.566	0.588	1.581	0.950085	1937.3	722	3296.1	1840.6	5211.5	1.84	9.46	4.07	9.44	14.94	7	7	7	7	7	7	7	7	7	7	7
Mitochondrial ribosomal protein L46 OS=Drosophila melanogaster OX=7227 GN=mRpL46 PE=1 SV=1	mRpL46	Q9W086	High	13	19	29.7	293	2.949	2.53	1.166	1.861	1.66663	3837.8	1301.2	3292	6396.2	6126.3	20.21	14.15	8.49	31.7	7.41	13	13	13	13	13	13	13	13	13	13	13
Eukaryotic initiation factor 4B OS=Drosophila melanogaster OX=7227 GN=eIF4B PE=1 SV=1	eIF-4B	Q7PLL3	High	14	18	52.2	351	1.219	2.68	0.455	1.488	2.03685	1492.7	1224.4	3282	3040.4	4885	11.62	17.02	4.8	6.19	1.57	13	13	13	13	13	13	13	13	13	13	13
LD40224p OS=Drosophila melanogaster OX=7227 GN=Grx4 PE=1 SV=1	CG6523	Q9VJZ6	High	10	22	23.6	489	1.243	1.308	0.95	1.689	0.953048	3118.1	2509.2	3281.6	2971.7	5542.2	4.7	11.91	4.84	8.77	1.7	11	11	11	11	11	11	11	11	11	11	11
Acyl carrier protein OS=Drosophila melanogaster OX=7227 GN=ND-ACP PE=1 SV=1	mtacp1; ND-ACP	M9PDU4	High	5	14	20.6	90	9.028	3.36	2.687	1.146	0.540672	8814.4	976.3	3280.6	4765.7	3760.1	8.9	25.82	1.03	15.85	9.15	5	5	5	5	5	5	5	5	5	5	5
Peroxin 19, isoform A OS=Drosophila melanogaster OX=7227 GN=Pex19 PE=1 SV=2	CG5325; Pex19	Q8IP97	High	6	12	31.3	241	3.587	4.744	0.756	1.791	1.24916	2479.5	691.2	3278.9	3097.3	5872.7	4.8	1.71	4.62	1.32	6.26	6	6	6	6	6	6	6	6	6	6	6
Uncharacterized protein, isoform B OS=Drosophila melanogaster OX=7227 GN=p23 PE=1 SV=1	CG16817	A0A0B4K6D2	High	6	12	20.7	237	0.745	1.214	0.614	1.859	1.983	2011.2	2698.6	3276	3988.2	6089.7	5.23	13.55	5.2	3.14	4.32	6	6	6	6	6	6	6	6	6	6	6
MIP06029p OS=Drosophila melanogaster OX=7227 GN=Dmel\CG12512 PE=1 SV=1	CG12512	Q9VMR6	High	7	7	65.2	48	2.421	4.722	0.513	0.355	0.703847	1676.5	692.5	3269.8	1180	1159.5	2.44	5.98	5.55	8.88	9.67	7	7	7	7	7	7	7	7	7	7	7
Karyopherin alpha 3 (Fragment) OS=Drosophila melanogaster OX=7227 GN=Kap-alpha3 PE=2 SV=1		O76522	High	11	16	56.9	262	0.904	1.44	0.628	1.109	1.89599	2051.7	2270.3	3268.8	3890	3624.1	3.52	6.91	3.89	0.61	1.61	12	12	12	12	12	12	12	12	12	12	12
CG17950-PA OS=Drosophila melanogaster OX=7227 GN=HmgD PE=1 SV=1	HmgD	C0MJA0	High	5	12	12.4	316	0.679	2.117	0.321	1.845	1.10734	1047.1	1541.2	3262.7	1159.5	6020.7	0.61	14.64	9.35	5.06	26.35	6	6	6	6	6	6	6	6	6	6	6
SD16468p2 OS=Drosophila melanogaster OX=7227 GN=CG4975-RB PE=2 SV=1		Q8MRX2	High	10	23	50.6	484	0.277	0.448	0.617	0.778	0.938306	2008.3	7260.3	3253.4	1884.4	2532.1	6.22	2.3	8.02	44.76	15.77	11	11	11	11	11	11	11	11	11	11	11
60S ribosomal protein L27 OS=Drosophila melanogaster OX=7227 GN=RpL27 PE=1 SV=1	RpL27	Q9VBN5	High	7	14	15.9	159	1.022	1.89	0.541	4.048	1.75094	1758.2	1721	3252.7	3078.5	13166.8	9.95	30.98	4.85	48.54	13.17	8	8	8	8	8	8	8	8	8	8	8
ATPase 8 (Fragment) OS=Drosophila melanogaster OX=7227 GN=ATP8 PE=4 SV=1		F8VAB5	High	1	18	3.5	165	5.019	2.058	2.439	0.844	0.325203	7924.9	1578.9	3248.7	2577.2	2742.6	15.33	1.39	3.16	42.94	5.04	5	5	5	5	5	5	5	5	5	5	5
GEO09659p1 OS=Drosophila melanogaster OX=7227 GN=Dmel\CG13220 PE=1 SV=1	CG13220	Q6NP72	High	4	9	16.4	142	16.468	5.815	2.832	0.668	0.240792	9198.4	558.6	3248	2214.9	2170.2	6.2	37.51	13.11	55.87	21.54	4	4	4	4	4	4	4	4	4	4	4
Lysine--tRNA ligase OS=Drosophila melanogaster OX=7227 GN=Aats-lys-RC PE=2 SV=1		G7H7Z0	High	21	25	68.5	333	1.133	1.771	0.64	1.933	1.883	2077	1833.6	3247.7	3911	6279.3	4.99	23.93	0.42	19	14.85	17	17	17	17	17	17	17	17	17	17	17
CG5915 protein OS=Drosophila melanogaster OX=7227 GN=Rab7 PE=1 SV=1	Rab7	O76742	High	8	11	23.3	233	2.443	4.803	0.509	1.703	0.988217	1646.5	673.9	3236.9	1627.1	5512.1	5.42	11.65	4.89	38.01	11.3	8	8	8	8	8	8	8	8	8	8	8
Uncharacterized protein, isoform B OS=Drosophila melanogaster OX=7227 GN=MKP-like PE=1 SV=1	CG7378	A8JUQ2	High	8	14	25.7	260	0.382	0.918	0.416	0.771	1.54064	1346	3524.5	3235.1	2073.7	2495.4	3.34	12.25	10.16	16.87	1.79	9	9	9	9	9	9	9	9	9	9	9
CHOp24, isoform A OS=Drosophila melanogaster OX=7227 GN=CHOp24 PE=1 SV=1	CHOp24	Q9W4K0	High	5	12	23.2	312	0.708	2.916	0.243	1.956	2.23038	782.2	1105.2	3222.8	1744.6	6303.3	6.3	3.3	6.68	20.02	2.45	6	6	6	6	6	6	6	6	6	6	6
AT25839p OS=Drosophila melanogaster OX=7227 GN=Sec31 PE=2 SV=1		Q5U0U9	High	17	20	135.9	457	0.855	2.325	0.368	0.89	1.8727	1183	1382.9	3214.7	2215.4	2861.4	1.14	5.93	9.2	18.97	14.97	16	16	16	16	16	16	16	16	16	16	16
SD11922p OS=Drosophila melanogaster OX=7227 GN=Spn55B PE=1 SV=1	Spn55B; Spn6	Q7JV69	High	10	18	42.1	216	2.142	2.312	0.926	1.669	2.5689	2964.3	1384.1	3200	7615	5341.4	3.21	3.67	0.2	19.08	22.87	10	10	10	10	10	10	10	10	10	10	10
Nahoda protein OS=Drosophila melanogaster OX=7227 GN=nahoda PE=2 SV=1		Q9GP66	High	13	20	149.8	337	1.24	8.181	0.152	2.276	0.955679	485.1	391.1	3199.9	463.6	7283	3.25	11.94	5.62	0.7	16.8	13	13	13	12	13	13	13	13	13	13	13
RE39339p OS=Drosophila melanogaster OX=7227 GN=CG3626 PE=2 SV=1		Q8MQN6	High	15	16	106.4	266	2.288	2.084	1.098	0.663	0.997948	3509.5	1534.2	3197.5	3502.3	2120.8	2.22	8.85	4.96	0.63	10.38	14	14	14	14	14	14	14	14	14	14	14
FI22042p1 OS=Drosophila melanogaster OX=7227 GN=Aats-val-RA PE=2 SV=1		T2GFI6	High	16	21	118.2	433	1.172	2.006	0.585	1.271	1.1332	1866.4	1591.8	3193.1	2115	4059.1	0.28	2.78	5.55	27.26	13.05	12	12	12	12	12	12	12	12	12	12	12
Uncharacterized protein OS=Drosophila melanogaster OX=7227 GN=ACAT PE=1 SV=2	CG9149	Q9W0H6	High	9	17	41.1	370	2.801	2.784	1.006	1.719	0.872067	3209.5	1146	3190	2798.9	5483.4	5.95	3.96	3.25	1.92	4.97	6	6	6	6	6	6	6	6	6	6	6
Peptidylprolyl isomerase OS=Drosophila melanogaster OX=7227 GN=FK506-bp2-RA PE=2 SV=1	FK506-bp2	H0RN81	High	4	15	11.7	485	0.441	0.708	0.623	1.762	1.32187	1984	4495.6	3184.5	2622.6	5611	8.12	5.06	6.98	6.42	0.04	4	4	4	4	4	4	4	4	4	4	4
Methionine aminopeptidase 2 OS=Drosophila melanogaster OX=7227 GN=und PE=1 SV=1	und	Q9VL89	High	12	13	49.8	131	1.272	2.123	0.599	1.873	2.19115	1903.7	1496.9	3177.7	4171.3	5951	7.85	21.15	1.01	15.43	4.91	12	12	12	12	12	12	12	12	12	12	12
Phosphoacetylglucosamine mutase OS=Drosophila melanogaster OX=7227 GN=nst PE=1 SV=1	CG10627; nst	Q9VTZ4	High	13	20	60.5	344	1.034	1.077	0.96	1.169	0.879631	3047.3	2945.9	3173.3	2680.5	3708.7	3.01	5.85	0.85	4.52	9.61	12	12	12	12	12	12	12	12	12	12	12
AT27789p OS=Drosophila melanogaster OX=7227 GN=glo PE=1 SV=1	glo	Q9VGH5	High	9	13	61.4	292	0.751	1.971	0.381	2.434	1.77024	1208.2	1608.6	3170.9	2138.8	7717.4	1.93	14.19	4.93	9.34	7.42	9	9	9	9	9	9	9	9	9	9	9
LD41739p OS=Drosophila melanogaster OX=7227 GN=Dmel\CG4408 PE=1 SV=1	CG4408	Q7JVX3	High	9	14	53	247	0.702	2.69	0.261	1.477	4.09357	826.1	1177	3166.4	3381.7	4676.6	5.09	2.98	7.24	14.51	1	9	9	9	9	9	9	9	9	9	9	9
Prefoldin 2, isoform B OS=Drosophila melanogaster OX=7227 GN=Pfdn2 PE=4 SV=1	l(3)01239; Pfdn2	M9PF40	High	10	18	16.2	328	0.223	0.424	0.525	2.518	3.41206	1661.4	7461.2	3164.6	5668.8	7969.3	3.02	12	2.5	19.6	6.96	9	9	9	9	9	9	9	9	9	9	9
GH07301p OS=Drosophila melanogaster OX=7227 GN=Dmel\CG9119 PE=1 SV=1	CG9119	Q9W0J9	High	7	11	35.6	159	0.759	1.941	0.391	1.436	2.15639	1237.3	1629.8	3162.7	2668.1	4543.2	1.5	4.67	5.31	7.66	1.48	7	7	7	7	7	7	7	7	7	7	7
26S proteasome regulatory complex subunit p30 OS=Drosophila melanogaster OX=7227 GN=Rpn12 PE=1 SV=1	Rpn12	Q9V436	High	9	12	30.2	165	0.914	2.094	0.436	1.316	2.59472	1379.8	1510.3	3161.9	3580.2	4159.7	0.73	11.43	6.56	1.7	6.28	9	9	9	9	9	9	9	9	9	9	9
Clot protein OS=Drosophila melanogaster OX=7227 GN=cl PE=1 SV=1	cl	Q9VMQ9	High	5	9	14.7	182	1.087	1.296	0.839	1.232	1.19293	2651.7	2439.5	3160.6	3163.3	3894.8	0.23	10.89	4.85	11.9	3.57	6	6	6	6	6	6	6	6	6	6	6
Uncharacterized protein, isoform A OS=Drosophila melanogaster OX=7227 GN=Dmel\CG9331 PE=1 SV=3	CG9331	Q9VIJ0	High	8	16	39.7	260	1.036	2.691	0.385	2.859	2.20929	1217	1174.6	3160.2	2688.7	9033.8	1.12	8.3	2.94	3.27	4.15	8	8	8	8	8	8	8	8	8	8	8
Uncharacterized protein, isoform C OS=Drosophila melanogaster OX=7227 GN=Dmel\CG4538 PE=1 SV=1	CG4538	A0A0B4LID7	High	11	17	71.6	311	3.837	2.486	1.543	1.064	0.617773	4867	1268.5	3153.8	3006.7	3355.8	11.57	11.71	9.31	29.51	2.35	10	10	10	10	10	10	10	10	10	10	10
GH19706p OS=Drosophila melanogaster OX=7227 GN=Vta1 PE=1 SV=1	CG7967; Vta1	Q9W0B3	High	8	13	34.4	220	1.136	3.876	0.293	0.915	2.36236	924.5	813.5	3153.3	2184	2885.8	0.1	12.81	6.11	3.9	6.58	7	7	7	7	7	7	7	7	7	7	7
FI04487p OS=Drosophila melanogaster OX=7227 GN=Dmel\CG6950 PE=1 SV=1	CG6950	Q8SXC2	High	12	14	51.2	230	3.097	3.751	0.826	0.752	1.15544	2601	839.9	3150.4	3005.3	2369.6	4.28	16.96	2.76	8.95	0.99	11	11	11	11	11	11	11	11	11	11	11
Serine/threonine-protein phosphatase OS=Drosophila melanogaster OX=7227 GN=Pp2B-14D PE=3 SV=1	Pp2B-14D	M9NE01	High	8	19	63.1	310	0.817	1.158	0.706	0.858	1.97832	2214.2	2709.5	3138.4	4380.4	2692.9	0.94	6.11	3.07	5.48	4.13	8	8	8	8	8	8	8	8	8	8	8
AT06279p OS=Drosophila melanogaster OX=7227 GN=EndoA PE=1 SV=1	endoA	B5RIU6	High	9	16	41.4	191	0.703	2.025	0.347	1.02	1.75864	1088.4	1548.2	3135.3	1914.1	3198.4	0.59	11.78	4.18	9.16	3.94	8	8	8	8	8	8	8	8	8	8	8
Asparaginyl-tRNA synthetase, isoform A OS=Drosophila melanogaster OX=7227 GN=AsnRS PE=1 SV=1	Aats-asn; AsnRS	Q9V434	High	11	15	63.9	292	1.023	1.819	0.562	1.325	1.28361	1761.6	1722.1	3132.4	2261.2	4149.4	2.67	9.92	3.3	19.87	17.6	10	10	10	10	10	10	10	10	10	10	10
LD46328p OS=Drosophila melanogaster OX=7227 GN=Synd PE=1 SV=2	Synd	Q9VDI1	High	15	18	55.9	248	0.948	3.362	0.282	1.095	2.0051	881.5	929.4	3125.2	1767.5	3420.9	3.39	16.29	7.13	8.32	11.17	11	11	11	11	11	11	11	11	11	11	11
Henna mutant bp OS=Drosophila melanogaster OX=7227 GN=Henna PE=2 SV=1		B0LQU2	High	8	11	53.4	140	0.82	3.37	0.243	0.724	1.10232	758.4	925.1	3117.9	836	2256.5	10.5	14.99	11.77	8.78	2.85	7	7	7	7	7	7	7	7	7	7	7
Lingerer, isoform L OS=Drosophila melanogaster OX=7227 GN=lig PE=1 SV=1	lig	A0A126GUM8	High	17	24	127.4	740	0.635	1.577	0.402	2.516	3.08707	1245	1961.2	3093.4	3843.4	7784.5	7.71	19.64	5.86	0.44	0.15	15	15	15	15	15	15	15	15	15	15	15
FI18012p1 OS=Drosophila melanogaster OX=7227 GN=Dmel\CG4984 PE=2 SV=1	CG4984	E1JGK3	High	10	23	51.4	476	0.278	0.451	0.617	0.833	1.00441	1906.8	6856.1	3092.7	1915.2	2576.5	6.42	2.03	7.81	45.3	15.85	11	11	11	11	11	11	11	11	11	11	11
GH07187p (Fragment) OS=Drosophila melanogaster OX=7227 GN=CG32694-RB PE=2 SV=1		E6PBX6	High	7	15	28.6	504	1.577	5.143	0.307	2.027	0.859795	947.9	601	3091.2	815	6265.6	7.32	12.63	6.36	18.7	7.76	7	7	7	7	7	7	7	7	7	7	7
FI03416p OS=Drosophila melanogaster OX=7227 GN=Ugt37D1 PE=1 SV=1	Ugt36Bc	Q9VJH8	High	10	12	60.5	171	3.121	1.476	2.114	0.524	0.190886	6534.8	2093.9	3090.7	1247.4	1619.3	3.25	3.39	9.59	58.3	16.12	8	8	8	8	8	8	8	8	8	8	8
LD39232p2 OS=Drosophila melanogaster OX=7227 GN=CG9243 PE=2 SV=1	CG43346	M9NEW0	High	9	14	17.6	249	4.183	2.308	1.813	0.939	0.563177	5600.9	1338.9	3090	3154.3	2901.8	2.57	12.01	5.96	4.63	0.27	9	9	9	9	9	9	9	9	9	9	9
Carboxylic ester hydrolase OS=Drosophila melanogaster OX=7227 GN=alpha-Est7 PE=1 SV=1	alpha-Est7	Q9VIB5	High	8	12	65.4	351	0.994	3.154	0.315	0.737	1.35708	974	979.6	3089.4	1321.8	2276.9	5.98	6.95	2.16	6.68	5.24	8	8	8	8	8	8	8	8	8	8	8
GH08941p OS=Drosophila melanogaster OX=7227 GN=qsm PE=1 SV=1	qsm	Q7K3W4	High	10	13	45.5	247	0.608	5.899	0.103	2.663	1.88603	318.5	523.5	3088	600.7	8224.3	11.09	10.71	2.87	8.77	5.95	10	10	10	10	10	10	10	10	10	10	10
Uncharacterized protein, isoform C OS=Drosophila melanogaster OX=7227 GN=Coa7 PE=4 SV=1	CG13865	X2JEN8	High	10	21	29.6	455	2.561	2.077	1.233	1.358	1.129	3801.5	1484.4	3082.7	4291.9	4187.5	13.79	9.15	6.72	3.82	2.53	11	11	11	11	11	11	11	11	11	11	11
FI15274p1 OS=Drosophila melanogaster OX=7227 GN=CG8446-RE PE=1 SV=1	CG44242; CG8446; CG44243	G2J5Z0	High	5	17	8.3	490	5.479	2.574	2.129	1.58	0.748011	6549.5	1195.4	3076.4	4899.1	4859.4	1.58	17.27	4.05	22.53	3.67	7	7	7	7	7	7	7	7	7	7	7
HMG protein Z, isoform C OS=Drosophila melanogaster OX=7227 GN=HmgZ PE=4 SV=1	HmgZ	A0A0B4LG36	High	4	11	12.6	314	0.424	0.783	0.542	1.073	1.68323	1662.1	3916.8	3066.2	2797.7	3291.3	3.89	11.52	9.77	21.84	18.49	4	4	4	4	4	4	4	4	4	4	4
Uncharacterized protein (Fragment) OS=Drosophila melanogaster OX=7227 GN=CG1560 PE=4 SV=1		B4YWG6	High	6	12	23.5	303	0.769	2.677	0.287	0.821	1.26364	879.6	1143.5	3061	1111.5	2513.5	1.22	1.31	11.16	47.78	12.82	5	5	5	5	5	5	5	5	5	5	5
Voltage-dependent L-type calcium channel subunit alpha OS=Drosophila melanogaster OX=7227 GN=Ca-alpha1D PE=3 SV=1	Ca-alpha1D	M9PDI1	High	16	19	280.6	394	0.484	0.523	0.926	0.489	0.745689	2830	5842.3	3057.1	2110.3	1494.3	6.4	1.31	3.75	57.73	18.05	15	15	15	15	15	15	15	15	15	15	15
LD28840p OS=Drosophila melanogaster OX=7227 GN=Rab35 PE=2 SV=1		Q95RH7	High	5	9	17	126	1.358	4.297	0.316	1.074	1.44492	965.8	711.1	3055.9	1395.5	3282.1	10.52	12.6	10.37	38.98	10.16	5	5	5	5	5	5	5	5	5	5	5
Signal peptide peptidase OS=Drosophila melanogaster OX=7227 GN=spp PE=4 SV=1		A7KX19	High	5	6	43.2	96	0.724	5.361	0.135	1.499	2.09353	412.7	569.8	3054.8	864	4580.2	12.42	4.86	15.31	52.83	10.36	5	5	5	5	5	5	5	5	5	5	5
ATP synthase, subunit C, isoform A OS=Drosophila melanogaster OX=7227 GN=ATPsynC PE=2 SV=1	CG1746; ATPsynC	Q6NN09	Medium	1	13	14.4	95	10.853	3.604	3.011	0.648	0.30528	9196.8	847.4	3054.3	2807.6	1979.8	0.46	10.25	12.4	42.41	2.29	1	1	1	1	1	1	1	1	1	1	1
LD05707p OS=Drosophila melanogaster OX=7227 GN=Naam PE=2 SV=3	Naam	Q9VDU7	High	5	5	40.1	67	1.714	20.124	0.085	0.511	0.911957	260.1	151.8	3054	237.2	1561.2	9.49	14.27	7.11	8.66	7.85	4	4	4	4	4	4	4	4	4	4	4
Apoptosis inducing factor, isoform C OS=Drosophila melanogaster OX=7227 GN=AIF PE=1 SV=1	AIF	M9PBQ4	High	15	19	81.1	426	6.297	2.945	2.138	0.689	0.670461	6519.1	1035.2	3049.3	4370.8	2102.4	5.73	17.73	6.22	11.69	14.64	14	14	14	14	14	14	14	14	14	14	14
GH22474p OS=Drosophila melanogaster OX=7227 GN=HisRS PE=1 SV=1	Aats-his; HisRS	Q9VWT1	High	18	21	57.7	473	1.456	2.469	0.59	1.784	1.6586	1797.6	1234.8	3048.5	2981.5	5437.7	0.3	7.91	4.72	2.56	2.1	17	17	17	17	17	17	17	17	17	17	17
Cyt-b5-PB OS=Drosophila melanogaster OX=7227 GN=dpld PE=2 SV=1	Cyt-b5	E9P245	High	5	8	15.2	186	0.957	6.555	0.146	1.122	2.00405	444.2	464.2	3042.8	890.2	3413	3.57	7.23	6.74	5.85	11.78	6	6	6	6	6	6	6	6	6	6	6
FI07923p OS=Drosophila melanogaster OX=7227 GN=Karybeta3 PE=1 SV=1	Karybeta3	Q9VN44	High	13	17	123.5	372	1.002	1.327	0.755	1.344	1.56934	2296	2291.7	3041.1	3603.2	4087.5	1.48	8.18	3.22	31.81	13.07	12	12	12	12	12	12	12	12	12	12	12
Uncharacterized protein, isoform J OS=Drosophila melanogaster OX=7227 GN=BcDNA:RE18604 PE=1 SV=1	CG5174	A1ZB77	High	10	14	20.5	334	0.543	1.894	0.287	2.709	3.72966	870	1601.1	3033	3244.8	8216.7	1.79	6.85	5.68	12.21	5.16	10	10	10	10	10	10	10	10	10	10	10
Shaggy, isoform M OS=Drosophila melanogaster OX=7227 GN=sgg PE=1 SV=1	sgg	A8JUV9	High	11	16	78.1	383	2.78	2.269	1.225	0.816	0.570848	3715.7	1336.5	3032	2121.1	2473	4.37	7.69	6.68	30.46	12.5	9	9	9	9	9	9	9	9	9	9	9
GEO04460p1 OS=Drosophila melanogaster OX=7227 GN=RpS23 PE=2 SV=1	RpS23	A0A0B4LFD9	High	6	13	16	238	1.259	1.976	0.637	3.929	1.87057	1926.2	1529.6	3023.1	3603.1	11877	12.19	27.3	5.77	54.97	1.3	6	6	6	6	6	6	6	6	6	6	6
D.melanogaster ubiquitin (Fragment) OS=Drosophila melanogaster OX=7227 GN=Ubi-p63E PE=4 SV=1		Q24575	High	5	40	8.5	629	5.824	1.424	4.091	2.195	0.43797	12362.5	2122.7	3022	5414.4	6634.8	7.11	13.45	1.15	13.81	18.74	5	5	5	5	5	5	5	5	5	5	5
Uncharacterized protein, isoform B OS=Drosophila melanogaster OX=7227 GN=BcDNA:RH27395 PE=1 SV=1	CG5174	A1ZB83	High	10	14	39.3	399	0.427	1.897	0.225	2.74	4.71061	680.4	1592.2	3020.6	3205.1	8277.3	3.07	6.58	5.86	11.52	4.51	10	10	10	10	10	10	10	10	10	10	10
Regulatory particle non-ATPase 10, isoform B OS=Drosophila melanogaster OX=7227 GN=Rpn10 PE=4 SV=1	Pros54; Rpn10	M9PIG8	High	8	11	42.6	173	1.223	2.362	0.518	1.918	2.00512	1562.6	1278	3019.2	3133.2	5790.6	2.56	8.51	4.29	8.12	2.97	8	8	8	8	8	8	8	8	8	8	8
Myosin light chain cytoplasmic, isoform B OS=Drosophila melanogaster OX=7227 GN=Mlc-c PE=4 SV=1	Mlc-c	M9NEW1	High	7	11	17.5	347	1.053	3.399	0.31	1.861	1.55456	934.8	887.4	3016.3	1453.2	5612.9	16.62	2.53	9.09	11.9	1.78	5	5	5	5	5	5	5	5	5	5	5
LD31742p OS=Drosophila melanogaster OX=7227 GN=whd PE=1 SV=1	whd	Q7JQH9	High	14	18	89.4	273	2.016	3.726	0.541	0.874	0.753665	1630.3	808.9	3013.9	1228.7	2635.2	3.71	4.31	10.91	47.89	22.47	11	11	11	11	11	11	11	11	11	11	11
Liquid facets, isoform G OS=Drosophila melanogaster OX=7227 GN=lqf PE=1 SV=1	lqf	M9PEM7	High	8	13	67.3	229	1.131	2.96	0.382	0.857	1.30003	1146.9	1014.5	3002.9	1491	2572	5.27	2.55	8.63	26.36	2.11	8	8	8	8	8	8	8	8	8	8	8
Uncharacterized protein, isoform A OS=Drosophila melanogaster OX=7227 GN=Dmel\CG11050 PE=1 SV=1	CG11050	Q9VMB3	High	7	9	42.5	203	0.68	0.972	0.699	0.248	0.744848	2091.3	3077.2	2991.7	1557.7	741.9	3.68	7.87	13.55	0.68	5.73	7	7	7	7	7	7	7	7	7	7	7
Transcription factor BTF3 OS=Drosophila melanogaster OX=7227 GN=bic PE=2 SV=1		Q9U9Q7	High	7	11	17.8	184	1.09	3.59	0.304	3.038	1.94073	907.7	832.5	2989	1761.6	9081.3	18.4	2.61	6.85	10.2	9.72	9	9	9	9	9	9	9	9	9	9	9
Cuticular protein 66Cb OS=Drosophila melanogaster OX=7227 GN=Cpr66Cb PE=2 SV=1	Cpr66Cb	Q9VSH7	High	5	11	18.8	235	2.414	5.357	0.451	2.839	0.482426	1345.7	557.5	2986.8	649.2	8478.5	3.97	6.32	11.18	4.51	0.94	5	5	5	5	5	5	5	4	5	5	5
Elongin B OS=Drosophila melanogaster OX=7227 GN=EloB PE=1 SV=1	Elongin-B; EloB	O44226	High	6	15	13.3	332	0.919	1.906	0.482	2.021	1.78931	1440.5	1567.1	2986.1	2577.5	6036	14.35	4.92	0.34	14.23	12.08	8	8	8	8	8	8	8	8	8	8	8
GEO11454p1 (Fragment) OS=Drosophila melanogaster OX=7227 PE=2 SV=1	RpL14	A0A1B2AIV7	High	9	18	19.2	209	0.914	1.713	0.533	3.537	1.93326	1591.3	1741	2982.9	3076.4	10549.5	21.5	20.55	4.9	52.91	5.1	9	9	9	9	9	9	9	9	9	9	9
Odorant-binding protein 99b OS=Drosophila melanogaster OX=7227 GN=Obp99b PE=4 SV=1		D1FYT5	High	8	57	17.2	899	0.851	1.683	0.506	19.242	4.81545	1500.4	1762.9	2966.3	7225.1	57076.5	4.7	13.43	3.05	20.02	5.34	12	12	12	12	12	12	12	12	12	12	12
cGMP-dependent protein kinase OS=Drosophila melanogaster OX=7227 GN=for PE=2 SV=1		E1U3F7	High	14	18	121.1	250	0.761	1.595	0.477	1.02	1.4201	1413	1856.5	2961.7	2006.6	3021.3	3.14	9.84	5.3	5.52	14.44	14	14	14	14	14	14	14	14	14	14	14
GEO08428p1 (Fragment) OS=Drosophila melanogaster OX=7227 PE=2 SV=1	Obp57c	A0A1B2AK36	High	6	9	17.2	165	1.102	12.008	0.092	2.226	1.07993	271.5	246.4	2958.7	293.2	6585.6	59.4	10.57	7.05	35.71	14	5	4	6	6	6	6	6	5	6	6	6
GH14494p OS=Drosophila melanogaster OX=7227 GN=Dmel\CG17919 PE=1 SV=1	CG17919	Q9VI09	High	5	10	22.6	238	0.444	1.376	0.323	2.33	3.13183	949.7	2140.2	2944.6	2974.3	6862.3	4.36	8.31	6.42	9.58	6.1	6	6	6	6	6	6	6	6	6	6	6
GEO07179p1 OS=Drosophila melanogaster OX=7227 GN=Dmel\CG8369 PE=1 SV=1	CG8369	Q9VHK7	High	4	10	10.2	203	0.302	2.902	0.104	2.193	5.97648	306.1	1013.9	2942.4	1829.4	6452.4	3.06	9.9	9.43	5.09	5.22	5	5	5	5	5	5	5	5	5	5	5
FI20020p1 OS=Drosophila melanogaster OX=7227 GN=45551045 PE=1 SV=1	CG1814	A1Z7V9	High	12	18	63.6	184	5.837	2.778	2.101	0.901	0.88227	6172.6	1057.5	2937.5	5445.9	2647	9.21	8.46	0.47	15.6	2.95	13	13	13	13	13	13	13	13	13	13	13
CG17766 (Fragment) OS=Drosophila melanogaster OX=7227 GN=Rbcn-3B PE=4 SV=1		Q2XXU2	High	12	12	166.2	136	0.673	1.351	0.498	0.52	1.22515	1461.7	2172.2	2935.4	1790.8	1527.8	0.13	6.49	7.68	29.14	9.84	10	10	10	10	10	10	10	10	10	10	10
FI24601p1 OS=Drosophila melanogaster OX=7227 GN=bel-RB PE=2 SV=1	bel	A0A0H4XWW0	High	13	17	85	452	1.469	2.873	0.511	1.738	1.35973	1499.2	1020.8	2933.3	2038.5	5097.5	6.61	15.83	6.33	29.93	12.89	11	11	11	11	11	11	11	11	11	11	11
Cyp9f2 (Fragment) OS=Drosophila melanogaster OX=7227 GN=Cyp9f2 PE=4 SV=1		Q5IF92	High	5	6	30.8	98	1.506	7.113	0.212	0.449	0.625989	619.5	411.3	2925.7	387.8	1313	5.1	0.03	10.32	18.89	16.4	4	4	4	4	4	4	4	4	4	4	4
Innexin OS=Drosophila melanogaster OX=7227 GN=Inx2 PE=1 SV=1	inx2	E1JJF3	High	5	7	42.5	123	1.169	6.657	0.176	0.85	0.597076	513	438.7	2920.2	306.3	2482.6	1.7	1.36	16.77	4.17	18.52	4	4	4	4	4	4	4	4	4	4	4
FI06688p (Fragment) OS=Drosophila melanogaster OX=7227 GN=Sc2-RA PE=2 SV=1		B6IDR5	High	7	9	34.6	162	1.216	2.872	0.423	1.181	0.981507	1232.9	1014	2912.2	1210.1	3439.2	6.86	5.35	12.05	47.31	13.09	6	6	6	6	6	6	6	6	6	6	6
Ubiquitin carboxyl-terminal hydrolase OS=Drosophila melanogaster OX=7227 GN=Uch PE=3 SV=1	Uch	M9MRD0	High	8	15	25.8	318	0.904	1.631	0.554	1.532	2.07557	1609	1780.3	2904	3339.6	4449.6	1.49	5.75	3.37	16.65	9.7	9	9	9	9	9	9	9	9	9	9	9
GEO07602p1 OS=Drosophila melanogaster OX=7227 GN=RpL12 PE=1 SV=1	RpL12	Q9W1B9	High	7	14	17.7	232	1.425	2.908	0.49	2.955	1.70536	1420.7	996.7	2897.9	2422.8	8563.9	5.6	20.58	0.23	16.89	3.01	6	6	6	6	6	6	6	6	6	6	6
Uncharacterized protein Rheb OS=Drosophila melanogaster OX=7227 GN=Rheb PE=4 SV=1	Rheb	H1ZYG4	High	5	10	20.7	143	1.786	2.985	0.598	1.195	1.13009	1732.7	970.4	2896.3	1958.1	3460.8	0.5	4.19	0.97	14.15	5.66	5	5	5	5	5	5	5	5	5	5	5
GM13963p OS=Drosophila melanogaster OX=7227 GN=Fib-RA PE=2 SV=1	Fib	E4NKN3	High	8	11	34.6	197	1.262	3.087	0.409	2.345	1.44314	1183.6	937.9	2895.6	1708.1	6788.9	4.45	6.97	6.66	28.37	5.5	8	8	8	8	8	8	8	8	8	8	8
GM06787p (Fragment) OS=Drosophila melanogaster OX=7227 PE=2 SV=1		Q5U0W4	High	8	16	19.2	196	0.917	1.708	0.537	2.948	1.64007	1554.2	1694.7	2893.8	2549	8531.6	22.73	21.06	5.06	51.52	4.18	8	8	8	8	8	8	8	8	8	8	8
FI07666p OS=Drosophila melanogaster OX=7227 GN=Dmel\CG5377 PE=1 SV=1	CG5377	Q9VD00	High	8	13	31.7	292	2.601	2.859	0.91	0.767	0.954677	2627.8	1010.4	2888.5	2508.7	2216.2	2.9	13.13	2.24	20.97	5.61	8	8	8	8	8	8	8	8	8	8	8
Glyoxalase 1 OS=Drosophila melanogaster OX=7227 GN=Glo1 PE=1 SV=1	CG1707; Glo1	A1Z6X6	High	9	14	20	137	1.428	0.921	1.55	1.312	0.639542	4475.7	3135.3	2887	2862.4	3787.2	2.45	2.91	0.9	11.39	3.9	11	11	11	11	11	11	11	11	11	11	11
Lon protease homolog, mitochondrial OS=Drosophila melanogaster OX=7227 GN=Lon PE=2 SV=1		Q960X9	High	12	17	92.7	220	4.31	3.036	1.42	0.819	0.745468	4093.4	949.7	2883.3	3051.5	2362.7	0.18	13.38	4.66	11.62	15.14	11	11	11	11	11	11	11	11	11	11	11
Carbonyl reductase, isoform A OS=Drosophila melanogaster OX=7227 GN=Dmel\CG11200 PE=1 SV=1	CG11200	Q7K0F7	High	6	6	39.6	94	2.391	33.845	0.071	0.375	0.916421	203.4	85.1	2879	186.4	1078.2	0.98	17.01	16.7	13.89	3.59	4	4	4	4	4	4	4	4	4	4	4
Cuticular protein 97Ea, isoform A OS=Drosophila melanogaster OX=7227 GN=Cpr97Ea PE=1 SV=2	Cpr97Ea	Q9VB82	High	8	17	40	430	0.978	11.254	0.087	7.56	1.489	249.9	255.5	2875.2	372.1	21735.3	13.65	33.67	19.96	22.56	4.23	7	7	8	8	8	8	8	8	8	8	8
Uncharacterized protein, isoform A OS=Drosophila melanogaster OX=7227 GN=Dmel\CG2010 PE=4 SV=2	CG2010	Q9VAK7	High	8	23	58.8	203	0.412	0.448	0.921	0.58	1.23072	2647.4	6422.1	2874.6	3258.2	1667.7	9.37	5.46	1.62	17.66	15.83	10	10	10	10	10	10	10	10	10	10	10
GEO10156p1 (Fragment) OS=Drosophila melanogaster OX=7227 PE=2 SV=1	TotC	A0A1B2AJ59	High	6	15	14.3	299	0.528	1.931	0.274	2.095	3.72842	785.4	1487.3	2871.6	2928.3	6016.6	8.03	3.03	20.27	49.06	58.07	7	7	7	7	7	7	7	7	7	7	7
Par-1, isoform H OS=Drosophila melanogaster OX=7227 GN=par-1 PE=1 SV=1	par-1	A1ZBL7	High	12	12	107.7	208	0.512	1.488	0.344	1.029	1.78289	986.6	1927.8	2867.8	1759	2951.8	0.24	4.43	6.78	22.46	8.56	10	10	10	10	10	10	10	10	10	10	10
RE56164p (Fragment) OS=Drosophila melanogaster OX=7227 GN=Npc2g PE=2 SV=1		Q8IGP0	High	5	13	18.4	275	0.395	1.518	0.26	1.922	5.60024	746.7	1888.7	2867	4181.7	5509.2	0.35	1.41	8.95	31.62	8.19	5	5	5	5	5	5	5	5	5	5	5
LD40489p OS=Drosophila melanogaster OX=7227 GN=SF2 PE=1 SV=1	SF2	Q9V3W7	High	8	11	28.3	216	0.761	2.126	0.358	1.463	1.86062	1026	1347.9	2865.2	1909	4190.9	3.15	16.68	7.29	1.79	4.38	8	8	8	8	8	8	8	8	8	8	8
NADH dehydrogenase (Ubiquinone) B14 subunit, isoform A OS=Drosophila melanogaster OX=7227 GN=ND-B14 PE=1 SV=1	CG7712; ND-B14	Q7JZK1	High	7	10	14.9	117	11.583	4.086	2.835	0.858	0.518464	8072.3	696.9	2847.3	4185.2	2441.9	1.1	21.08	0.77	8.29	3.61	6	6	6	6	6	6	6	6	6	6	6
Dro4 protein OS=Drosophila melanogaster OX=7227 GN=Drsl4 PE=2 SV=1	dro4; Drsl4	Q8IRD6	High	2	4	7.7	107	0.555	5.893	0.094	0.093	0.51514	267.5	482.1	2841.1	137.8	264.5	6.28	21.31	8.74	25.08	58.32	2	2	2	2	2	2	2	2	2	2	2
GH17623p OS=Drosophila melanogaster OX=7227 GN=CG3364 PE=2 SV=1	CG30159	Q7K332	High	7	13	27.6	175	7.541	5.648	1.335	0.856	0.610119	3786.8	502.1	2836.3	2310.4	2427.4	5.47	13.41	7.68	30.85	5.67	7	7	7	7	7	7	7	7	7	7	7
H3L-like histone (Fragment) OS=Drosophila melanogaster OX=7227 GN=His3.3A PE=3 SV=1		Q6TXQ1	High	3	10	12	64	0.961	2.197	0.437	1.32	0.879674	1240.8	1290.9	2836.2	1091.5	3744.4	2.79	6.53	0.13	29.02	6.6	2	2	2	2	2	2	2	2	2	2	2
Signal recognition particle subunit SRP72 OS=Drosophila melanogaster OX=7227 GN=Srp72 PE=1 SV=1	Srp72	Q9VDK7	High	20	24	72.8	287	0.706	1.874	0.377	1.513	1.76862	1068.8	1513.1	2835.5	1890.3	4289.1	6.59	10.77	5.65	30.99	8.47	15	15	15	15	15	15	15	15	15	15	15
RH27395p OS=Drosophila melanogaster OX=7227 GN=CG5174 PE=2 SV=1		Q8IGG3	High	10	13	21.9	354	0.412	2	0.206	2.713	4.65439	583.9	1417.1	2834.8	2717.7	7689.6	3.95	7.43	5.43	10.47	6.13	10	10	10	10	10	10	10	10	10	10	10
CG8768 protein OS=Drosophila melanogaster OX=7227 GN=CG8768 PE=4 SV=1		E1UIK6	High	11	18	32.8	265	14.326	4.725	3.032	0.801	0.603942	8569.7	598.2	2826.5	5175.6	2263	1.93	22	0.6	5.8	8.25	12	12	12	12	12	12	12	12	12	12	12
Heat shock protein 23, isoform B OS=Drosophila melanogaster OX=7227 GN=Hsp23 PE=3 SV=1	Hsp23	M9NE68	High	11	60	20.6	1323	0.9	1.361	0.662	16.389	3.96364	1867.6	2074.1	2822.7	7402.5	46261.6	7.57	36.92	9.5	30.29	0.39	15	15	15	15	15	15	15	15	15	15	15
Uncharacterized protein OS=Drosophila melanogaster OX=7227 GN=CG2907 PE=1 SV=1	CG31548	Q8IPP8	High	11	18	27.1	392	1.963	3.186	0.616	0.777	1.10244	1735.6	884.1	2817.1	1913.4	2188.8	1.07	5.96	0.25	0.09	4.36	6	6	6	6	6	6	6	6	6	6	6
GH10112p OS=Drosophila melanogaster OX=7227 GN=nec PE=1 SV=1	nec	Q7JWX3	High	11	15	53.7	331	0.749	5.38	0.139	2.615	4.46883	391.4	522.8	2812.7	1749.1	7355.6	0.3	11.32	5.14	4.08	3.52	11	11	11	11	11	11	11	11	11	11	11
Ribosomal protein S15, isoform B OS=Drosophila melanogaster OX=7227 GN=RpS15 PE=1 SV=1	RpS15	A1ZAH8	High	4	13	17	76	1.071	1.902	0.563	4.556	1.93961	1579.8	1474.7	2805.2	3064.2	12779.7	8	33.5	8.98	33.46	9.79	6	6	6	6	6	6	6	6	6	6	6
GH12714p OS=Drosophila melanogaster OX=7227 GN=PpD3 PE=1 SV=1	PpD3	Q9VH81	High	11	18	59.2	305	0.978	1.379	0.709	1.212	1.41867	1985.1	2029	2799	2816.2	3393.7	2.26	8.03	1.76	16.94	12.29	8	8	8	8	8	8	8	8	8	8	8
GEO07455p1 OS=Drosophila melanogaster OX=7227 GN=RpL35A PE=1 SV=1	RpL35A	Q9VNB9	High	8	16	17.6	218	0.895	1.682	0.532	3.62	1.90165	1489.6	1663.8	2798	2832.7	10128.5	11.48	36.36	3.62	57.71	2.54	8	8	8	8	8	8	8	8	8	8	8
HDC15078 OS=Drosophila melanogaster OX=7227 GN=HDC15078 PE=4 SV=1		Q6IJE7	High	4	7	31.5	117	0.759	2.679	0.283	1.246	1.26698	790.7	1041.7	2790.7	1001.8	3477.2	37.8	21.45	2.92	26.1	1.53	4	4	4	4	4	4	4	4	4	4	4
RH43519p OS=Drosophila melanogaster OX=7227 GN=RpL10Ab PE=2 SV=1	RpL10Ab	Q8IGE1	High	6	15	17.3	325	1.995	4.041	0.494	2.548	1.65826	1376.2	690	2787.9	2282.1	7103.6	8.22	27.49	8.82	44.28	4.43	8	8	8	8	8	8	8	8	8	8	8
LD43683p OS=Drosophila melanogaster OX=7227 GN=obst-A PE=1 SV=2	obst-A	Q9VR79	High	9	21	26.5	390	1.95	5.264	0.37	7.109	0.560829	1032.4	529.5	2787.2	579	19813	13.27	22.44	11.72	3.25	7.87	9	8	8	9	9	9	8	9	9	9	8
Nicalin OS=Drosophila melanogaster OX=7227 GN=Dmel\CG4972 PE=1 SV=2	CG4972	Q9VKZ7	High	7	8	63.1	103	0.541	2.64	0.205	1.18	1.92216	570.4	1054.1	2782.6	1096.4	3282.6	5.47	1.82	10.63	42.98	19.29	7	7	7	7	7	7	7	7	7	7	7
GH01724p OS=Drosophila melanogaster OX=7227 GN=p47 PE=1 SV=1	p47	Q7K3Z3	High	13	17	43.4	350	0.991	1.99	0.498	2.089	2.3394	1385.7	1398.2	2782.4	3241.7	5813	5.94	10.65	2.73	7.95	2.33	13	13	13	13	13	13	13	13	13	13	13
GEO06276p1 OS=Drosophila melanogaster OX=7227 GN=igl PE=1 SV=1	igl	Q95T29	High	4	6	13	119	0.763	6.798	0.112	0.879	1.32628	312	409	2780.3	413.8	2443	9.42	21.77	6.31	21.2	6.33	4	4	4	4	4	4	4	4	4	4	4
NADH dehydrogenase [ubiquinone] 1 subunit C2 OS=Drosophila melanogaster OX=7227 GN=ND-B14.5B PE=1 SV=1	CG12400; ND-B14.5B	Q9VQM2	High	7	16	12.9	261	15.672	5.111	3.066	0.939	0.429947	8524.3	543.9	2780.2	3665	2610.6	5.62	29.77	2.3	8.47	7.05	6	6	6	6	6	6	6	6	6	6	6
Cytochrome c heme lyase OS=Drosophila melanogaster OX=7227 GN=Cchl PE=1 SV=1	Cchl	Q9VD55	High	9	15	32	150	10.201	4.139	2.465	1.808	0.386258	6850.6	671.5	2779.6	2646.1	5026.4	22.9	30.19	13.44	69.52	2.43	9	9	9	9	9	9	9	9	9	9	9
Drab5 OS=Drosophila melanogaster OX=7227 GN=Rab5 PE=1 SV=1	Rab5	Q9V3I2	High	5	12	23.9	204	1.88	7.471	0.252	1.238	1.66714	699.4	372	2778.9	1166	3440.7	11.26	3.4	9.43	51.17	12.09	4	4	4	4	4	4	4	4	4	4	4
Cullin-associated and neddylation-dissociated 1, isoform B OS=Drosophila melanogaster OX=7227 GN=Cand1 PE=1 SV=1	Cand1	M9PB90	High	13	14	139.3	165	0.904	1.472	0.614	0.88	1.16627	1706.3	1886.7	2776.9	1990	2442.5	4.94	7.85	9.13	30.83	13	10	10	10	10	10	10	10	10	10	10	10
LD47736p OS=Drosophila melanogaster OX=7227 GN=Sodh-2 PE=1 SV=1	Sodh-2	O96299	High	11	15	38.6	287	2	4.637	0.431	0.646	0.640541	1196.8	598.4	2774.8	766.6	1792.8	5.82	1.4	1.32	2.53	7.42	10	10	10	10	10	10	10	10	10	10	10
GRAAL protein OS=Drosophila melanogaster OX=7227 GN=teq PE=3 SV=1		Q9U1I3	High	12	15	161.3	204	2.342	3.926	0.597	1.344	1.06864	1649.1	704	2764	1762.3	3714.7	4.98	10.98	9.29	1.43	17.88	10	10	10	10	10	11	11	11	11	11	11
Tequila, isoform G OS=Drosophila melanogaster OX=7227 GN=teq PE=1 SV=4	Tequila; teq	Q9VSU2	High	12	15	308.9	201	1.935	3.174	0.61	1.435	1.16837	1684.4	870.4	2762.7	1968	3965.2	5.6	10.32	7.87	1.77	16.89	10	10	10	10	10	11	11	11	11	11	11
LP12732p (Fragment) OS=Drosophila melanogaster OX=7227 GN=GNBP3-RA PE=2 SV=1		B5X538	High	15	23	54.7	355	0.68	2.452	0.277	5.428	5.4602	766.4	1126.7	2762.2	4184.7	14993.4	4.6	9.3	4.46	12.32	7.92	14	14	14	14	14	14	14	14	14	14	14
9 kD basic protein OS=Drosophila melanogaster OX=7227 GN=ATPsynE PE=1 SV=1	CG3321; ATPsynE	O77134	High	4	13	9	69	17.673	5.17	3.419	0.948	0.393947	9436.8	534	2760.4	3717.6	2616.5	6.15	32.56	0.39	19.91	0.58	4	4	4	4	4	4	4	4	4	4	4
Profilin OS=Drosophila melanogaster OX=7227 GN=chic PE=2 SV=1	chic	M9NEU5	High	4	15	13.7	398	0.501	2.545	0.197	0.663	5.44195	539.2	1076.2	2738.9	2934.3	1816.8	7.51	12.09	3.93	5.49	2.37	5	5	5	5	5	5	5	5	5	5	5
GH14572p OS=Drosophila melanogaster OX=7227 GN=Gbp2 PE=1 SV=1	CG11395; Gbp2	Q7K533	High	6	10	48.8	267	0.555	1.65	0.337	1.984	4.24504	921.5	1659.1	2738.2	3911.8	5433.3	7.47	13.42	2.17	11.95	11.93	6	6	6	6	6	6	6	6	6	6	6
Succinyl-CoA:3-ketoacid-coenzyme A transferase OS=Drosophila melanogaster OX=7227 GN=CG1140-RB PE=2 SV=1		C8VV34	High	9	13	59	170	1.362	5.058	0.269	0.883	1.45862	737	541.2	2737.1	1075	2416.1	1.31	5	7.29	0.52	6.28	7	7	7	7	7	7	7	7	7	7	7
GH14278p OS=Drosophila melanogaster OX=7227 GN=Dmel\CG2493 PE=1 SV=1	CG2493	Q9VIM0	High	10	14	53.7	169	1.038	2.709	0.383	2.706	2.9747	1047.5	1008.7	2732.5	3116	7393.7	3.18	5.14	5.5	24.96	4.9	9	9	9	9	9	9	9	9	9	9	9
Painless, isoform B OS=Drosophila melanogaster OX=7227 GN=pain PE=3 SV=1	pain	A0A0B4KEZ8	High	8	9	71.6	138	1.172	11.982	0.098	0.752	1.96332	267.2	227.9	2730.8	524.6	2053.7	4.55	10.1	11.99	5.61	14.25	7	7	7	7	7	7	7	7	7	7	7
Kruppel homolog 2, isoform C OS=Drosophila melanogaster OX=7227 GN=Kr-h2 PE=1 SV=1	Kr-h2	X2J4W8	High	8	11	31.2	249	0.416	1.955	0.213	0.768	1.70941	580.2	1396.1	2729.5	991.8	2095	2.65	2.35	12.4	50.4	15.89	7	7	7	7	7	7	7	7	7	7	7
Uncharacterized protein, isoform A OS=Drosophila melanogaster OX=7227 GN=Dmel\CG18067 PE=1 SV=1	CG18067	A1ZBU8	High	5	12	26.2	215	0.844	5.498	0.153	3.199	6.02484	418.7	496.3	2728.9	2522.6	8730.2	0.07	19.09	0.26	19.77	63.88	6	6	6	6	6	6	6	6	6	6	6
Kinesin-like protein (Fragment) OS=Drosophila melanogaster OX=7227 PE=2 SV=1		Q6NNT8	High	14	17	40	251	1.078	3.028	0.356	1.609	2.49465	971.4	900.9	2727.8	2423.3	4389.1	3.69	7.46	7.79	23.95	13.53	12	12	12	12	12	12	12	12	12	12	12
LD31474p OS=Drosophila melanogaster OX=7227 GN=ND-20 PE=2 SV=1	CG9172; ND-20	Q9VXK7	High	9	25	24.6	328	20.692	5.063	4.087	0.778	0.281468	11128.1	537.8	2722.8	3132.2	2119.6	1.65	36.61	3.04	3.07	16.62	9	9	9	9	9	9	9	9	9	9	9
LP03547p OS=Drosophila melanogaster OX=7227 GN=Dmel\CG5844 PE=1 SV=1	CG5844	Q9VG69	High	9	16	41.6	281	3.13	2.221	1.41	0.992	0.946126	3834.9	1225	2720.5	3628.3	2699	2.53	7.22	1.4	14	1.69	10	10	10	10	10	10	10	10	10	10	10
GEO08456p1 OS=Drosophila melanogaster OX=7227 GN=Dmel\CG30373 PE=2 SV=1	CG30373	A1Z7B8	High	4	12	17.9	136	6.483	4.769	1.36	0.758	0.582605	3695.3	570	2717.9	2152.9	2061.1	0.97	15.5	6.92	7.75	2.76	5	5	5	5	5	5	5	5	5	5	5
GH18222p OS=Drosophila melanogaster OX=7227 GN=Mal-A5 PE=1 SV=1	Mal-A5	Q8T0N3	High	15	18	61.6	222	1.595	1.533	1.04	2.17	1.29405	2823.3	1770.3	2713.9	3653.5	5889.1	2.87	5.1	6.11	16.64	7.82	13	13	13	13	13	13	13	13	13	13	13
LD15002p OS=Drosophila melanogaster OX=7227 GN=Pur-alpha PE=1 SV=1	Pur-alpha	Q95RR6	High	11	17	31	280	0.438	1.775	0.247	1.29	3.15078	667.2	1522.7	2702.8	2102.2	3485.3	4.79	8.37	4.58	14.13	3.34	9	9	9	9	9	9	9	9	9	9	9
GH05942p OS=Drosophila melanogaster OX=7227 GN=Dmel\CG3529 PE=1 SV=2	CG3529	Q9VSZ1	High	7	8	57.6	185	0.856	2	0.428	0.973	1.54474	1147.7	1340.1	2680.4	1772.9	2607.2	12.47	14.24	0.14	5.17	5.3	7	7	7	7	7	7	7	7	7	7	7
Mushroom-body expressed, isoform I OS=Drosophila melanogaster OX=7227 GN=mub PE=1 SV=1	mub	M9NDY6	High	10	12	54.3	111	0.937	2.468	0.38	1.309	2.62126	1013.9	1081.9	2670.1	2657.7	3494.5	2.51	26.21	1.02	14.34	1.35	7	7	7	7	7	7	7	7	7	7	7
Fatty acid (Long chain) transport protein, isoform A OS=Drosophila melanogaster OX=7227 GN=Fatp1 PE=1 SV=2	Fatp	Q9VKU1	High	9	11	70.1	220	2.206	6.907	0.319	1.751	0.640766	850.7	385.7	2663.9	545.1	4665.1	0.21	10.8	8.93	11.09	26.1	9	9	9	9	9	9	9	9	9	9	9
GEO09079p1 OS=Drosophila melanogaster OX=7227 GN=Obp99b PE=1 SV=1	Obp99b	D1FYT3	High	8	59	17.2	889	0.886	1.656	0.535	21.899	4.5127	1424.8	1607.3	2661.7	6429.7	58287.8	5.2	14.76	3.17	12.33	4.3	12	12	12	12	12	12	12	12	12	12	12
Ribosomal protein L37 OS=Drosophila melanogaster OX=7227 GN=RpL37a PE=2 SV=1	RpL37a	M9PH59	High	5	14	10.6	201	1.224	1.709	0.716	4.098	1.40289	1906	1557.6	2661.5	2673.9	10907.4	37.09	31.94	0.43	57.21	7.33	4	4	4	4	4	4	4	4	4	4	4
Cytochrome b-c1 complex subunit 6 OS=Drosophila melanogaster OX=7227 GN=UQCR-11 PE=1 SV=2	Ucrh; UQCR-11	A8Y535	High	3	17	9.9	331	10.05	3.582	2.805	0.921	0.624029	7443.4	740.6	2653.1	4644.9	2442.9	9.83	15.44	4.24	19.63	7.49	6	6	6	6	6	6	6	6	6	6	6
GEO08227p1 OS=Drosophila melanogaster OX=7227 GN=Npc2h PE=1 SV=1	Npc2h	Q9VA41	High	7	12	17.5	156	0.401	1.607	0.249	1.647	4.03967	660.4	1647.5	2647.5	2667.8	4360.2	2.03	0.2	6.37	25.9	10.14	7	7	7	7	7	7	7	7	7	7	7
Megalin, isoform A OS=Drosophila melanogaster OX=7227 GN=mgl PE=1 SV=2	Megalin; mgl	A8JTM7	High	16	19	529.8	320	1.849	9.986	0.185	1.379	0.860065	488.8	264.4	2640.4	420.4	3639.9	5.78	4.07	9.21	4.06	10.05	12	14	14	14	14	14	14	14	14	14	14
Ferritin (Fragment) OS=Drosophila melanogaster OX=7227 GN=Fer1HCH PE=3 SV=1		Q7KMQ5	High	3	20	20.5	135	0.562	2.365	0.238	3.477	4.17529	626.4	1114.8	2636.3	2615.4	9167.6	5.27	31.16	8.06	7.09	7.8	5	5	5	5	5	5	5	5	5	5	5
LD18146p OS=Drosophila melanogaster OX=7227 GN=CG7639 PE=2 SV=1	CG7639	Q5BI33	High	11	17	49	322	8.381	5.653	1.483	0.86	0.599938	3891.9	464.3	2624.9	2334.9	2256.1	0.44	26.56	10.71	0.49	3.95	10	10	10	10	10	10	10	10	10	10	10
GH11762p OS=Drosophila melanogaster OX=7227 GN=Dmel\CG9512 PE=1 SV=1	CG9512	Q9VY05	High	13	20	68.8	358	2.56	0.994	2.577	1.038	0.809324	6761.2	2640.7	2624	5472	2724.7	5.07	2.31	2.84	10.74	3.95	12	12	12	12	12	12	12	12	12	12	12
Combover, isoform A OS=Drosophila melanogaster OX=7227 GN=cmb PE=1 SV=2	CG10732; cmb	Q9VU76	High	19	30	183.9	677	0.608	1.539	0.395	3.227	9.7417	1036	1703.3	2621.2	10092.4	8457.7	0.28	38.68	1.08	14.33	5.32	20	20	20	20	20	20	20	20	20	20	20
LD24471p OS=Drosophila melanogaster OX=7227 GN=GM14313 PE=1 SV=1	CG4882	O77477	High	11	16	45.7	299	4.426	2.865	1.545	1.693	0.89722	4046.5	914.2	2619.6	3630.6	4434.3	6.56	13.29	3.95	31.68	1.51	11	11	11	11	11	11	11	11	11	11	11
Ribosomal protein S11 (Fragment) OS=Drosophila melanogaster OX=7227 GN=RPS11 PE=4 SV=1		L0CPE3	High	8	14	17.6	146	1.063	2.488	0.427	3.051	1.59444	1118.7	1052.3	2618	1783.7	7988.6	12.22	32.24	6.96	55.28	1.16	6	6	6	6	6	6	6	6	6	6	6
Glutathione S transferase E13, isoform A OS=Drosophila melanogaster OX=7227 GN=GstE13 PE=1 SV=1	CG11784; GstE13	Q7JVI6	High	5	10	25.8	268	1.751	2.532	0.692	1.461	1.05322	1809.4	1033.3	2616.6	1905.7	3824.2	1.57	8.2	2.81	4.42	7.94	6	6	6	6	6	6	6	6	6	6	6
Vacuolar protein sorting-associated protein 35 OS=Drosophila melanogaster OX=7227 GN=Vps35 PE=1 SV=2	Vps35	Q7KVL7	High	12	13	91.1	253	2.026	2.692	0.753	0.788	0.852804	1968.8	971.8	2616	1679	2061.6	3.2	2.37	6.67	24.02	19.69	11	11	11	11	11	11	11	11	11	11	11
Fatty acyl-CoA reductase OS=Drosophila melanogaster OX=7227 GN=CG18680 PE=2 SV=1	CG30427	Q8MMC6	High	8	9	58.4	147	1.391	12.976	0.107	1.301	0.90075	280.1	201.3	2612.8	252.3	3399.8	3.01	16.62	8.84	11.05	21.01	8	8	8	8	8	8	8	8	8	8	8
GEO01805p1 OS=Drosophila melanogaster OX=7227 GN=SkpB PE=2 SV=1	skpB	Q7KJ69	High	8	15	18.4	234	0.152	0.418	0.363	0.821	2.90174	946.5	6238.1	2606.7	2746.5	2140.7	11.4	4.45	0.56	3.3	1.4	9	9	9	9	9	9	9	9	9	9	9
Transforming acidic coiled-coil protein, isoform K OS=Drosophila melanogaster OX=7227 GN=tacc PE=1 SV=1	tacc	A0A0B4JD97	High	12	15	147.1	222	0.762	3.275	0.233	0.785	2.59079	605.8	795.3	2604.5	1569.5	2045.4	4.37	23.47	2.2	19.27	12.67	13	13	13	13	13	13	13	13	13	13	13
GEO08323p1 OS=Drosophila melanogaster OX=7227 GN=CG14403 PE=2 SV=3	CG31676	Q9VII5	High	3	6	17.6	115	2.007	9.69	0.207	1.132	1.47337	538.9	268.5	2601.5	794	2943.7	0.22	9.9	6.22	8.97	14.15	3	3	3	3	3	3	3	3	3	3	3
Tetraspanin OS=Drosophila melanogaster OX=7227 GN=Tsp42Ea PE=1 SV=1	Tsp42Ea	Q7K1I4	High	4	6	25.9	161	1.65	11.83	0.139	0.883	2.83875	362.8	219.9	2600.8	1029.9	2296.7	0.62	5.68	18.91	32.47	35.36	4	4	4	4	4	4	4	4	4	4	4
Nuclear migration protein NudC OS=Drosophila melanogaster OX=7227 GN=nudC PE=1 SV=2	nudC	Q9VVA6	High	11	13	37.8	178	0.805	1.409	0.572	1.701	1.4536	1483.9	1843.4	2596.5	2157	4417.9	0.27	10.32	0.17	4.97	0.79	11	11	11	11	11	11	11	11	11	11	11
Glutathione S transferase E11, isoform A OS=Drosophila melanogaster OX=7227 GN=GstE11 PE=1 SV=1	CG5224; GstE11	Q7JVZ8	High	7	9	25.1	178	0.682	2.588	0.264	1.902	1.739	684.3	1002.7	2595	1190	4935.9	2.54	8.42	2.25	1.18	11.99	7	7	7	7	7	7	7	7	7	7	7
RH48056p OS=Drosophila melanogaster OX=7227 GN=RpL34b PE=1 SV=1	RpL34b	Q9VHE5	High	8	18	18.4	87	0.947	1.549	0.611	3.496	1.48107	1584.8	1673.1	2591.9	2347.2	9060.2	15.46	30.47	11.78	58.79	0.08	6	6	6	6	6	6	6	6	6	6	6
GEO09608p1 OS=Drosophila melanogaster OX=7227 GN=ssp7 PE=1 SV=1	CG32667; ssp7	Q8IR95	High	3	10	9.6	142	0.225	1.337	0.169	2.392	7.86457	436.4	1936.5	2588.5	3432.1	6192.1	7.73	6.99	9.47	19.22	3.48	4	4	4	4	4	4	4	4	4	4	4
GH20840p OS=Drosophila melanogaster OX=7227 GN=Dmel\CG11407 PE=1 SV=1	CG11407	Q9VDU1	High	3	3	60.6	74	0.932	19.149	0.049	0.231	1.09641	125.5	134.6	2578.1	137.6	596.6	4.06	17.97	17.87	21.21	4.16	3	3	3	3	3	3	3	3	3	3	3
GM04645p OS=Drosophila melanogaster OX=7227 GN=Ugt302C1 PE=1 SV=1	Ugt86Da	Q9VGT3	High	7	9	60.1	149	1.54	14.466	0.106	0.572	0.927764	274.1	178	2575.3	254.3	1472.5	11.71	9.15	9.65	5.93	8.73	6	6	6	6	6	6	6	6	6	6	6
GH06691p OS=Drosophila melanogaster OX=7227 GN=Dmel\CG11811 PE=1 SV=1	CG11811	Q9VTB3	High	8	11	25.9	229	0.586	1.024	0.572	1.095	1.46006	1472.2	2514.4	2575.2	2149.5	2821.1	3.24	0.85	1.76	18.37	0.28	8	8	8	8	8	8	8	8	8	8	8
Unextended, isoform E OS=Drosophila melanogaster OX=7227 GN=uex PE=1 SV=1	uex	A0A0B7P9G0	High	11	15	93.2	238	1.462	3.552	0.412	0.738	1.13987	1058.1	723.6	2570.3	1206.1	1896.7	3.62	12.38	15.8	45.91	17.73	9	9	9	9	9	9	9	9	9	9	9
Entomoglyceroporin 4, isoform A OS=Drosophila melanogaster OX=7227 GN=Eglp4 PE=1 SV=1	CG4019; Eglp4	Q6NR72	High	2	4	26.7	62	1.275	14.098	0.09	0.516	1.32171	232.2	182.1	2566.6	306.9	1325	1.95	0.94	19.77	24.11	1.86	2	2	2	2	2	2	2	2	2	2	2
Proteasome subunit beta OS=Drosophila melanogaster OX=7227 GN=Prosbeta5 PE=3 SV=1		Q9NHX7	High	6	12	31.1	278	0.833	1.939	0.43	1.871	2.3731	1101.3	1322	2563	2613.5	4795.2	2.44	12.88	0.04	5.18	2.95	8	8	8	8	8	8	8	8	8	8	8
Chromator, isoform A OS=Drosophila melanogaster OX=7227 GN=Chro PE=1 SV=1	Chro	Q86BS3	High	15	18	101	217	0.657	1.663	0.395	1.052	1.54886	1013	1540.8	2562.5	1569	2696.7	2.53	11.54	3.84	8.28	11.95	10	10	10	10	10	10	10	10	10	10	10
Serine/threonine-protein phosphatase OS=Drosophila melanogaster OX=7227 GN=CanA1 PE=3 SV=1	CanA1	A0A0B4K6N5	High	10	23	66.3	397	1.194	1.05	1.137	1.263	1.46886	2909.6	2437.1	2559.4	4273.8	3233.7	0.03	7.94	2.96	4.63	10.34	10	10	10	10	10	10	10	10	10	10	10
Ribosomal protein L15 OS=Drosophila melanogaster OX=7227 GN=RpL15 PE=1 SV=2	RpL15	A8Y560	High	7	17	24.3	196	1.123	1.891	0.594	3.271	1.59147	1519.6	1353	2559	2418.4	8370.7	11.55	25.7	7.95	60.08	1.64	8	8	8	8	8	8	8	8	8	8	8
Chloride intracellular channel, isoform A OS=Drosophila melanogaster OX=7227 GN=Clic PE=1 SV=1	Clic	Q9VY78	High	4	9	30.2	121	0.759	5.083	0.149	1.351	2.99056	381.3	502.1	2552.1	1140.3	3447.5	2.1	8.4	3.82	1.4	13.03	5	5	5	5	5	5	5	5	5	5	5
UDP-galactose 4'-epimerase, isoform B OS=Drosophila melanogaster OX=7227 GN=Gale PE=1 SV=1	Gale	M9ND19	High	10	12	38.7	223	2.488	2.16	1.152	1.869	0.707499	2936.4	1180.3	2550	2077.5	4766.8	0.01	6.71	5.93	23.49	4.76	9	9	9	9	9	9	9	9	9	9	9
Fmr1, isoform G OS=Drosophila melanogaster OX=7227 GN=Fmr1 PE=1 SV=1	Fmr1	A0A0B4K618	High	16	25	81	560	0.84	1.393	0.603	1.921	1.69852	1534.1	1826.9	2545.8	2605.7	4890.2	7.49	12	5	7.81	2.39	16	16	16	16	16	16	16	16	16	16	16
Cortactin, isoform A OS=Drosophila melanogaster OX=7227 GN=Cortactin PE=1 SV=1	Cortactin	Q9VDF4	High	12	13	61	208	0.909	2.74	0.332	2.252	1.86342	844.2	929.1	2545.4	1573.1	5732.3	0.39	17.26	4.09	5.65	2.45	10	10	10	10	10	10	10	10	10	10	10
Protein transport protein SEC23 OS=Drosophila melanogaster OX=7227 GN=Sec23 PE=2 SV=1		Q8IGT0	High	10	12	86.8	315	0.698	1.921	0.363	0.824	1.82564	924.5	1324.9	2545.2	1687.8	2097.8	4.81	8.51	5.78	6.98	16.78	11	11	11	11	11	11	11	11	11	11	11
GH14654p OS=Drosophila melanogaster OX=7227 GN=GstE1 PE=1 SV=1	GstE1	Q7KK90	High	4	7	24.9	101	0.648	4.326	0.15	1.364	4.67787	380.9	587.8	2543	1781.8	3467.9	5.99	6.84	6.58	38.25	1.88	4	4	4	4	4	4	4	4	4	4	4
Squid, isoform E OS=Drosophila melanogaster OX=7227 GN=sqd PE=4 SV=1	sqd	A0A0B4K6U6	High	5	11	33	428	0.668	2.812	0.237	2.147	2.56522	603.3	903.6	2540.6	1547.6	5454.2	11.21	15.23	7.87	15.5	5.44	6	6	6	6	6	6	6	6	6	6	6
SD10334p OS=Drosophila melanogaster OX=7227 GN=unc-45 PE=1 SV=1		Q960B1	High	21	26	105	402	0.65	0.824	0.788	2.484	2.25196	2002.7	3080.7	2540	4510	6308.7	16.85	33.57	1.88	49.33	23.56	18	18	18	18	18	18	18	18	18	18	18
GEO07404p1 (Fragment) OS=Drosophila melanogaster OX=7227 PE=2 SV=1	RpS25	A0A1B3Q3N5	High	7	21	13.2	183	1.155	1.459	0.792	4.592	1.49771	2008.4	1739.1	2537.3	3008	11651.4	5.89	30.01	8.76	32.34	15.78	7	7	7	7	7	7	7	7	7	7	7
RE45833p OS=Drosophila melanogaster OX=7227 GN=Dmel\CG5676 PE=2 SV=1	CG5676	Q9VL16	High	7	13	17.3	211	2.568	3.203	0.802	1.109	2.20892	2032.8	791.7	2536	4490.3	2813.7	4.14	2.26	4.73	51.93	0.97	7	7	7	7	7	7	7	7	7	7	7
RE62581p OS=Drosophila melanogaster OX=7227 GN=RpL21 PE=1 SV=1	RpL21	Q9V9M7	High	7	12	18.5	122	1.393	2.164	0.644	3.508	1.65894	1626.7	1167.8	2527.4	2698.6	8867.3	12.2	27.28	5.93	57.71	6.07	8	8	8	8	8	8	8	8	8	8	8
Vacuolar protein sorting-associated protein 29 OS=Drosophila melanogaster OX=7227 GN=Vps29 PE=1 SV=1	CG4764; Vps29	Q9VPX5	High	7	10	20.5	154	2.007	2.582	0.778	0.959	0.896432	1964.9	978.8	2526.8	1761.4	2423.6	2.79	7.32	2.88	0.47	1.3	7	7	7	7	7	7	7	7	7	7	7
UDP-glucuronosyltransferase OS=Drosophila melanogaster OX=7227 GN=CG17323-RA PE=2 SV=1	CG17323	D6W4K8	High	10	19	59.4	229	1.673	0.327	5.109	0.599	0.323348	12886.1	7703.3	2522.1	4166.7	1511.4	3.81	2.58	6.37	55.54	16.17	9	9	9	9	9	9	9	9	9	9	9
Cathepsin B1, isoform A OS=Drosophila melanogaster OX=7227 GN=CtsB1 PE=1 SV=1	CG10992; CtsB1	Q9VY87	High	6	7	37.4	176	1.118	3.746	0.298	1.39	1.27307	748.9	670.1	2510.3	953.4	3490.3	12.92	9.93	7.93	46.63	0.77	6	6	6	6	6	6	6	6	6	6	6
Pyruvate dehydrogenase kinase, isoform D OS=Drosophila melanogaster OX=7227 GN=Pdk PE=1 SV=1	Pdk	A0A0B4KFG2	High	6	7	47.1	159	1.129	5.274	0.214	0.897	2.79717	537.4	475.8	2509.5	1503.2	2251.3	4.81	14.25	3.77	10.51	7.74	5	5	5	5	5	5	5	5	5	5	5
Rac2, isoform B OS=Drosophila melanogaster OX=7227 GN=Rac2 PE=4 SV=1	Rac2	M9PBU2	High	4	5	21.3	124	1.69	7.182	0.235	0.923	1.64188	590.3	349.2	2507.7	969.2	2313.4	2.73	2.37	9.69	35.31	3.88	4	4	4	4	4	4	4	4	4	4	4
Black, isoform C OS=Drosophila melanogaster OX=7227 GN=b PE=1 SV=1	b	X2J8B3	High	13	19	58.4	269	3.671	1.466	2.505	1.004	0.712359	6280.4	1710.7	2507.5	4473.9	2517.1	5.64	1.32	1.27	4.36	1.99	10	10	10	10	10	10	10	10	10	10	10
Coatomer subunit gamma OS=Drosophila melanogaster OX=7227 GN=gammaCop-RA PE=2 SV=1		G4LU37	High	9	9	97.2	201	1.151	3.548	0.325	1.106	1.61191	812.7	705.8	2504.3	1310	2768.9	0.99	6.17	9.29	33.06	21.52	9	9	9	9	9	9	9	9	9	9	9
Uncharacterized protein, isoform A OS=Drosophila melanogaster OX=7227 GN=Dmel\CG42813 PE=1 SV=3	CG42813	Q9VB64	High	8	12	23.6	150	1.555	1.673	0.929	0.88	1.08794	2325.5	1496	2503.6	2530	2204.2	0.75	3.22	0.82	12.99	2.93	7	7	7	7	7	7	7	7	7	7	7
FI17328p1 OS=Drosophila melanogaster OX=7227 GN=jdp-RB PE=2 SV=1	jdp	H0RNN1	High	4	5	20.1	89	0.531	4.715	0.113	0.699	1.87318	281.5	529.9	2498.7	527.3	1747.8	0.91	18.14	11.68	13.65	11.97	3	3	3	3	3	3	3	3	3	3	3
Methionine aminopeptidase OS=Drosophila melanogaster OX=7227 GN=MAP1A PE=1 SV=1	CG13630	Q9VC48	High	13	19	41.7	295	0.729	0.786	0.928	1.833	1.90873	2317.4	3177.1	2498.2	4423.3	4579.9	12.29	21.34	0.2	18.26	7.41	14	14	14	14	14	14	14	14	14	14	14
Cytochrome b-c1 complex subunit Rieske, mitochondrial OS=Drosophila melanogaster OX=7227 GN=RFeSP PE=1 SV=3	RFeSP	Q9VQ29	High	5	24	24.9	378	14.46	4.775	3.029	0.855	0.470103	7560.9	522.9	2496.5	3554.4	2135.2	4.91	30.63	2.03	15.06	2.65	5	5	5	5	5	5	5	5	5	5	5
Uracil-DNA degrading factor, isoform B OS=Drosophila melanogaster OX=7227 GN=Ude PE=1 SV=1	Ude	Q7KS11	High	8	14	35.5	241	0.947	2.831	0.334	2.302	6.62181	834.5	881.5	2495.4	5525.9	5744.2	1.56	7.56	4.39	15.14	13.33	8	8	8	8	8	8	8	8	8	8	8
Vig2, isoform B OS=Drosophila melanogaster OX=7227 GN=vig2 PE=1 SV=2	vig2	Q9VBX3	High	19	23	48.7	496	1.044	4.122	0.253	3.609	3.19042	630.2	603.5	2487.7	2010.6	8979	8	49.58	3.61	28.6	6.54	16	16	16	16	16	16	16	16	16	16	16
Ribosomal protein L10, isoform E OS=Drosophila melanogaster OX=7227 GN=RpL10 PE=4 SV=1	RpL10	M9PIM0	High	9	16	25.5	140	1.503	2.171	0.692	2.645	1.45	1722	1145.9	2487.3	2496.9	6580	6.4	29.97	6.82	59.13	1.14	9	9	9	9	9	9	9	9	9	9	9
LP22840p OS=Drosophila melanogaster OX=7227 GN=CG5822 PE=1 SV=2	CG31919; CG44001	Q7KTP7	High	7	10	20.4	273	0.359	1.873	0.192	1.218	2.72622	473	1317.4	2467.4	1289.5	3005.1	1.26	11.04	4.59	1.51	0.51	6	6	6	6	6	6	6	6	6	6	6
Uncharacterized protein, isoform E OS=Drosophila melanogaster OX=7227 GN=Dmel\CG4829 PE=1 SV=1	CG4829	A8JV19	High	6	8	78.3	160	1.01	12.95	0.078	1.165	1.16277	192.3	190.4	2465.9	223.6	2872.5	2.01	10.43	6.59	15.48	4.71	5	5	5	5	5	5	5	5	5	5	5
GH01619p OS=Drosophila melanogaster OX=7227 GN=Rab2 PE=1 SV=1	Rab2	O18333	High	3	6	23.5	143	1.196	4.164	0.287	1.022	1.64641	707.6	591.6	2463.3	1165	2517.2	12.62	3.65	12.37	46.64	19.96	3	3	3	3	3	3	3	3	3	3	3
FI07631p (Fragment) OS=Drosophila melanogaster OX=7227 GN=Jupiter-RD PE=2 SV=1		B5RJ67	High	7	11	24.4	223	1.768	10.251	0.172	1.915	1.53783	423	239.2	2452.5	650.5	4696.6	3.79	22.86	2.53	16.11	20.62	8	8	8	8	8	8	8	8	8	8	8
ER membrane protein complex 1, isoform A OS=Drosophila melanogaster OX=7227 GN=EMC1 PE=1 SV=1	CG2943; EMC1	Q9VHY6	High	12	13	100.9	199	0.63	1.681	0.375	0.924	1.52521	918.3	1458.7	2451.6	1400.6	2264.2	1.91	3.75	10.93	26.84	12.72	10	10	10	10	10	10	10	10	10	10	10
LD31448p OS=Drosophila melanogaster OX=7227 GN=Dmel\CG8149 PE=1 SV=1	CG8149	Q9VHC8	High	12	13	32.9	269	0.638	2.015	0.317	2.355	2.13401	776.8	1216.7	2451.6	1657.7	5774.5	0.4	17.95	0.58	0.06	8.47	12	12	12	12	12	12	12	12	12	12	12
AT07502p OS=Drosophila melanogaster OX=7227 GN=ABCB7-RB PE=2 SV=1		E6PBW9	High	10	13	76.7	275	3.134	2.216	1.414	0.625	0.391181	3463.1	1105	2448.4	1354.7	1530.2	0.74	15.79	8.59	22.94	5.56	8	8	8	8	8	8	8	8	8	8	8
Uncharacterized protein, isoform A OS=Drosophila melanogaster OX=7227 GN=BG:DS01759.2 PE=1 SV=1	CG15293	Q9V3Y7	High	13	17	36.7	309	0.883	2.78	0.318	3.179	3.8562	776.1	879	2443.3	2992.8	7768.4	2.36	11.69	3.44	16.56	12.59	12	12	12	12	12	12	12	12	12	12	12
GEO01114p1 (Fragment) OS=Drosophila melanogaster OX=7227 PE=2 SV=1	Rbp1	A0A1B2AJY5	High	6	9	15.4	234	0.645	1.893	0.341	1.417	1.90833	832.3	1290.4	2442.9	1588.3	3462.6	0.25	14.01	2.84	8.91	8.35	6	6	6	6	6	6	6	6	6	6	6
Uncharacterized protein, isoform C OS=Drosophila melanogaster OX=7227 GN=CG32566 PE=4 SV=1	CG9132	M9NE07	High	7	10	21.6	313	0.752	2.122	0.354	1.523	2.00139	865.1	1151.1	2442.7	1731.4	3721.1	1.84	7.3	3.7	12.65	8.15	7	7	7	7	7	7	7	7	7	7	7
Glucose dehydrogenase, isoform B OS=Drosophila melanogaster OX=7227 GN=Gld PE=1 SV=1		A0A2U8U0K3	High	15	25	68.4	404	1.125	5.354	0.21	6.869	1.1616	513	456.1	2442	595.9	16773.9	5.54	10.49	9.5	19.23	4.93	15	15	15	15	15	15	15	14	15	15	15
No on or off transient A, isoform D OS=Drosophila melanogaster OX=7227 GN=nonA PE=1 SV=1	nonA	X2JFR1	High	16	22	76.9	477	0.747	1.81	0.413	1.912	1.54913	1007.6	1348.9	2441.8	1560.9	4668.5	4.76	12.05	1.93	0.04	7.66	15	15	15	15	15	15	15	15	15	15	15
Regulatory particle non-ATPase 13, isoform G OS=Drosophila melanogaster OX=7227 GN=Rpn13 PE=1 SV=1	CG13349; Rpn13	A0A0B4LFA6	High	12	20	45.5	564	0.767	1.796	0.427	1.979	2.96829	1037.6	1352.8	2429.8	3079.9	4807.9	7.75	13.51	4.1	11.04	4.6	12	12	12	12	12	12	12	12	12	12	12
GEO08281p1 OS=Drosophila melanogaster OX=7227 GN=Dmel\CG8066 PE=1 SV=1	CG8066	Q9VFI3	High	2	9	11.3	72	0.473	2.672	0.177	3.762	6.06609	429.7	909.2	2429.5	2606.6	9139	5.86	11.34	7.05	23.94	4.39	3	3	3	3	3	3	3	3	3	3	3
RE01687p (Fragment) OS=Drosophila melanogaster OX=7227 GN=CG4446 PE=2 SV=1		Q6NP32	High	8	16	36.8	237	1.023	2.467	0.415	2.53	1.18762	1006.8	983.9	2427.2	1195.7	6139.7	9.25	6.95	5.09	4.83	10.79	8	8	8	8	8	8	8	8	8	8	8
Angiotensin-converting enzyme OS=Drosophila melanogaster OX=7227 GN=Ance PE=3 SV=1	Ance	X2J8C3	High	17	25	70.9	367	0.921	2.101	0.439	9.323	2.16412	1060.2	1150.9	2417.6	2294.4	22539.8	3.54	13.82	1.85	5.49	4.84	16	16	16	16	16	16	16	16	16	16	16
LD44762p OS=Drosophila melanogaster OX=7227 GN=Rab8 PE=1 SV=1	Rab8	O18338	High	8	13	23.7	153	1.701	2.11	0.806	1.157	0.887661	1945.9	1143.9	2413.1	1727.3	2791.7	5.04	20.24	4.07	35.39	9.21	6	6	6	6	6	6	6	6	6	6	6
Uncharacterized protein, isoform A OS=Drosophila melanogaster OX=7227 GN=Dmel\CG6726 PE=1 SV=2	CG6726	Q9VCR2	High	6	8	45	147	1.477	3.118	0.474	0.841	1.00439	1139.2	771.5	2405.2	1144.2	2022.9	6.35	3.59	7.58	9.95	4.53	6	6	6	6	6	6	6	6	6	6	6
Aldose 1-epimerase OS=Drosophila melanogaster OX=7227 GN=Dmel\CG10467 PE=1 SV=1	CG10467	Q9VRU1	High	10	13	39.6	198	1.446	1.688	0.857	2.148	1.34319	2059.2	1424.2	2404.2	2765.9	5164.8	4.9	2.51	4.06	12.67	11.41	10	10	10	10	10	10	10	10	10	10	10
LP04475p OS=Drosophila melanogaster OX=7227 GN=dMEMO PE=1 SV=1	CG8031	Q9VG04	High	8	11	33.2	154	1.258	1.843	0.683	1.238	1.48999	1639	1302.9	2401.2	2442.1	2972.9	4.52	1.08	2.28	5.38	2.1	7	7	7	7	7	7	7	7	7	7	7
Angiotensin-converting enzyme OS=Drosophila melanogaster OX=7227 GN=Ance-3 PE=2 SV=1	Ance-3	Q8SXX2	High	11	12	98.2	132	3.298	9.735	0.339	0.79	0.461207	812	246.2	2396.9	374.5	1894.5	11.23	6.04	10.66	12.72	7.3	8	8	8	8	8	8	8	8	8	8	8
HL01465p OS=Drosophila melanogaster OX=7227 GN=Stim-RA PE=2 SV=2	Stim	Q7KUZ0	High	7	10	54.6	259	0.208	1.353	0.154	0.562	3.68545	369.1	1770.7	2396.4	1360.3	1346.7	2.5	1.75	5.68	18.37	7.58	7	7	7	7	7	7	7	7	7	7	7
Cdc42, isoform C OS=Drosophila melanogaster OX=7227 GN=Cdc42 PE=4 SV=1	Cdc42	M9NFF8	High	4	7	21.4	68	1.631	7.421	0.22	1.189	1.72672	526.2	322.7	2394.5	908.6	2846.9	4.1	1.54	8.93	30.95	6.14	6	6	6	6	6	6	6	6	6	6	6
Mitochondrial ribosomal protein S9 OS=Drosophila melanogaster OX=7227 GN=mRpS9 PE=1 SV=1	mRpS9	Q8SXF0	High	11	13	45.2	281	3.654	2.871	1.272	1.366	0.674459	3045.7	833.6	2393.6	2054.2	3270.3	9.54	5.99	7.14	33.57	1.03	12	12	12	12	12	12	12	12	12	12	12
60S ribosomal protein L36 OS=Drosophila melanogaster OX=7227 GN=RpL36 PE=2 SV=1	RpL36	X2JC35	High	4	14	13.5	259	1.113	2.058	0.541	5.433	1.85631	1291.7	1160.4	2388.2	2397.8	12975.6	10.69	31.83	11.2	49.98	22.1	4	4	4	4	4	4	4	4	4	4	4
GEO01111p1 OS=Drosophila melanogaster OX=7227 GN=SkpA PE=1 SV=1	skpA	O77430	High	10	17	18.6	251	0.936	0.826	1.133	1.268	1.47893	2705.6	2891.5	2388.2	4001.4	3028.5	4.87	6.05	2.79	2.98	1.24	11	11	11	11	11	11	11	11	11	11	11
Lissencephaly-1 homolog OS=Drosophila melanogaster OX=7227 GN=Lis-1 PE=3 SV=1	Lis-1	A0A0B4K812	High	6	8	46.4	78	1.039	2.408	0.432	1.027	1.88562	1021.2	982.5	2365.7	1925.6	2428.5	6.57	1.68	7.5	8.13	12.33	5	5	5	5	5	5	5	5	5	5	5
Eukaryotic translation initiation factor 3 subunit J OS=Drosophila melanogaster OX=7227 GN=eIF3j PE=3 SV=1	Adam	A0A0B4LF26	High	8	15	26.6	336	0.691	1.505	0.459	2.763	3.84719	1083.7	1568.8	2361.3	4169.2	6524.1	0.31	15.76	1.89	12.33	1.02	6	6	6	6	6	6	6	6	6	6	6
MIP06482p OS=Drosophila melanogaster OX=7227 GN=CG18815-RA PE=1 SV=1	CG18815	C0PDF4	High	6	9	23.7	202	1.312	1.873	0.701	0.857	1.14822	1653.6	1259.9	2360.3	1898.7	2021.9	10.09	4.5	5.16	10.1	6.9	5	5	5	5	5	5	5	5	5	5	5
GEO11434p1 (Fragment) OS=Drosophila melanogaster OX=7227 PE=2 SV=1	RpS20	A0A1B2AL12	High	5	10	13.5	126	1.492	3.023	0.493	2.993	1.66847	1164.3	780.4	2359.5	1942.6	7062.8	5.08	23.72	1	23.48	0.98	5	5	5	5	5	5	5	5	5	5	5
LP11638p OS=Drosophila melanogaster OX=7227 GN=Ddc-RC PE=2 SV=1	Ddc	F0JAJ6	High	9	12	57.3	287	1.041	4.625	0.225	1.767	1.47758	530.8	509.9	2358.7	784.3	4166.8	0.72	9.15	3.65	32.19	18.37	9	9	9	9	9	9	9	9	9	9	9
RH20911p OS=Drosophila melanogaster OX=7227 GN=sw-RK PE=2 SV=1	sw	F2FB48	High	8	11	72.9	172	0.508	1.665	0.305	1.049	3.29824	717.2	1411.3	2350	2365.5	2465.6	1.24	6.5	4.97	1.92	3.49	8	8	8	8	8	8	8	8	8	8	8
GEO09476p1 OS=Drosophila melanogaster OX=7227 GN=glob1 PE=1 SV=1	glob1	Q9VF15	High	6	10	17.1	236	0.641	1.375	0.466	0.651	1.51021	1092.3	1705	2344.2	1649.6	1526	3.1	9.12	4.87	13.27	13.25	6	6	6	6	6	6	6	6	6	5	6
Pixie, isoform A OS=Drosophila melanogaster OX=7227 GN=pix PE=1 SV=1	pix	Q9VSS1	High	11	14	69.3	261	2.025	1.864	1.087	1.8	0.934388	2546.8	1257.5	2343.5	2379.7	4218.6	1.31	10.75	6.57	24.27	11.86	11	11	11	11	11	11	11	11	11	11	11
Helicase at 25E, isoform D OS=Drosophila melanogaster OX=7227 GN=Hel25E PE=1 SV=1	Hel25E	M9PC90	High	3	5	34.6	70	0.581	2.139	0.272	1.228	2.69816	635.1	1093.5	2338.4	1713.6	2871.7	0.7	11.81	4.83	2.52	4.01	3	3	3	3	3	3	3	3	3	3	3
ATP synthase, subunit G, isoform A OS=Drosophila melanogaster OX=7227 GN=ATPsynG PE=1 SV=1	l(2)06225; ATPsynG	Q9VKM3	High	6	19	10.9	220	21.28	6.521	3.263	1.073	0.28886	7625.5	358.3	2336.9	2202.7	2507	1.55	38.09	1.2	7.5	34.74	7	7	7	7	7	7	7	7	7	7	7
Nascent polypeptide associated complex protein alpha subunit, isoform D OS=Drosophila melanogaster OX=7227 GN=Nacalpha PE=4 SV=1	Nacalpha	A0A0B4LEY6	High	6	17	23	389	0.83	1.601	0.519	4.685	2.94908	1209.7	1457.5	2332.8	3567.5	10930.1	10.33	44.85	0	18.56	15.06	7	7	7	7	7	7	7	7	7	7	7
Dolichyl-diphosphooligosaccharide--protein glycosyltransferase subunit 1 (Fragment) OS=Drosophila melanogaster OX=7227 GN=CG33303-RA PE=2 SV=1		R9S0M5	High	7	10	52.4	197	0.765	2.965	0.258	1.715	1.71702	601.1	786.1	2330.6	1032.1	3997.8	0.23	0.06	7.87	29.91	8.34	7	7	7	7	7	7	7	7	7	7	7
Lipin, isoform G OS=Drosophila melanogaster OX=7227 GN=Lpin PE=1 SV=1	Lpin	A0A0B4JCS1	High	9	11	112.6	209	0.65	1.533	0.424	0.804	2.16912	986.9	1519.2	2329.6	2140.7	1872.2	9.64	9.16	7.26	3.1	5.41	9	9	9	9	9	9	9	9	9	9	9
Antioxidant 1 copper chaperone, isoform A OS=Drosophila melanogaster OX=7227 GN=Atox1 PE=1 SV=1	Atox1	Q95RR1	High	5	8	7.8	312	1.18	2.428	0.486	1.219	1.39929	1131.5	958.5	2327.5	1583.3	2837	2.15	9.29	5.82	17.34	10.82	6	6	6	6	6	6	6	6	6	6	6
GH28523p OS=Drosophila melanogaster OX=7227 GN=PhKgamma PE=2 SV=1	PhKgamma	Q961E7	High	13	16	48.4	183	7.675	2.782	2.759	0.611	0.344085	6386.8	832.2	2314.7	2197.6	1414	3.4	16.72	6.66	7.86	2.65	12	12	12	12	12	12	12	12	12	12	12
Barrier to autointegration factor, isoform B OS=Drosophila melanogaster OX=7227 GN=baf PE=4 SV=1	baf	M9PCH8	High	2	7	10.1	66	0.917	3.417	0.268	1.612	2.82705	621	677.4	2314.4	1755.6	3731.5	3.6	13.86	4.29	10.71	3.07	3	3	3	3	3	3	3	3	3	3	3
Uroporphyrinogen decarboxylase OS=Drosophila melanogaster OX=7227 GN=Updo PE=2 SV=1		Q8MRV9	High	8	13	39.9	175	4.016	2.792	1.439	1.244	0.535395	3326.7	828.3	2312.3	1781.1	2875.6	0.01	14.81	2.49	15.5	1.49	8	8	8	8	8	8	8	8	8	8	8
6-phosphogluconate dehydrogenase, decarboxylating OS=Drosophila melanogaster OX=7227 GN=Pgd PE=3 SV=1		A0A0F6T1J9	High	10	14	52.4	445	1.007	4.836	0.208	2.251	1.35668	481.1	477.5	2308.9	652.7	5197.9	1.55	5.17	4.56	17.19	18.77	10	10	10	10	10	10	10	10	10	10	10
LD44267p OS=Drosophila melanogaster OX=7227 GN=Dmel\CG1105 PE=1 SV=1	CG1105	Q9VI53	High	6	10	46	106	0.859	1.304	0.658	1.046	0.953952	1515.8	1765.4	2302.7	1446	2408	6.62	2.07	9.47	41.76	18.92	6	6	6	6	6	6	6	6	6	6	6
RE42475p OS=Drosophila melanogaster OX=7227 GN=Dmel\CG31997 PE=1 SV=1	CG31997	Q8SYQ4	High	7	15	16.4	289	0.917	7.568	0.121	6.08	1.15627	279	304.1	2301.5	322.6	13994	11.04	15.67	4.72	25.68	17.27	7	7	7	7	7	7	7	7	7	7	7
Heterogeneous nuclear ribonucleoprotein at 27C, isoform D OS=Drosophila melanogaster OX=7227 GN=Hrb27C PE=1 SV=1	Hrb27C	E1JHA4	High	10	24	44.7	779	0.441	1.623	0.272	1.756	3.16827	625.2	1417.9	2301.3	1980.8	4042.2	4.43	17.49	10.41	11.31	12.17	10	10	10	10	10	10	10	10	10	10	10
Cytochrome P450 OS=Drosophila melanogaster OX=7227 GN=cyp6a2 PE=3 SV=1		Q6TH81	High	3	4	58.7	40	2.33	20.158	0.116	0.582	1.24483	265.9	114.1	2300.5	331	1338.4	1.45	43.55	9.75	38.22	18.98	3	3	3	3	3	3	3	3	3	3	3
LD24793p OS=Drosophila melanogaster OX=7227 GN=Ref1 PE=1 SV=1	Aly; Ref1	Q9V3E7	High	9	14	27.8	269	0.566	1.691	0.334	2.736	1.83312	767	1356.4	2294.3	1406	6276.3	3.35	12.53	2	29.02	6.53	9	9	9	9	9	9	9	9	9	9	9
LD06965p OS=Drosophila melanogaster OX=7227 GN=CG8192 PE=2 SV=1		Q8T0F0	High	10	20	50.5	486	1.643	9.432	0.174	5.226	1.48647	399	242.9	2290.9	593.1	11971.7	5.57	12.07	6.15	10.29	5.41	7	8	8	8	9	9	9	6	9	9	9
GH06154p OS=Drosophila melanogaster OX=7227 GN=CG10512 PE=2 SV=1		Q961U7	High	7	8	47	93	1.495	2.059	0.726	0.735	1.1044	1661.9	1111.7	2289.3	1835.4	1682.2	0.87	3.77	0.57	6.37	7.01	4	4	4	4	4	4	4	4	4	4	4
Drosomycin 5 OS=Drosophila melanogaster OX=7227 PE=2 SV=1		B0LUZ3	High	3	7	7.6	140	0.355	2.222	0.16	1.417	1.88354	365.8	1029.4	2287.6	689	3241.7	3.6	17.02	9.43	11.38	38.25	3	3	3	3	3	3	3	3	3	3	3
Fructose-1,6-bisphosphatase OS=Drosophila melanogaster OX=7227 GN=fbp PE=1 SV=1	fbp	Q9VIS3	High	6	9	36.2	157	1.76	2.02	0.871	2.095	0.789698	1991.9	1131.7	2285.7	1573	4789.1	0.47	1.05	5.49	12.84	3.8	6	6	6	6	6	6	6	6	6	6	6
GH01142p OS=Drosophila melanogaster OX=7227 GN=Dmel\CG11400 PE=2 SV=1	CG11400	Q7JV39	High	6	11	21.9	206	0.674	2.12	0.318	0.777	3.9883	726.5	1077.3	2284.1	2897.5	1775.1	0.34	10.38	6.65	31.04	8.41	8	8	8	8	8	8	8	8	8	8	8
GEO07624p1 OS=Drosophila melanogaster OX=7227 GN=RpL24 PE=1 SV=1	RpL24	X2JE06	High	8	12	17.5	118	0.941	1.634	0.576	3.318	1.63216	1313.6	1395.5	2280.9	2144	7568.4	9.19	34.55	12.6	64.5	1.8	6	6	6	6	6	6	6	6	6	6	6
NADH dehydrogenase (Ubiquinone) B15 subunit OS=Drosophila melanogaster OX=7227 GN=ND-B15 PE=1 SV=1	CG12859; ND-B15	Q6IDF5	High	5	11	13.1	221	12.016	4.487	2.678	1.026	0.30692	6105.5	508.1	2280	1873.9	2339	1.01	19.21	3.82	11.23	0.41	6	6	6	6	6	6	6	6	6	6	6
LD04004p (Fragment) OS=Drosophila melanogaster OX=7227 GN=GstE7 PE=2 SV=1		Q8MR33	High	4	7	26.1	89	1.765	4.396	0.402	1.736	2.29949	912.9	517.1	2273.4	2099.2	3947.4	6.88	13.96	3.79	36.58	4.06	4	4	4	4	4	4	4	4	4	4	4
RE63412p OS=Drosophila melanogaster OX=7227 GN=Dmel\CG40045 PE=1 SV=1	CG40045	Q8SYG3	High	5	8	19.4	28	0.716	1.176	0.609	1.632	1.82882	1379.8	1926.2	2264.8	2523.4	3696.9	5.71	5.44	1.72	17.63	3.81	5	5	5	5	5	5	5	5	5	5	5
GEO12513p1 OS=Drosophila melanogaster OX=7227 GN=RpS14b PE=2 SV=1	RpS14a; RpS14b	X2JCX8	High	7	15	16.3	291	1.505	2.276	0.661	3.341	1.51063	1495.8	993.8	2261.9	2259.6	7556.7	9.06	21.79	1.84	40.31	5.29	8	8	8	8	8	8	8	8	8	8	8
FI02875p (Fragment) OS=Drosophila melanogaster OX=7227 PE=2 SV=1		B5RIJ9	High	6	12	14.3	302	0.896	1.754	0.511	3.174	2.60752	1154.2	1288.4	2260.1	3009.6	7173	10.59	25.19	6.65	22.04	3.77	7	7	7	7	7	7	7	7	7	7	7
Hoi-polloi, isoform B OS=Drosophila melanogaster OX=7227 GN=hoip PE=1 SV=1	hoip	D2NUK9	High	4	9	13.9	230	0.983	2.656	0.37	1.733	1.78084	834.1	848.7	2254.4	1485.4	3906.5	0.98	4.24	7.43	2.11	2.31	4	4	4	4	4	4	4	4	4	4	4
Black pearl, isoform B OS=Drosophila melanogaster OX=7227 GN=blp PE=2 SV=1	blp	A0A0B4LH72	High	7	13	15.7	365	6.543	3.456	1.893	1.369	0.503867	4266.6	652.1	2253.4	2149.8	3085.3	0.19	12.98	0.08	7.73	2.18	7	7	7	7	7	7	7	7	7	7	7
LD35843p OS=Drosophila melanogaster OX=7227 GN=Dmel\CG8187 PE=1 SV=1	CG8187	Q7K1W5	High	11	13	41.6	213	3.873	3.445	1.124	0.756	0.942289	2531.6	653.6	2251.7	2385.5	1702.9	4.34	7.03	2.45	9.24	2.27	9	9	9	9	9	9	9	9	9	9	9
LP10562p (Fragment) OS=Drosophila melanogaster OX=7227 GN=CG3566-RB PE=2 SV=1		D2NUJ7	High	5	7	13.4	226	3.271	5.635	0.58	1.418	1.21131	1305.2	399	2248.5	1581	3188.1	1.35	7.56	10.48	1.11	5.91	5	5	5	5	5	5	5	5	5	5	5
RH49330p OS=Drosophila melanogaster OX=7227 GN=Sccpdh2 PE=1 SV=1	CG5167	Q9VG81	High	6	9	47.2	65	2.262	3.567	0.634	0.892	0.841454	1422.3	628.9	2243.4	1196.8	2001.1	7.55	1.37	6.99	6.54	1.14	6	6	6	6	6	6	6	6	6	6	6
Uncharacterized protein, isoform B OS=Drosophila melanogaster OX=7227 GN=Dmel\CG5554 PE=1 SV=1	CG5554	A0A0B4LHC9	High	4	7	37.2	151	0.483	1.924	0.251	0.892	1.34831	563	1164.9	2241.7	759.1	1999	0.67	0.17	8.24	52.92	17.76	4	4	4	4	4	4	4	4	4	4	4
Uncharacterized protein, isoform F OS=Drosophila melanogaster OX=7227 GN=CG1055 PE=1 SV=1	CG43427	E2QCZ8	High	9	12	149.2	154	0.823	1.915	0.43	1.055	4.65526	961.6	1168.9	2238.8	4476.5	2362.5	1.55	24.42	3.03	24.34	6.81	8	8	8	8	8	8	8	8	8	8	8
Tetraspanin OS=Drosophila melanogaster OX=7227 GN=Tsp42Ee PE=2 SV=1		Q8SY17	High	2	5	24.8	158	1.324	7.334	0.181	1.595	1.06448	403.2	304.5	2233.5	429.2	3563.3	0.56	8.08	15.32	44.78	26.97	2	2	2	2	2	2	2	2	2	2	2
GEO08076p1 OS=Drosophila melanogaster OX=7227 GN=Dmel\CG7781 PE=1 SV=1	CG7781	Q9VLP2	High	4	7	16	141	0.562	9.88	0.057	0.468	1.40551	127	225.9	2232.1	178.5	1044.2	2.56	2.67	14.12	1.31	5.77	4	4	4	4	4	4	4	4	4	4	4
Glutamic acid decarboxylase 1, isoform D OS=Drosophila melanogaster OX=7227 GN=Gad1 PE=3 SV=1	Gad1	M9PH99	High	6	6	57.8	92	1.036	2.954	0.351	0.297	0.77102	782.6	755.4	2231.7	603.4	663.4	1.38	22.5	9.2	14.49	13.67	5	5	5	5	5	5	5	5	5	5	5
GH05218p OS=Drosophila melanogaster OX=7227 GN=Dmel\CG9629 PE=1 SV=1	CG9629	Q8SXQ1	High	8	10	58.3	151	0.931	1.968	0.473	2.04	1.36763	1053.5	1131.1	2225.6	1440.8	4540.5	1.14	6.59	11.48	29.24	2.61	8	8	8	8	8	8	8	8	8	8	8
RH44935p OS=Drosophila melanogaster OX=7227 GN=Dmel\CG11752 PE=1 SV=1	CG11752	Q9VZ01	High	3	14	10.9	210	7.725	2.937	2.631	0.659	0.608545	5849.2	757.1	2223.4	3559.5	1465.6	1.7	24.27	0.61	8.26	7.02	5	5	5	5	5	5	5	5	5	5	5
Bendless, isoform B OS=Drosophila melanogaster OX=7227 GN=ben PE=1 SV=1	ben	E1JJN1	High	5	8	17.2	64	0.971	1.785	0.544	1.684	1.50719	1209.2	1244.9	2222.3	1822.5	3742.9	0.42	3.69	2.06	2.76	2.69	7	7	7	7	7	7	7	7	7	7	7
Scribbled, isoform T OS=Drosophila melanogaster OX=7227 GN=scrib PE=1 SV=1	scrib	A0A0B4KI37	High	12	15	265	186	0.825	3.321	0.248	1.334	1.37659	548.6	665.3	2209.3	755.2	2947.2	7.11	11.26	7.47	3.1	14.86	9	9	9	9	9	9	9	9	9	9	9
GH05406p OS=Drosophila melanogaster OX=7227 GN=mRpS30 PE=1 SV=1	mRpS30	Q9VXP3	High	15	19	65.1	301	2.606	2.611	0.998	2.173	1.80297	2200.2	844.2	2204.3	3966.9	4789.5	22.87	7.64	7.72	24.57	1.43	14	14	14	14	14	14	14	14	14	14	14
Aminopeptidase P OS=Drosophila melanogaster OX=7227 GN=ApepP PE=3 SV=2		O96794	High	11	16	68.5	220	0.987	1.388	0.711	1.266	1.34359	1566.1	1586.7	2202.9	2104.2	2789.9	3.3	3.8	0.58	1.04	2.37	9	9	9	9	9	9	9	9	9	9	9
CG12117-PA OS=Drosophila melanogaster OX=7227 GN=CG12117 PE=4 SV=1		C0MLI9	High	5	6	29.2	123	1.4	8.433	0.166	1.104	0.987698	365.8	261.2	2202.9	361.3	2432.9	3.23	5.76	5.78	5.02	1.41	4	4	4	4	4	4	4	4	4	4	4
Gustatory receptor (Fragment) OS=Drosophila melanogaster OX=7227 GN=CG13495-RA PE=2 SV=1		B3LF59	Low	1	2	48.3	28	0.544	8.714	0.062	0.289	0.350328	137.3	252.4	2199.7	48.1	635.7	6.23	0.38	13.48	14.01	11.89	1	1	1	1	1	1	1	1	1	1	1
GM04269p OS=Drosophila melanogaster OX=7227 GN=Prx6005 PE=2 SV=1		Q95SB0	High	7	9	24.8	191	0.876	1.751	0.5	1.288	1.41686	1099.9	1255.8	2199.1	1558.4	2832.6	7.37	10.33	0.58	11.08	2.09	7	7	7	7	7	7	7	7	7	7	7
Odorant-binding protein 56e OS=Drosophila melanogaster OX=7227 GN=Obp56e PE=4 SV=1		A9QHT4	High	4	9	14.1	149	0.503	1.715	0.293	0.73	4.69645	644.7	1281.4	2197.3	3027.8	1603.7	11.98	4.28	19.79	6.15	6.76	3	3	3	3	3	3	3	3	3	3	3
PRA1 family protein OS=Drosophila melanogaster OX=7227 GN=dp22 PE=2 SV=1		Q5KU10	High	3	7	22.9	95	0.451	1.958	0.23	0.959	3.7295	506.1	1122.4	2197.2	1887.5	2106.5	3.38	0.93	8.26	52	15.52	3	3	3	3	3	3	3	3	3	3	3
Imaginal disc growth factor 3, isoform D OS=Drosophila melanogaster OX=7227 GN=Idgf3 PE=3 SV=1	Idgf3	X2JA18	High	9	22	49.2	527	0.77	2.929	0.263	5.552	3.60852	577.8	749.9	2196.5	2085	12196.1	1.21	7.38	5.45	19.96	6.53	13	13	13	13	13	13	13	13	13	13	13
Uncharacterized protein, isoform C OS=Drosophila melanogaster OX=7227 GN=Dmel\CG42258 PE=1 SV=2	CG42258	Q9VYM7	High	5	8	47.7	279	0.591	2.839	0.208	0.912	2.17677	457.1	773.1	2194.6	995	2001.7	3.54	3.26	9.49	20.21	10.89	5	5	5	5	5	5	5	5	5	5	5
Uncharacterized protein OS=Drosophila melanogaster OX=7227 GN=Dmel\CG14961 PE=1 SV=1	CG14961	Q9VZQ7	High	19	23	101.3	309	0.427	1.355	0.315	3.93	5.2086	690.3	1617.2	2190.9	3595.5	8610.5	1.25	69.89	43.05	80.31	3.64	16	16	16	16	16	16	16	16	16	16	16
Mitogen-activated protein kinase (Fragment) OS=Drosophila melanogaster OX=7227 GN=rl-RB PE=2 SV=1		D9PTS4	High	8	9	46.9	65	0.781	1.7	0.459	0.821	1.21964	1006.2	1288.8	2190.6	1227.2	1799.1	0.21	7.14	4.41	11.62	2.56	7	7	7	7	7	7	7	7	7	7	7
IGF-II mRNA-binding protein, isoform K OS=Drosophila melanogaster OX=7227 GN=Imp PE=1 SV=2	Imp	Q0KHU2	High	12	16	69.4	226	1.976	3.103	0.637	2.055	1.07091	1389	702.8	2180.5	1487.5	4481.8	4.9	5.24	2.77	3.18	2.36	10	10	10	10	10	10	10	10	10	10	10
La related protein, isoform G OS=Drosophila melanogaster OX=7227 GN=larp PE=1 SV=1	larp	A0A0B4K7Y7	High	14	24	178	452	2.305	2.945	0.783	2.546	0.99113	1702.3	738.5	2174.9	1687.2	5538.1	20.73	26.32	5.26	52.66	1.45	13	13	13	13	13	13	13	13	13	13	13
Uncharacterized protein, isoform B OS=Drosophila melanogaster OX=7227 GN=Dmel\CG8635 PE=4 SV=1	CG8635	A0A0B4LEV3	High	12	14	45.3	235	0.929	1.394	0.667	2.389	1.46121	1450.1	1560.2	2174.3	2118.9	5194.3	5.41	11.86	0.72	17.98	3.1	12	12	12	12	12	12	12	12	12	12	12
Adenylosuccinate lyase OS=Drosophila melanogaster OX=7227 GN=AdSL PE=1 SV=1	CG3590; AdSL	Q9VEP6	High	8	10	53.8	166	1.63	2.124	0.767	1.316	0.887091	1662.4	1020.1	2167.1	1474.7	2852.7	3.36	2.92	9.57	5.3	8.98	6	6	6	6	6	6	6	6	6	6	6
NADH dehydrogenase (Ubiquinone) B14.7 subunit OS=Drosophila melanogaster OX=7227 GN=ND-B14.7 PE=1 SV=1	CG9350; ND-B14.7	Q7JYH3	High	4	11	18.4	91	15.886	4.281	3.711	0.866	0.328775	8035.9	505.8	2165.6	2642	1874.3	5.5	36.96	6.42	0.77	11.47	4	4	4	4	4	4	4	4	4	4	4
LD44914p OS=Drosophila melanogaster OX=7227 GN=Dmel\CG1635 PE=1 SV=1	CG1635	Q95TK5	High	7	11	51.1	204	3.714	2.394	1.552	0.398	0.848245	3350.8	902.2	2159.7	2842.3	860.1	3.92	6.28	7.04	6.63	22.82	9	9	9	9	9	9	9	9	9	9	9
GH11824p OS=Drosophila melanogaster OX=7227 GN=POLDIP2 PE=1 SV=1	CG12162; POLDIP2	Q9VNC0	High	9	13	46.3	326	4.674	3.45	1.355	0.762	0.609013	2915.7	623.8	2152.3	1775.7	1640.3	7.24	0.26	8.05	21.72	2.13	9	9	9	9	9	9	9	9	9	9	9
Aquaporin OS=Drosophila melanogaster OX=7227 GN=AQP PE=3 SV=1	AQP	E1JH55	High	2	3	29	59	0.319	0.799	0.4	0.323	0.0413809	860.3	2692.9	2151.7	35.6	695.3	5.1	4.89	8.45	17.05	11.04	2	2	2	2	2	2	2	1	2	2	2
RH25557p OS=Drosophila melanogaster OX=7227 GN=CG6972 PE=2 SV=1		Q8MSS4	High	8	12	34	197	0.31	0.656	0.472	2.135	6.10199	1012.8	3271.8	2145.2	6180.1	4579.2	2.21	11.9	1.82	3.13	11.69	8	8	8	8	8	8	8	8	8	8	8
GEO09636p1 OS=Drosophila melanogaster OX=7227 GN=RpS29 PE=1 SV=1	RpS29	A0A0C4DHE8	High	2	9	6.6	135	0.725	1.173	0.618	3.983	2.52695	1310	1805.8	2119	3310.3	8439.4	6.78	28.67	18.2	29.17	4.32	2	2	2	2	2	2	2	2	2	2	2
Licorne OS=Drosophila melanogaster OX=7227 GN=lic PE=1 SV=1	lic	O62602	High	9	10	38.2	181	0.797	1.26	0.633	0.817	1.23302	1336.8	1676.4	2112.3	1648.3	1724.9	3.22	2.6	3.08	6.18	2.74	7	7	7	7	7	7	7	7	7	7	7
Calcineurin B2, isoform B OS=Drosophila melanogaster OX=7227 GN=CanB2 PE=4 SV=1	CanB2	A0A0B4K833	High	5	8	19.3	121	0.863	1.101	0.784	1.147	2.03813	1654.7	1917.4	2111.6	3372.5	2422.3	0.14	11.69	1.56	13.69	0.75	4	4	4	4	4	4	4	4	4	4	4
Protein quiver OS=Drosophila melanogaster OX=7227 GN=Dmel\CG6329 PE=2 SV=1	CG6329	Q7K188	High	1	2	17.3	61	1.709	14.353	0.119	0.729	0.65801	250.3	146.5	2102.9	164.7	1532.9	5.48	28.69	18.75	5.82	14.77	1	1	1	1	1	1	1	1	1	1	1
Prefoldin 5, isoform B OS=Drosophila melanogaster OX=7227 GN=Pfdn5 PE=1 SV=1	CG7048; Pfdn5	E1JIT4	High	8	15	19.1	313	0.506	0.927	0.546	2.653	2.27496	1144.9	2260.5	2096.3	2604.6	5562.3	9.38	12.4	1.14	6.25	5.3	8	8	8	8	8	8	8	8	8	8	8
Multiprotein Bridging Factor 1 OS=Drosophila melanogaster OX=7227 GN=mbf1 PE=1 SV=1	mbf1	Q9XZ03	High	10	14	16	254	0.507	1.001	0.507	3.579	1.71734	1062.4	2093.7	2096.2	1824.5	7501.8	4.96	24.05	4.65	26.38	6.68	10	10	10	10	10	10	10	10	10	10	10
Supercoiling factor variant A OS=Drosophila melanogaster OX=7227 GN=scf PE=4 SV=1		I1V500	High	10	15	37.9	213	1.171	2.411	0.486	4.628	1.44244	1016.4	868.2	2093.4	1466.1	9687.7	18.14	11.18	0.83	20.17	7.74	9	9	9	9	9	9	9	9	9	9	9
LP07226p OS=Drosophila melanogaster OX=7227 GN=mge PE=1 SV=1	mge	Q9VZL1	High	6	11	16.1	307	2.199	2.629	0.836	1.665	1.49759	1743.4	793	2084.8	2610.9	3471.6	4.7	9.82	8.15	5.43	1.07	6	6	6	6	6	6	6	6	6	6	6
HDC00331 OS=Drosophila melanogaster OX=7227 GN=Dmel\CG34172 PE=1 SV=1	CG34172	Q6IHY5	High	1	7	6.6	127	72.577	18.299	3.966	0.717	0.336147	8256.2	113.8	2081.6	2775.3	1492.7	3.78	90	4.05	1.75	6.57	1	1	1	1	1	1	1	1	1	1	1
CG10623 protein OS=Drosophila melanogaster OX=7227 GN=CG10623 PE=4 SV=1		A0APQ0	High	8	10	36.7	124	1.001	1.314	0.762	0.547	0.997668	1586.8	1584.6	2081.5	1583.1	1138.6	1.14	1.05	2.54	2.69	10.77	7	7	7	7	7	7	7	7	7	7	7
LP12095p OS=Drosophila melanogaster OX=7227 GN=Pebp1 PE=1 SV=1	Pebp1	Q9VD01	High	4	9	19.6	287	0.957	0.63	1.519	0.081	1.1529	3158.2	3299.2	2079.3	3641.1	167.4	57.01	53.61	55.33	15.72	47.27	4	4	4	4	4	4	4	4	4	3	4
Insulin receptor substrate 53 kDa, isoform A OS=Drosophila melanogaster OX=7227 GN=IRSp53 PE=4 SV=2	CG32082; IRSp53	Q8IQE6	High	13	17	120.2	195	1.071	4.577	0.234	2.516	2.06948	486.5	454.3	2079.2	1006.8	5231.9	2.16	16.09	0.31	9.97	2.01	11	11	11	11	11	11	11	11	11	11	11
EG:100G10.7 protein OS=Drosophila melanogaster OX=7227 GN=Spg7 PE=3 SV=1		O76867	High	18	21	90	443	6.504	2.995	2.172	0.682	0.402791	4514	694.1	2078.6	1818.2	1418	3.27	13.14	15.06	33.92	13.34	16	16	16	16	16	16	16	16	16	16	16
Mitochondrial ribosomal protein L38 OS=Drosophila melanogaster OX=7227 GN=mRpL38 PE=1 SV=2	mRpL38	Q9VY48	High	10	13	47.7	181	2.44	2.238	1.09	2.104	1.69122	2259.2	925.9	2072.6	3820.8	4360.4	17.97	2.84	2.74	21.81	0.09	9	9	9	9	9	9	9	9	9	9	9
Fasciclin 2, isoform G OS=Drosophila melanogaster OX=7227 GN=Fas2 PE=1 SV=1	Fas2	X2JAF4	High	12	15	98.3	382	1.242	3.714	0.334	1.547	1.52988	692.8	557.9	2072.2	1059.9	3205.1	3.74	12.37	9.41	8.77	0.91	11	11	11	11	11	11	11	11	11	11	11
NAD-dependent methylenetetrahydrofolate dehydrogenase, isoform C OS=Drosophila melanogaster OX=7227 GN=Nmdmc PE=3 SV=1	Nmdmc	A0A0B4KFE5	High	10	15	32.8	219	2.366	2.457	0.963	1.354	0.996083	1991.2	841.6	2068.2	1983.4	2800.2	2.34	7.24	1.08	5.46	3.62	10	10	10	10	10	10	10	10	10	10	10
RH32613p (Fragment) OS=Drosophila melanogaster OX=7227 GN=CG15067-RA PE=2 SV=1		C1C5B4	High	3	10	16.4	317	0.409	1.659	0.247	0.482	1.37964	508.9	1243.2	2062.3	702.1	993.3	7.2	23.01	1.34	10.82	52.68	4	4	4	4	4	4	4	4	4	4	4
GEO09622p1 (Fragment) OS=Drosophila melanogaster OX=7227 PE=2 SV=1	Dbi	A0A1B2AIW6	High	2	10	9.6	233	0.662	0.572	1.158	1.22	2.28266	2385.9	3603.9	2060.2	5446.2	2512.4	16.95	11.39	14.63	9.3	19.62	4	4	4	4	4	4	4	4	4	4	4
TNF-receptor-associated factor 2 OS=Drosophila melanogaster OX=7227 GN=Traf6 PE=2 SV=1		Q9XYQ9	Medium	1	7	52.4	43	0.138	0.625	0.221	0.71	5.34694	455.7	3295.8	2059.4	2436.6	1462.5	3	0.36	0.97	32.39	5.08	1	1	1	1	1	1	1	1	1	1	1
Uncharacterized protein, isoform H OS=Drosophila melanogaster OX=7227 GN=CG18512 PE=4 SV=1	CG32694	X2JEN5	High	5	9	18.3	160	1.195	4.274	0.28	2.187	0.948522	575	481.1	2055.9	545.4	4495.9	0.62	5.91	7.27	12.46	11.7	4	5	5	5	5	5	5	5	5	5	5
Flightin, isoform B OS=Drosophila melanogaster OX=7227 GN=fln PE=4 SV=1	fln	M9PD14	High	15	102	20.6	1868	19.311	0.898	21.502	1.429	0.332532	44116.7	2284.5	2051.7	14670.2	2931.6	3.51	20.62	1.98	0.64	17.8	18	18	18	16	18	18	18	18	18	18	18
Uncharacterized protein OS=Drosophila melanogaster OX=7227 GN=Dmel\CG14688 PE=4 SV=3	CG14688	Q9VGY8	High	10	23	32.8	316	0.76	1.794	0.423	1.498	10.3616	867.3	1141.6	2048.2	8986.6	3068.4	2.19	6.15	1.67	17.27	7.41	11	11	11	11	11	11	11	11	11	11	11
Cuticular protein 76Bd, isoform C OS=Drosophila melanogaster OX=7227 GN=Cpr76Bd PE=4 SV=1	Cpr76Bd	M9PFX4	High	21	54	122.6	1166	1.229	3.485	0.353	39.933	0.900457	722.3	587.6	2047.8	650.4	81773.8	7.01	11.76	6.97	60.18	7.35	18	18	20	19	21	21	20	13	21	21	20
AT21302p OS=Drosophila melanogaster OX=7227 GN=CG14546 PE=2 SV=1		Q8T8W4	Low	2	3	34	0	0.612	1.022	0.599	0.444	1.00449	1224.9	2000.2	2044.7	1230.4	908.5	10.69	5.6	2.82	45.79	8.6	2	2	2	2	2	2	2	2	2	2	2
RE56416p OS=Drosophila melanogaster OX=7227 GN=CG30022;CG30023 PE=1 SV=1	CG30022	Q86PD3	High	9	10	31.4	221	1.937	1.754	1.105	1.005	0.973479	2254.8	1163.9	2041.2	2195	2051.9	7.58	10.54	0.17	21.02	0.45	9	9	9	9	9	9	9	9	9	9	9
GEO07409p1 (Fragment) OS=Drosophila melanogaster OX=7227 PE=2 SV=1	CG17737	A0A1B2AJV1	High	5	10	12.4	157	0.912	1.628	0.56	2.151	1.48035	1142.3	1252.5	2039.1	1691	4386.9	3.63	19.33	6.69	5.39	2	5	5	5	5	5	5	5	5	5	5	5
CG10623-PA OS=Drosophila melanogaster OX=7227 GN=CG10623 PE=4 SV=1		C0MKB4	High	8	10	36.7	100	0.998	1.33	0.751	0.546	0.95518	1526.1	1529.1	2033.2	1457.7	1110.6	1.1	0.69	3.24	2.82	11.49	7	7	7	7	7	7	7	7	7	7	7
RE02049p OS=Drosophila melanogaster OX=7227 GN=CG12649 PE=1 SV=2	CG32694	Q9W2Z6	High	4	9	35.7	154	1.912	5.981	0.32	2.479	0.906197	647.1	338.4	2024.1	586.4	5018.6	0.2	1.19	7.71	11.71	13.01	4	4	4	4	4	4	4	4	4	4	4
LD23884p OS=Drosophila melanogaster OX=7227 GN=Coq8 PE=1 SV=2	CG32649	Q9VYI6	High	15	16	74.4	354	6.579	3.038	2.166	0.792	0.335917	4373.4	664.7	2019.5	1469.1	1599.6	2.07	16.74	4.11	26.7	6.48	15	15	15	15	15	15	15	15	15	15	15
Alpha-galactosidase OS=Drosophila melanogaster OX=7227 GN=CT24026 PE=1 SV=1	CG7997	Q7K127	High	10	15	47.4	333	1.133	2.854	0.397	5.32	2.72194	800.2	706.2	2016	2178.1	10725.9	5.17	7.48	6.29	10.79	3.85	9	9	9	9	9	9	9	9	9	9	9
CG3835-RA OS=Drosophila melanogaster OX=7227 GN=D2hgdh PE=1 SV=1	CG3835; D2hgdh	Q7K511	High	8	11	58.3	237	1.673	2.967	0.564	0.395	0.618326	1135	678.6	2013	701.8	795.8	8.18	7.12	7.16	5.94	12.77	8	8	8	8	8	8	8	8	8	8	8
Ribosomal protein L18, isoform B OS=Drosophila melanogaster OX=7227 GN=RpL18 PE=4 SV=1	RpL18	M9PHM6	High	6	12	21.7	320	1.538	2.332	0.659	2.365	1.30432	1324.6	861.3	2008.7	1727.7	4750.5	9.49	32.52	14.68	65.15	13.77	7	7	7	7	7	7	7	7	7	7	7
RE74585p OS=Drosophila melanogaster OX=7227 GN=Dmel\CG9775 PE=1 SV=1	CG9775	Q9VN39	High	12	19	46.1	486	0.852	0.685	1.243	1.45	0.603695	2495.3	2928.8	2007.5	1506.4	2910.9	7.13	2.92	12.39	30.17	30.53	12	12	12	12	12	12	12	12	12	12	12
Cuticular protein 92F OS=Drosophila melanogaster OX=7227 GN=Cpr92F PE=2 SV=1	Cpr92F	Q9VDJ8	High	4	15	39.8	292	1.423	7.173	0.198	3.398	0.71802	397.9	279.5	2005.1	285.7	6813.7	4.98	25.39	5.21	13.88	26.59	6	6	6	6	6	6	6	6	6	6	6
IP08110p OS=Drosophila melanogaster OX=7227 GN=Dmel\CG15343 PE=2 SV=1	CG15343	Q9W3G8	High	6	8	24.5	131	0.947	1.252	0.756	0.609	1.51639	1516.5	1601.8	2004.9	2299.6	1220.6	18.39	17.09	0	29.76	1.12	6	6	6	6	6	6	6	6	6	6	6
LD36273p OS=Drosophila melanogaster OX=7227 GN=sni PE=1 SV=1	sni	Q9W3H4	High	8	12	26.5	174	1.839	1.981	0.928	0.999	1.51791	1856.5	1009.6	2000.5	2818	1999	1.44	7.76	0.23	26.27	1.48	6	6	6	6	6	6	6	6	6	6	6
LD39986p OS=Drosophila melanogaster OX=7227 GN=Rab10 PE=1 SV=1	Rab10	O15971	High	5	7	23.3	131	1.858	3.78	0.492	1.313	1.17643	982.8	528.9	1999.3	1156.2	2625.2	8.64	13.24	10.04	41.99	13.69	5	5	5	5	5	5	5	5	5	5	5
Adaptor protein complex 2, mu subunit, isoform A OS=Drosophila melanogaster OX=7227 GN=AP-2mu PE=1 SV=1	AP-50; AP-2mu	O62530	High	7	8	49.8	141	2.315	3.669	0.631	1.047	0.727208	1260.3	544.4	1997.5	916.5	2091.1	1	3.42	14.48	30.4	11.74	7	7	7	7	7	7	7	7	7	7	7
RH18256p (Fragment) OS=Drosophila melanogaster OX=7227 GN=CG32068-RB PE=2 SV=1		F3YDM3	High	8	13	23.9	228	0.803	1.334	0.602	1.144	2.40025	1202	1497.5	1997	2885.1	2285	0.77	9.79	1.57	16.77	1.28	7	7	7	7	7	7	7	7	7	7	7
Ergic53, isoform A OS=Drosophila melanogaster OX=7227 GN=ergic53 PE=1 SV=1	ergic53	Q9V3A8	High	8	8	57.5	177	0.6	4.383	0.137	1.607	1.8572	273.1	455.4	1996	507.2	3207.3	11.35	0.8	10.69	32.89	12.49	8	8	8	8	8	8	8	8	8	8	8
Aminopeptidase OS=Drosophila melanogaster OX=7227 PE=2 SV=1		Q6IDH1	High	16	23	107.9	233	0.983	2.074	0.474	6.74	1.42751	945.7	962	1995.7	1350	13450.1	0.92	4.62	8.79	11.32	1.89	16	16	16	16	16	16	16	16	16	16	16
Argonaute protein OS=Drosophila melanogaster OX=7227 GN=AGO1 PE=1 SV=1	AGO1	Q7KY08	High	8	9	106.2	44	0.923	2.214	0.417	0.908	1.52903	831.9	901.3	1995.7	1272	1811.9	1.25	1.17	6.23	26.22	13.97	7	7	7	7	7	7	7	7	7	7	7
LD34388p OS=Drosophila melanogaster OX=7227 GN=CG9112 PE=1 SV=1	CG31650	Q7K1W8	High	8	10	39.4	211	1.065	2.824	0.377	1.374	2.15611	751.4	705.9	1993.3	1620.1	2738.3	5.49	13.59	4.95	16.75	12.67	7	7	7	7	7	7	7	7	7	7	7
Ribosomal protein S5a, isoform B OS=Drosophila melanogaster OX=7227 GN=RpS5a PE=3 SV=1	RpS5a	X2JKU5	High	7	15	25.4	295	2.138	2.419	0.884	2.336	1.13086	1753.8	820.4	1984.7	1983.3	4636.4	0.96	23.77	7.68	30.38	12.4	7	7	7	7	7	7	7	7	7	7	7
ATP-dependent Clp protease proteolytic subunit OS=Drosophila melanogaster OX=7227 GN=Dmel\CG5045 PE=1 SV=1	CG5045	Q9VKY3	High	6	9	27.6	130	2.346	2.458	0.954	1.066	0.743895	1887.9	804.6	1978.1	1404.4	2107.9	0.16	4.55	5.38	0.78	1.2	7	7	7	7	7	7	7	7	7	7	7
L-lactate dehydrogenase OS=Drosophila melanogaster OX=7227 GN=ImpL3 PE=2 SV=1		Q32KE6	High	7	10	35.5	139	2.115	2.594	0.815	1.198	1.00093	1611.3	761.8	1976.4	1612.8	2367.1	0.56	7.05	2.49	7.55	16.54	7	7	7	7	7	7	7	7	7	7	7
CG4236-PA OS=Drosophila melanogaster OX=7227 GN=CG4236 PE=4 SV=1	Caf1; Caf1-55	C0MJE4	High	4	7	48.6	126	1.014	2.465	0.411	1.213	1.2882	811.6	800.7	1974	1045.5	2394.4	0.06	12.24	5.08	2.82	4.16	4	4	4	4	4	4	4	4	4	4	4
GEO07171p1 (Fragment) OS=Drosophila melanogaster OX=7227 PE=2 SV=1	Drs	A0A1B2AJW2	High	4	8	7.7	127	0.413	1.685	0.245	2.933	2.01425	484.3	1171.8	1974	975.5	5790.4	1.33	17.13	8.49	18.07	38.04	4	4	4	4	4	4	4	4	4	4	4
RE10780p OS=Drosophila melanogaster OX=7227 GN=Agpat3 PE=1 SV=1	CG4729	Q9VV51	High	8	9	44.4	149	2.018	2.574	0.784	1.101	0.670708	1534.2	760.3	1957.2	1029	2155.1	1.07	3.73	12.18	59.74	19.93	7	7	7	7	7	7	7	7	7	7	7
GH01188p OS=Drosophila melanogaster OX=7227 GN=Dmel\CG5886 PE=1 SV=1	CG5886	Q9VBL3	High	14	19	59	293	0.466	0.684	0.682	3.017	2.78094	1332.5	2856.5	1954.9	3705.6	5898.1	15.19	47.89	7.42	46.29	6.68	12	12	12	12	12	12	12	12	12	12	12
Protein transport protein Sec61 subunit beta OS=Drosophila melanogaster OX=7227 GN=Sec61beta PE=1 SV=1	Sec61beta	Q7JZN0	High	5	12	10.2	325	1.233	6.055	0.204	2.462	1.78243	396.2	321.4	1946.3	706.2	4791.1	4.64	14.57	9.99	40.43	3.97	4	4	4	4	4	4	4	4	4	4	4
Tyrosine-protein kinase OS=Drosophila melanogaster OX=7227 GN=Src42A-RB PE=2 SV=1	Src42A	B5X0J6	High	7	7	59	109	1.48	2.323	0.637	1.232	0.889872	1232.2	832.6	1934.3	1096.5	2382.4	2.29	1.28	9.26	17.5	18.2	6	6	6	6	6	6	6	6	6	6	6
IP10670p OS=Drosophila melanogaster OX=7227 GN=Dmel\CG13833 PE=2 SV=1	CG13833	Q9VCS2	High	2	3	35.3	101	1.464	87.765	0.017	0.355	0.890966	32.1	21.9	1925.7	28.6	684.3	0.16	39.7	10.52	44.17	19.6	2	2	2	2	2	2	2	2	2	2	2
GEO07185p1 OS=Drosophila melanogaster OX=7227 GN=RpS28b PE=2 SV=1	RpS28b	X2JEM4	High	2	8	7.5	172	0.852	1.422	0.599	2.346	1.97762	1152.8	1353.5	1924.5	2279.8	4515	4.01	27.82	1.6	17.89	3.67	2	2	2	2	2	2	2	2	2	2	2
GH17661p OS=Drosophila melanogaster OX=7227 GN=CG10517 PE=1 SV=1	CG33056	Q961L8	High	6	9	39.1	166	1.96	4.978	0.394	0.32	0.620079	757	386.2	1922.4	469.4	615.6	2.43	0.68	11.5	3.22	20.43	4	4	4	4	4	4	4	4	4	4	4
RH02620p OS=Drosophila melanogaster OX=7227 GN=Dmel\CG10680 PE=2 SV=1	CG10680	Q9VIQ5	High	10	12	27.5	312	0.921	3.012	0.306	2.473	2.95196	584.9	635.1	1913	1726.6	4731.5	4.96	16.46	2.39	17.68	5.78	10	10	10	10	10	10	10	10	10	10	10
RE74312p OS=Drosophila melanogaster OX=7227 GN=Sar1 PE=1 SV=1	sar1	Q9VD29	High	6	7	21.8	155	1.439	7.785	0.185	1.192	2.03146	352.8	245.2	1908.8	716.7	2274.9	2.02	0.2	12.74	2.37	3.26	5	5	5	5	5	5	5	5	5	5	5
RE37995p OS=Drosophila melanogaster OX=7227 GN=mIF2 PE=2 SV=1		Q8MS23	High	14	15	76.8	159	3.199	1.959	1.633	0.711	0.935427	3117.4	974.6	1908.7	2916.1	1356.2	9.44	15.03	0.19	6.4	5.62	11	11	11	11	11	11	11	11	11	11	11
GEO07746p1 OS=Drosophila melanogaster OX=7227 GN=Pfdn1 PE=1 SV=2	CG13993; Pfdn1	Q9VMH8	High	8	11	14.7	112	0.474	0.884	0.536	2.174	2.39245	1022.8	2158.4	1907.1	2447	4147	2.38	10.79	1.63	4.25	3.24	8	8	8	8	8	8	8	8	8	8	8
RH72336p OS=Drosophila melanogaster OX=7227 GN=Vps2 PE=1 SV=1	vps2	Q9VBI3	High	7	10	27.3	135	0.8	1.802	0.444	2.025	3.71145	846.3	1057.7	1906.2	3141	3859.2	0.68	2.27	12.16	16.84	9.79	7	7	7	7	7	7	7	7	7	7	7
CG13675 protein (Fragment) OS=Drosophila melanogaster OX=7227 GN=CG13675 PE=4 SV=1		E1UIM5	High	3	6	12.1	130	1.28	8.702	0.147	1.469	0.932975	279	217.9	1895.9	260.3	2784.9	7.51	11.91	3.98	21.16	12.82	3	3	3	3	3	3	3	3	3	3	3
AT28212p OS=Drosophila melanogaster OX=7227 GN=Rpt3R PE=2 SV=1		Q8MZ73	High	6	10	29.9	159	0.983	2.109	0.466	1.473	2.47213	882.8	897.6	1893.1	2182.4	2788.6	3.16	9.51	5.45	1.04	4.09	5	5	5	5	5	5	5	5	5	5	5
Eukaryotic translation release factor 1, isoform H OS=Drosophila melanogaster OX=7227 GN=eRF1 PE=1 SV=1	eRF1	M9PD27	High	7	10	49	194	1.431	2.352	0.608	2.274	1.43102	1151	804.3	1892.1	1647.1	4301.7	5.83	14.47	3.68	10.12	0.56	6	6	6	6	6	6	6	6	6	6	6
Metallothionein A, isoform B OS=Drosophila melanogaster OX=7227 GN=MtnA PE=4 SV=1	MtnA	A0A0B4KFM8	High	4	9	3.9	171	1.948	1.646	1.183	1.167	0.555426	2238.1	1148.8	1891.4	1243.1	2206.9	15.85	6.05	12.66	38.02	9.92	5	5	5	5	5	5	5	5	5	5	5
DHR23 OS=Drosophila melanogaster OX=7227 GN=Rad23 PE=4 SV=1		Q9XZE0	High	8	16	45.8	343	0.953	2.571	0.371	2.416	3.20014	697.5	732.2	1882.6	2232.1	4548	3.13	16.87	4.89	0.38	2.88	8	8	8	8	8	8	8	8	8	8	8
BM-40 OS=Drosophila melanogaster OX=7227 GN=SPARC PE=1 SV=1	BM-40-SPARC; SPARC	O97365	High	7	10	35.2	139	0.774	4.541	0.17	2.466	2.54228	320.5	414.3	1881.3	814.8	4640.1	1.67	14.79	7.21	12.27	10.24	7	7	7	7	7	7	7	7	7	7	7
V-type proton ATPase subunit a OS=Drosophila melanogaster OX=7227 GN=Vha100-1 PE=1 SV=1	Vha100-1	Q8IML4	High	9	13	96.5	174	1.015	3.215	0.316	0.924	0.978914	592.8	584.1	1877.7	580.3	1734.3	14.2	0.91	11.85	41.7	9.28	6	6	6	6	6	6	6	6	6	6	6
Fat-spondin OS=Drosophila melanogaster OX=7227 GN=fat-spondin PE=1 SV=1	fat-spondin	Q7KN04	High	17	27	84.9	438	1.123	2.486	0.452	6.888	2.80779	847.5	754.7	1876.4	2379.6	12925	7.54	0.41	1.97	3.71	2.59	14	13	14	14	14	14	14	14	14	14	14
Crimpled OS=Drosophila melanogaster OX=7227 GN=crim PE=2 SV=1	crim	Q9VTM6	High	3	4	17.7	74	1.111	9.52	0.117	1.07	1.46984	218.8	196.8	1873.9	321.6	2004.9	9.57	6.08	5.28	7.47	11.24	3	3	3	3	3	3	3	3	3	3	3
Uncharacterized protein, isoform B OS=Drosophila melanogaster OX=7227 GN=CC4 PE=1 SV=1	CG8289	X2JFW6	High	9	10	37.2	126	0.542	2.467	0.22	1.213	1.49028	411.4	759.3	1873.1	613.1	2271.3	2.42	14.29	11.75	1.45	13.02	8	8	8	8	8	8	8	8	8	8	8
RH17287p OS=Drosophila melanogaster OX=7227 GN=FOHSDR PE=1 SV=1	CG9360	Q9VYU9	High	4	5	27.1	81	4.85	8.7	0.557	1.209	0.441876	1042.6	215	1870.4	460.7	2260.8	2.98	5.9	9.57	5.88	11.75	5	5	5	5	5	5	5	5	5	5	5
Uncharacterized protein DmX OS=Drosophila melanogaster OX=7227 GN=Rbcn-3A PE=4 SV=1		Q24593	High	16	16	377.4	284	0.923	2.645	0.349	0.786	1.55044	651.3	705.3	1865.5	1009.8	1466.1	0.28	4.93	10.3	29.43	7.62	11	11	11	11	11	11	11	11	11	11	11
Ribosomal protein LP1, isoform B OS=Drosophila melanogaster OX=7227 GN=RpLP1 PE=3 SV=1	RpLP1	M9PBK5	High	3	8	11.5	200	0.969	2.19	0.443	3.532	2.42179	825.3	851.4	1864.4	1998.7	6585.3	14.42	34.84	2.45	24.22	4.26	4	4	4	4	4	4	4	4	4	4	4
Syntaxin 1A, isoform C OS=Drosophila melanogaster OX=7227 GN=Syx1A PE=3 SV=1	Syx1A	A0A126GV04	High	5	7	33.6	65	1.376	4.449	0.309	0.851	1.14808	576.7	419	1864.2	662.1	1586.2	2.83	8.75	14.66	25.24	7.97	3	3	3	3	3	3	3	3	3	3	3
Heterogeneous nuclear ribonucleoprotein (HnRNP) OS=Drosophila melanogaster OX=7227 GN=HnRNP-K PE=2 SV=1		Q7KA80	High	8	10	50.2	238	0.709	2.447	0.29	1.903	2.15168	539.3	760.9	1861.9	1160.4	3543.5	0.73	12.47	3.42	2.29	7.2	8	8	8	8	8	8	8	8	8	8	8
Myosin binding subunit, isoform F OS=Drosophila melanogaster OX=7227 GN=Mbs PE=1 SV=1	Mbs	A8JNT6	High	10	11	39.2	167	0.339	1.94	0.175	0.837	4.46907	324.9	958.6	1859.4	1452	1556	12.66	11.73	6.66	6.89	4.38	6	6	6	6	6	6	6	6	6	6	6
Mitochondrial ribosomal protein S31 OS=Drosophila melanogaster OX=7227 GN=mRpS31 PE=1 SV=1	mRpS31	Q9VUX1	High	11	16	42.4	208	2.661	1.754	1.518	1.861	1.00429	2819.9	1059.6	1858.1	2832	3458.2	9.15	9.21	4.25	21.32	3.15	11	11	11	11	11	11	11	11	11	11	11
Sulfurtransferase OS=Drosophila melanogaster OX=7227 GN=Dmel\CG12279 PE=1 SV=2	CG12279	Q9VG33	High	4	5	12.1	90	0.854	2.154	0.396	1.871	1.31113	735.7	861.5	1855.6	964.6	3472.5	3.23	12.89	4.31	0.05	6.42	3	3	3	3	3	3	3	3	3	3	3
FI11325p OS=Drosophila melanogaster OX=7227 GN=Dmel\CG5567 PE=1 SV=1	CG5567	Q9VVL5	High	5	6	36.4	71	3.106	3.562	0.872	0.7	0.614942	1616.9	520.6	1854.6	994.3	1298.1	1.79	12.46	7.55	2.86	9.98	4	4	4	4	4	4	4	4	4	4	4
LD24696p OS=Drosophila melanogaster OX=7227 GN=Dmel\CG9436 PE=1 SV=1	CG9436	Q7JVH6	High	6	7	35.4	125	0.72	2.287	0.315	0.626	1.22395	583.6	810.8	1854.1	714.3	1161	2.28	2.5	11.99	17.56	4.02	6	6	6	6	6	6	6	6	6	6	6
Nedd8, isoform B OS=Drosophila melanogaster OX=7227 GN=Nedd8 PE=4 SV=1	Nedd8	X2J935	High	3	6	9.3	67	1.163	1.681	0.692	1.907	1.52663	1282.5	1102.7	1853.7	1957.9	3534.9	1.97	5.43	2.22	16.64	2.72	3	3	3	3	3	3	3	3	3	3	3
GH10454p OS=Drosophila melanogaster OX=7227 GN=Dmel\CG10562 PE=1 SV=1	CG10562	Q961Q8	High	7	7	46.1	81	0.662	3.475	0.19	0.855	1.91159	352.9	533.3	1853.2	674.6	1585	3.78	3.92	9.8	7.36	8.89	6	6	6	6	6	6	6	6	6	6	6
LD10016p OS=Drosophila melanogaster OX=7227 GN=Dmel\CG2004 PE=1 SV=1	CG2004	Q9W3C3	High	5	6	48.3	79	1.474	3.524	0.418	1.013	1.06918	774.8	525.7	1852.5	828.4	1875.9	2.71	3.39	3.56	5.24	4.88	5	5	5	5	5	5	5	5	5	5	5
MIP14068p (Fragment) OS=Drosophila melanogaster OX=7227 GN=CheA7a-RA PE=2 SV=1		C9QNX0	High	4	8	21.3	117	0.965	11.903	0.081	1.443	1.22067	150	155.5	1851	183.1	2670.6	17.94	13.26	12.95	7.46	0.71	3	3	3	3	3	3	3	3	3	3	3
GEO08270p1 OS=Drosophila melanogaster OX=7227 GN=Dmel\CG5791 PE=2 SV=1	CG5791	Q9VD48	High	4	6	10.2	160	0.405	5.273	0.077	0.673	3.34951	142.2	350.9	1850.5	476.3	1244.5	0.03	32.8	1.02	18.4	78.31	4	4	4	4	4	4	4	4	4	4	4
Vacuolar H[+] ATPase 36kD subunit 3, isoform C OS=Drosophila melanogaster OX=7227 GN=Vha36-3 PE=4 SV=1	Vha36-3	X2JE14	High	6	8	28.1	69	0.616	1.196	0.515	0.945	1.16675	952.3	1545.9	1848.9	1111.1	1748	7.55	1.4	9.22	32.01	3.94	6	6	6	6	6	6	6	6	6	6	6
SD03848p OS=Drosophila melanogaster OX=7227 GN=eIF4G2 PE=2 SV=1		Q8T4F9	Medium	2	3	106.8	38	0.683	1.47	0.464	0.779	1.63974	858	1256.6	1847.8	1406.9	1440	25.16	57.6	19.78	70.34	4.52	2	2	2	2	2	2	2	2	2	2	2
CG16985 protein OS=Drosophila melanogaster OX=7227 GN=BcDNA:RE30174 PE=1 SV=1	CG16985	Q9VZZ6	High	4	10	16.1	358	1.633	1.978	0.826	0.567	1.24712	1526	934.2	1847.6	1903.1	1047.1	1.52	3.12	4.4	6.22	5.13	6	6	6	6	6	6	6	6	6	6	6
GH08412p (Fragment) OS=Drosophila melanogaster OX=7227 GN=Met75Cb-RA PE=2 SV=2		B7FNK8	High	2	10	5.8	159	1.072	0.734	1.46	0.203	0.247465	2692.1	2511.8	1844.2	666.2	373.7	45.59	2.09	1.87	28.7	44.46	3	3	3	3	3	3	3	3	3	3	3
GM03616p OS=Drosophila melanogaster OX=7227 GN=CG9917-RA PE=2 SV=1		Q95SC0	High	4	5	33.7	118	0.746	7.731	0.097	1.74	3.36056	177.5	237.8	1838.8	596.5	3198.7	1.26	3.69	14.28	11.82	1.48	4	4	4	4	4	4	4	4	4	4	4
Uncharacterized protein Cyp6a23 (Fragment) OS=Drosophila melanogaster OX=7227 GN=Cyp6a23 PE=4 SV=1		B5T201	High	2	3	47.4	44	2.642	22.432	0.118	0.784	1.40443	216.6	82	1838.7	304.2	1442.1	0.52	37	10.84	20.38	13.94	2	2	2	2	2	2	2	2	2	2	2
Phosphatidic acid phospholipase A1, isoform D OS=Drosophila melanogaster OX=7227 GN=PAPLA1 PE=1 SV=1	CG8552; PAPLA1	X2JDJ3	High	8	8	213.9	65	0.965	2.464	0.392	1.44	1.82639	720	745.8	1837.6	1315	2646.8	6.03	11.11	7.69	23.44	8.29	6	6	6	6	6	6	6	6	6	6	6
Bruchpilot, isoform J OS=Drosophila melanogaster OX=7227 GN=brp PE=1 SV=1	brp	A0A0B4K7K9	High	13	16	255.1	217	0.689	1.958	0.352	0.893	1.21382	646.8	938.3	1837.5	785.1	1641.1	54.74	15.38	1.69	20.84	35.87	11	11	11	11	11	11	11	11	11	11	11
Ubiquitin specific protease 2, isoform H OS=Drosophila melanogaster OX=7227 GN=Usp2 PE=3 SV=1	CG14619; Usp2	X2JLM6	High	11	16	61.5	297	0.261	0.802	0.326	0.833	3.52087	596.5	2285.1	1832.5	2100.2	1525.7	2.77	1.65	5.6	8.11	8.03	8	8	8	8	8	8	8	8	8	8	8
Carboxypeptidase OS=Drosophila melanogaster OX=7227 GN=CT14806 PE=1 SV=1	CG4572	Q9VDT5	High	9	11	54.4	103	1.027	3.395	0.302	2.872	2.16456	553.6	539.1	1830	1198.3	5256.5	9.17	6.98	6.22	8.99	3.37	8	8	8	8	8	8	8	8	8	8	8
Arsenic resistance protein 2, isoform E OS=Drosophila melanogaster OX=7227 GN=Ars2 PE=1 SV=1	Ars2	A0A0B4KEI5	High	13	13	106.2	185	0.867	1.8	0.482	0.83	1.19043	880.1	1015	1827.2	1047.7	1515.7	0.97	10.67	7.36	7.77	2.77	11	11	11	11	11	11	11	11	11	11	11
NADH-ubiquinone oxidoreductase chain 3 OS=Drosophila melanogaster OX=7227 GN=nad3 PE=3 SV=1		J7FKZ6	High	1	4	13.5	99	23.303	6.154	3.787	0.409	0.170214	6907.2	296.4	1824.1	1175.7	746.2	4.75	38.18	14.79	59.14	20.59	1	1	1	1	1	1	1	1	1	1	1
Neurotactin, isoform C OS=Drosophila melanogaster OX=7227 GN=Nrt PE=4 SV=1	Nrt	M9MS15	High	5	5	92.7	81	1.034	7.743	0.134	1.077	1.10386	243.6	235.5	1823.6	268.9	1964.1	2.37	5.14	13.44	3.4	5.32	5	5	5	5	5	5	5	5	5	5	5
RE52028p OS=Drosophila melanogaster OX=7227 GN=Snx3 PE=1 SV=1	CG6359; Snx3	Q9VG51	High	5	7	19.4	144	0.784	2.193	0.358	1.668	2.12347	652	831.5	1823.3	1384.5	3041.9	3.43	9.25	4.19	13.75	3.78	5	5	5	5	5	5	5	5	5	5	5
Alpha-amylase OS=Drosophila melanogaster OX=7227 GN=Amy-p PE=2 SV=1		Q2VYA1	High	10	16	53.7	361	1.815	2.955	0.614	2.904	4.5483	1118	615.9	1820	5085	5284.5	22.43	13.2	11.63	17.38	52.44	11	11	11	11	11	11	11	11	11	11	11
Burgundy, isoform B OS=Drosophila melanogaster OX=7227 GN=bur PE=1 SV=3	bur	Q9VIE7	High	7	10	76.7	170	0.955	1.924	0.496	0.993	1.39053	901.6	944.1	1816.6	1253.7	1804.1	2.71	9.02	4.38	6.34	8.04	7	7	7	7	7	7	7	7	7	7	7
Protein phosphatase methylesterase 1 OS=Drosophila melanogaster OX=7227 GN=Dmel\CG5068 PE=1 SV=1	CG5068	Q95R98	High	6	7	45.3	134	1.865	2.078	0.897	0.902	1.06943	1626.1	871.9	1812.1	1739	1635.2	6.27	8.59	2.43	10.18	6.39	5	5	5	5	5	5	5	5	5	5	5
LD13390p (Fragment) OS=Drosophila melanogaster OX=7227 GN=pyd3 PE=2 SV=1		Q6NP10	High	8	10	46.4	233	1.09	1.329	0.82	1.598	1.09665	1485.8	1363.4	1811.5	1629.4	2894.9	5.93	1.8	8.99	4.09	14.98	7	7	7	7	7	7	7	7	7	7	7
Cytochrome P450-6a17, isoform B OS=Drosophila melanogaster OX=7227 GN=Cyp6a17 PE=1 SV=1	Cyp6a17	A0A0B4LF54	High	2	3	58.2	25	2.897	25.634	0.113	0.662	1.26125	204.4	70.5	1808	257.8	1196.3	1.31	37.28	10.71	30.03	19.68	1	1	1	1	1	1	1	1	1	1	1
Ribosomal protein L13A, isoform C OS=Drosophila melanogaster OX=7227 GN=RpL13A PE=4 SV=1	RpL13A	A0A0B4KFM7	High	5	5	11.5	93	2.182	2.735	0.798	2.725	1.0679	1438.8	659.3	1803.6	1536.5	4914.6	13.77	38.38	11.33	68.26	9.81	5	5	5	5	5	5	5	5	5	5	5
RE14947p OS=Drosophila melanogaster OX=7227 GN=Dmel\CG42817 PE=2 SV=2	CG42817	Q8IP22	High	12	13	140.5	168	0.31	0.429	0.723	0.713	1.42436	1302.9	4196.5	1801.3	1855.8	1284.3	8.29	4.5	5.01	22.43	12.82	10	10	10	10	10	10	10	10	10	10	10
Beta-heavy-spectrin (Fragment) OS=Drosophila melanogaster OX=7227 GN=kst PE=2 SV=2		Q23980	High	7	8	171.2	80	1.083	4.741	0.228	1.099	1.38944	411.1	379.6	1799.9	571.2	1977.8	4.93	14.57	9.56	36.57	11.61	7	7	6	6	7	7	7	7	7	7	7
GEO04710p1 OS=Drosophila melanogaster OX=7227 GN=NP15.6 PE=1 SV=1	NP15.6	Q9V3L7	High	4	8	17	184	10.816	3.097	3.493	0.676	0.418957	6272	579.9	1795.8	2627.7	1214.4	0.07	20.19	9.06	13.41	36.99	4	4	4	4	4	4	4	4	4	4	4
Inositol-1-monophosphatase OS=Drosophila melanogaster OX=7227 GN=IMP PE=1 SV=1	CG9391	Q7KTW5	High	7	9	30.6	272	1.45	2.861	0.507	1.128	1.42136	909.2	627	1793.8	1292.3	2023.9	3.12	8	4.37	1.93	0.61	7	7	7	7	7	7	7	7	7	7	7
GEO12465p1 OS=Drosophila melanogaster OX=7227 GN=Syb PE=1 SV=1	Syb	H1UUB1	High	4	6	14.1	132	0.976	2.882	0.339	1.424	2.29967	607	621.7	1791.6	1395.9	2550.4	8.54	2.64	10.19	24.45	5.35	4	4	4	4	4	4	4	4	4	4	4
FI05212p OS=Drosophila melanogaster OX=7227 GN=Sodh-1 PE=1 SV=1	Sodh-1	O97479	High	7	11	38.6	235	1.531	3.808	0.402	0.522	0.834424	718.1	469.1	1786.3	599.2	932.1	5.38	4.58	2.76	0.52	6.41	8	8	8	8	8	8	8	8	8	8	8
ATP-dependent Clp protease proteolytic subunit OS=Drosophila melanogaster OX=7227 GN=CG5045 PE=3 SV=1		A0AN47	High	6	8	27.6	104	2.365	2.466	0.959	1.053	0.816816	1710.3	723.1	1783.4	1397	1877.6	0.7	3.39	5.33	0.49	1.35	6	6	6	6	6	6	6	6	6	6	6
Ribosomal protein S11, isoform B OS=Drosophila melanogaster OX=7227 GN=RpS11 PE=1 SV=1	RpS11	A1Z8U9	High	7	15	18.1	220	0.869	1.081	0.804	3.589	1.86118	1432.1	1647.5	1781.7	2665.4	6393.9	12.17	33.06	4.23	57.98	2.59	6	6	6	6	6	6	6	6	6	6	6
GEO10850p1 OS=Drosophila melanogaster OX=7227 GN=Dmel\CG7695 PE=2 SV=1	CG7695	Q9VE57	High	4	6	16.6	94	1.348	29.822	0.045	0.67	1.81343	80.4	59.7	1779.7	145.8	1193.1	1.49	35.63	7.59	27.22	37.5	4	4	4	4	4	4	4	4	4	4	4
Lethal (2) tumorous imaginal discs, isoform D OS=Drosophila melanogaster OX=7227 GN=l(2)tid PE=1 SV=1	l(2)tid	A0A0B4K7M9	High	13	18	55.6	313	4.114	2.547	1.615	1.41	1.13097	2874	698.6	1779.2	3250.4	2509.1	7.68	15.06	3.85	9.05	1.76	11	11	11	11	11	11	11	11	11	11	11
Dipeptidase C, isoform A OS=Drosophila melanogaster OX=7227 GN=Dip-C PE=1 SV=2	Dip-C	Q9VG79	High	7	8	54.6	154	0.835	1.418	0.589	1.136	1.12014	1046.3	1253	1776.3	1172	2017.8	11.34	2.83	7.33	6.42	12.37	7	7	7	7	7	7	7	7	7	7	7
IP01903p (Fragment) OS=Drosophila melanogaster OX=7227 GN=Obp56g PE=2 SV=1		Q4V3H1	High	6	8	15.1	209	1.186	2.3	0.516	1.053	1.0107	915.6	772	1775.4	925.4	1870.2	28.33	19.83	18	33.43	32.95	6	6	6	6	6	6	6	6	6	6	6
Protein tyrosine phosphatase 36E, isoform A OS=Drosophila melanogaster OX=7227 GN=Ptp36E PE=2 SV=2	CG7180; Ptp36E	Q9VJ95	High	10	15	78.8	328	0.42	0.523	0.802	0.487	1.21691	1423.6	3393.2	1775.4	1732.4	864.4	4.38	1.76	3.33	24.92	12.21	10	10	10	10	10	10	10	10	10	10	10
BetaH spectrin (Fragment) OS=Drosophila melanogaster OX=7227 GN=kst PE=2 SV=1		Q99140	High	10	12	190.4	97	0.951	1.712	0.556	0.834	1.49123	986.5	1036.8	1775.3	1471.1	1480.2	8.55	7.45	4.96	23.1	8.51	6	6	6	6	6	6	6	6	6	6	6
Eukaryotic translation release factor 3, isoform C OS=Drosophila melanogaster OX=7227 GN=eRF3 PE=1 SV=1	Elf	M9PD08	High	9	13	55.3	97	1.121	1.382	0.811	1.524	1.29749	1437	1282.2	1772	1864.5	2701.2	1.8	8.46	7.08	14.21	3.01	7	7	7	7	7	7	7	7	7	7	7
Starvin, isoform F OS=Drosophila melanogaster OX=7227 GN=stv PE=1 SV=1	stv	M9PCD9	High	14	22	66.1	470	0.52	1.08	0.481	2.746	4.3286	852.1	1639.9	1770.7	3688.4	4862.3	6.11	14.33	0.96	9.2	0.43	15	15	15	15	15	15	15	15	15	15	15
Secretory 16, isoform E OS=Drosophila melanogaster OX=7227 GN=Sec16 PE=1 SV=1	Sec16	A8JUU1	High	9	10	220	223	1.005	1.995	0.504	0.771	1.40884	891.8	887.7	1770.5	1256.4	1364.2	1.4	4.2	6.48	4.66	10.78	8	8	8	8	8	8	8	8	8	8	8
FI20123p1 OS=Drosophila melanogaster OX=7227 GN=RFeSP-RA PE=2 SV=1	RFeSP	H9XQA8	High	4	14	28.3	179	13.171	4.335	3.038	0.82	0.457243	5374.6	408.1	1769.1	2457.5	1450.5	5.86	33.85	2.74	10.7	1.65	4	4	4	4	4	4	4	4	4	4	4
CG1681 (Fragment) OS=Drosophila melanogaster OX=7227 GN=CG1681 PE=4 SV=1		F6J6F8	High	6	6	22.5	104	1.294	9.463	0.137	1.24	1.91232	241.8	186.9	1768.4	462.4	2193.1	20.83	3.15	4.57	37.97	10.55	4	4	4	4	4	4	4	4	4	4	4
SD17974p OS=Drosophila melanogaster OX=7227 GN=Dmel\CG3777 PE=1 SV=2	CG3777	O76874	High	16	25	94.3	552	1.57	2.61	0.602	9.88	0.965084	1059.7	675	1761.5	1022.7	17402.8	1.94	9.19	23.8	8.08	8.19	14	14	15	15	15	15	15	14	15	15	15
Cabeza, isoform D OS=Drosophila melanogaster OX=7227 GN=caz PE=4 SV=1	caz	M9PH94	High	6	11	34.3	430	0.565	1.767	0.32	1.68	2.47396	562.7	995.3	1758.9	1392.1	2954.7	0.71	15.45	6.65	8.07	5.77	7	7	7	7	7	7	7	7	7	7	7
Supervillin, isoform AE OS=Drosophila melanogaster OX=7227 GN=Svil PE=1 SV=1	CG42669; CG45186	X2JAM4	High	13	16	496.5	221	1.48	1.541	0.96	0.838	1.10661	1687.4	1139.9	1756.9	1867.3	1472.7	4.53	5.92	3.63	25.5	2.28	12	12	12	12	12	12	12	12	12	12	12
GEO08974p1 OS=Drosophila melanogaster OX=7227 GN=Pfdn6 PE=2 SV=1	CG7770; Pfdn6	M9PD09	High	6	12	14.4	207	0.474	0.867	0.547	1.833	2.15313	959.3	2022	1752.7	2065.5	3212.2	5.08	14.89	4.91	10.75	1.63	6	6	6	6	6	6	6	6	6	6	6
GH11294p OS=Drosophila melanogaster OX=7227 GN=SmydA-1 PE=2 SV=1	CG8503; SmydA-1	Q7K561	High	14	16	58.6	222	0.769	0.645	1.191	1.518	1.48401	2083	2710	1748.3	3091.2	2654	11.11	15.74	1.95	48.79	19.81	13	13	13	13	13	13	13	13	13	13	13
Skeletor, isoform E OS=Drosophila melanogaster OX=7227 GN=Skeletor PE=4 SV=1	Skeletor	A0A0B4K6P5	High	16	23	164.9	279	1.105	6.768	0.163	8.285	1.15812	284.6	257.6	1743.4	329.6	14444.7	0.83	23.38	5.12	22.9	9.1	13	14	14	12	14	14	14	14	14	14	14
GH08048p OS=Drosophila melanogaster OX=7227 GN=Dmel\CG1774 PE=1 SV=1	CG1774	Q9V9W4	High	11	15	54	284	9.831	2.856	3.443	0.49	0.302102	5983.4	608.6	1738.1	1807.6	851.6	5.97	17.26	8.34	14.08	8.03	10	10	10	10	10	10	10	10	10	10	10
Heterogeneous nuclear ribonucleoprotein at 87F, isoform C OS=Drosophila melanogaster OX=7227 GN=Hrb87F PE=1 SV=1	Hrb87F	E1JIK0	High	9	12	39.5	367	0.624	2.216	0.282	1.968	1.83974	489.2	783.6	1736.5	900	3417.6	0.94	14.08	2.15	8.42	15.91	6	6	6	6	6	6	6	6	6	6	6
P-element somatic inhibitor, isoform C OS=Drosophila melanogaster OX=7227 GN=Psi PE=1 SV=1	Psi	A1ZAK8	High	9	12	81.7	197	0.733	2.441	0.3	1.183	1.81	520	709.1	1731.1	941.2	2047.7	6.18	12.85	3.63	6.96	5.94	9	9	9	9	9	9	9	9	9	9	9
Uncharacterized protein OS=Drosophila melanogaster OX=7227 GN=Dmel\CG7966 PE=1 SV=2	CG7966	Q9VFZ4	High	6	8	54.6	155	1.068	3.119	0.342	1.63	2.15817	592.4	554.7	1730	1278.5	2819.2	0.84	3.64	2.65	1.35	7.5	5	5	5	5	5	5	5	5	5	5	5
Serine/threonine-protein phosphatase OS=Drosophila melanogaster OX=7227 GN=Pp1alpha-96A PE=3 SV=1	Pp1alpha-96A	A0A0B4KHS9	High	5	5	37.3	152	1.045	2.182	0.479	0.77	1.49554	829	792.9	1729.8	1239.8	1332.4	3.06	6.67	7.99	2.5	13.82	5	5	5	5	5	5	5	5	5	5	5
GST-containing FLYWCH zinc-finger protein OS=Drosophila melanogaster OX=7227 GN=gfzf PE=1 SV=1	gfzf	Q6NP69	High	6	11	119.2	199	0.774	4.476	0.173	1.627	1.81916	298.6	385.8	1726.9	543.2	2810.1	10.11	1.67	5.75	5.96	15.93	4	4	4	4	4	4	4	4	4	4	4
AT26678p (Fragment) OS=Drosophila melanogaster OX=7227 GN=Arp53D PE=2 SV=1		Q3ZAJ5	High	2	8	41.1	146	0.878	1.547	0.567	0.739	1.22376	979.6	1116.1	1726.5	1198.8	1276.6	76.42	10.47	24.03	43.43	23.41	1	1	1	1	1	1	1	1	1	1	1
MIP06027p1 OS=Drosophila melanogaster OX=7227 GN=l(2)tid-RB PE=2 SV=1	l(2)tid	A0A0F7J3E9	High	13	17	56.1	312	4.593	2.552	1.8	1.452	1.09058	3095.6	674	1720	3376	2498.2	7.76	16.91	3.85	9.08	1.62	11	11	11	11	11	11	11	11	11	11	11
Boule, isoform F OS=Drosophila melanogaster OX=7227 GN=bol PE=1 SV=1	bol	M9PF25	High	6	9	25.2	247	0.457	0.555	0.823	1.825	1.68522	1406.7	3080.2	1708.4	2370.6	3118.5	2.53	19.63	2.94	0.67	5.91	6	6	6	6	6	6	6	6	6	6	6
GH07821p OS=Drosophila melanogaster OX=7227 GN=mRpS22 PE=1 SV=1	mRpS22	Q9VAY9	High	8	11	45.8	213	4.51	2.988	1.509	1.617	0.867634	2577.7	571.5	1707.7	2236.5	2760.5	16.04	17.23	9.82	26.83	1.04	7	7	7	7	7	7	7	7	7	7	7
Calpain-B, isoform B OS=Drosophila melanogaster OX=7227 GN=CalpB PE=3 SV=1	CalpB	M9NE73	High	10	10	103.7	120	0.62	1.825	0.34	0.817	3.18274	579.5	935.4	1706.8	1844.4	1393.9	1.31	2.42	5.2	5.61	4.78	8	8	8	8	8	8	8	8	8	8	8
Charged multivesicular body protein 1, isoform A OS=Drosophila melanogaster OX=7227 GN=Chmp1 PE=1 SV=1	Chmp1	Q95SH2	High	6	7	22.3	106	0.482	1.45	0.332	2.07	4.38691	566.8	1176.5	1705.3	2486.5	3529.6	0.86	7.95	3.28	18.09	10.22	7	7	7	7	7	7	7	7	7	7	7
Amidophosphoribosyltransferase OS=Drosophila melanogaster OX=7227 GN=Prat2 PE=2 SV=1	Prat2	Q967S0	High	5	5	59.4	68	1.427	7.001	0.204	0.983	1.72698	345.4	242.1	1694.6	596.5	1665.7	3.54	2.62	11.07	3.86	21.29	4	4	4	4	4	4	4	4	4	4	4
GEO05407p1 OS=Drosophila melanogaster OX=7227 GN=Tapdelta PE=1 SV=1	Tapdelta	Q7KLX3	High	3	4	17.6	81	0.645	3.755	0.172	2.168	3.24106	290.8	450.9	1693.4	942.5	3670.5	6.7	0.2	7.85	6.17	4.65	3	3	3	3	3	3	3	3	3	3	3
Tricornered, isoform B OS=Drosophila melanogaster OX=7227 GN=trc PE=3 SV=1	trc	M9PG43	High	9	10	53.3	155	0.96	1.807	0.532	0.968	1.39664	897.8	934.8	1688.9	1253.9	1634.6	3.52	5.26	5.12	2.58	4.62	7	7	7	7	7	7	7	7	7	7	7
Embargoed, isoform B OS=Drosophila melanogaster OX=7227 GN=emb PE=1 SV=1	emb	A0A0S0WNN6	High	10	10	122.7	102	0.935	2.111	0.443	0.972	1.46699	748.2	800.1	1688.8	1097.6	1641.1	1.97	4.01	6.62	30.9	12.24	9	9	9	9	9	9	9	9	9	9	9
Ubiquitin carboxyl-terminal hydrolase OS=Drosophila melanogaster OX=7227 GN=Uch-L5 PE=1 SV=1	Uch-L3; Uch-L5	Q9XZ61	High	7	10	37.6	162	0.832	1.594	0.522	1.373	1.39818	881.5	1058.9	1687.8	1232.5	2317.5	2.37	6.61	2.26	2.28	0.91	6	6	6	6	6	6	6	6	6	6	6
Regulatory particle triple-A ATPase 6-related OS=Drosophila melanogaster OX=7227 GN=Rpt6R PE=1 SV=1	Rpt6R	Q9VA54	High	7	11	45.1	132	1.1	2.049	0.537	1.721	2.034	905.8	823.4	1686.9	1842.4	2903.2	2.33	15.77	3	1.04	1.9	7	7	7	7	7	7	7	7	7	7	7
Coproporphyrinogen oxidase, isoform B OS=Drosophila melanogaster OX=7227 GN=Coprox PE=4 SV=1	Coprox	X2J9R2	High	10	12	44.4	189	3.293	2.071	1.59	0.781	0.759472	2681.6	814.2	1686.3	2036.6	1316.6	2.03	7.36	1.91	4.28	6.12	8	8	8	8	8	8	8	8	8	8	8
Cuticular protein 64Aa OS=Drosophila melanogaster OX=7227 GN=Cpr64Aa PE=2 SV=1	Cpr64Aa	Q9VZG2	High	10	75	19.6	1314	0.774	1.237	0.626	29.825	0.951143	1054.1	1362.3	1684.5	1002.6	50240.3	0.9	12.43	4.09	30.65	3.07	11	11	12	12	12	12	11	11	12	12	11
Darkener of apricot, isoform R OS=Drosophila melanogaster OX=7227 GN=Doa PE=1 SV=3	Doa	Q86B72	High	17	24	137.5	307	2.336	1.268	1.843	1.01	1.08653	3101.8	1327.8	1683.3	3370.2	1700	4.09	12.13	1.04	28.01	14.15	14	14	14	14	14	14	14	14	14	14	14
Cullin 2, isoform A OS=Drosophila melanogaster OX=7227 GN=Cul2 PE=1 SV=3	Cul-2; Cul2	Q9V9R2	High	9	12	87.3	163	1.328	1.953	0.68	1.375	1.38388	1144.1	861.8	1682.8	1583.3	2314.3	3.15	6.51	7.2	6.33	20.13	8	8	8	8	8	8	8	8	8	8	8
SD01117p (Fragment) OS=Drosophila melanogaster OX=7227 GN=EMC8-9 PE=2 SV=1		Q86R94	High	6	7	22.9	83	0.235	1.122	0.209	1.099	3.26245	351.3	1496.2	1678.2	1146.1	1844.4	4.79	6.81	0.09	5.95	6.29	5	5	5	5	5	5	5	5	5	5	5
RE16762p OS=Drosophila melanogaster OX=7227 GN=Hmu PE=2 SV=1		Q8MT56	High	5	7	63.4	122	1.604	8.537	0.188	1.329	1.02992	314.2	195.9	1672.3	323.6	2221.9	3.99	15.92	10.84	27.3	8.57	4	4	4	4	4	4	4	4	4	4	4
RE06041p OS=Drosophila melanogaster OX=7227 PE=2 SV=1		A9UNH6	High	8	9	73.7	134	0.72	2.305	0.312	1.113	4.48966	522.2	725	1671.6	2344.5	1859.7	5.44	9.6	2.27	13.01	9.05	7	7	7	7	7	7	7	7	7	7	7
Klaroid, isoform B OS=Drosophila melanogaster OX=7227 GN=koi PE=1 SV=2	koi	A1Z6Q1	High	12	12	100.1	195	0.895	2.204	0.406	0.736	1.21264	678.6	758.5	1671.5	822.9	1231	14.09	6.55	6.42	40.31	12.71	9	9	9	9	9	9	9	9	9	9	9
GH05949p OS=Drosophila melanogaster OX=7227 GN=Dmel\CG17294 PE=1 SV=1	CG17294	Q9VLM9	High	5	8	28	142	1.122	1.447	0.776	0.821	1.47521	1292.7	1151.8	1666.5	1907	1367.8	3.81	5.93	0.47	17.68	8.04	4	4	4	4	4	4	4	4	4	4	4
Serine/threonine protein phosphatase 2A regulatory subunit OS=Drosophila melanogaster OX=7227 GN=wdb PE=1 SV=2	wdb	Q9VB23	High	9	15	59.7	270	0.678	1.111	0.61	0.866	1.13924	1016.2	1498.3	1665	1157.7	1442.6	1.87	3.37	7.91	29.91	9.38	7	7	7	7	7	7	7	7	7	7	7
ORF OS=Drosophila melanogaster OX=7227 PE=4 SV=1		Q8I7Q1	High	10	11	272.3	120	0.799	0.782	1.022	0.767	0.545326	1698.8	2125	1661.7	926.4	1275.1	8.16	8.1	0.29	2.44	2.98	9	9	9	9	9	9	9	9	9	9	9
Gag protein OS=Drosophila melanogaster OX=7227 GN=gag PE=4 SV=1		A5YVH6	High	2	3	50.6	59	0.26	3.054	0.085	0.712	16.9121	141.1	543	1658.2	2386.3	1181.5	0.36	38.57	7.02	11.21	9.51	2	2	2	2	2	2	2	2	2	2	2
Charged multivesicular body protein 2b OS=Drosophila melanogaster OX=7227 GN=CHMP2B PE=1 SV=1	CHMP2B	Q9VRJ5	High	4	8	23.8	67	0.586	2.024	0.29	1.759	6.90313	480	819.2	1657.9	3313.5	2916.5	1.25	14.22	3.53	23.81	6.43	4	4	4	4	4	4	4	4	4	4	4
SD04586p (Fragment) OS=Drosophila melanogaster OX=7227 GN=HemK1 PE=2 SV=2		Q95R65	High	6	8	37.2	84	3.462	3.966	0.873	0.798	0.706102	1447.1	418	1657.9	1021.8	1323.8	9.62	11.99	8.62	14.65	0.35	6	6	6	6	6	6	6	6	6	6	6
Uncharacterized protein OS=Drosophila melanogaster OX=7227 GN=BG:DS06874.7 PE=4 SV=2	CG33309	Q7KT81	Medium	1	3	66	25	1.562	2.558	0.611	1.143	0.308096	1010.4	646.9	1654.8	311.3	1891.2	8.42	8.34	7.13	0.19	2.41	1	1	1	1	1	1	1	1	1	1	1
AT21115p (Fragment) OS=Drosophila melanogaster OX=7227 GN=GstD9-RA PE=2 SV=1		E4NKK7	High	5	7	25.9	85	0.757	1.876	0.404	1.497	2.01228	667.7	881.8	1654.3	1343.6	2476.8	7.41	10.55	3.07	14.84	1.86	5	5	5	5	5	5	5	5	5	5	5
Dead box protein 80, isoform E OS=Drosophila melanogaster OX=7227 GN=Dbp80 PE=1 SV=1	Dbp80	L7EEU0	High	6	6	53.5	113	1.034	2.073	0.499	1.203	1.94285	822.4	795	1648.2	1597.8	1982.7	2.84	6.72	2.15	9.95	12	6	6	6	6	6	6	6	6	6	6	6
IP12536p OS=Drosophila melanogaster OX=7227 GN=Dmel\CG40160 PE=2 SV=1	CG40160	Q95RS6	High	10	16	45.6	310	0.716	1.931	0.371	3.135	2.31064	611	853.1	1647.5	1411.8	5165	12.29	9.08	8.91	12.6	8.28	9	9	9	9	9	9	9	9	9	9	9
NADH dehydrogenase (Ubiquinone) 18 kDa subunit OS=Drosophila melanogaster OX=7227 GN=ND-18 PE=1 SV=2	CG12203; ND-18	Q9VWI0	High	5	15	20.7	318	8.002	3.157	2.534	1.545	0.67549	4166.9	520.8	1644.2	2814.7	2541.2	4.28	8.69	3.76	12.91	1.51	7	7	7	7	7	7	7	7	7	7	7
BcDNA.GH02976 OS=Drosophila melanogaster OX=7227 GN=obst-B PE=1 SV=1	obst-B	Q9Y156	High	12	15	38.1	332	0.941	6.589	0.143	10.754	1.4229	234.1	248.8	1639.5	333.1	17630.5	1.41	38.86	28.64	11.9	2.68	10	11	11	11	11	11	11	11	11	11	11
Proteasome subunit beta OS=Drosophila melanogaster OX=7227 GN=CG11981 PE=3 SV=1	Prosbeta3	C0MJU2	High	4	5	23.2	81	1.192	1.884	0.633	1.504	1.89642	1036.9	869.5	1638.1	1966.4	2464.4	10.26	5.5	3.01	6.18	3.82	4	4	4	4	4	4	4	4	4	4	4
Methylthioribose-1-phosphate isomerase OS=Drosophila melanogaster OX=7227 GN=Dmel\CG11334 PE=3 SV=1	CG11334	A0A0B4KI38	High	8	11	39.1	175	2.485	3.483	0.714	0.955	1.32984	1163.3	468.1	1630.1	1547	1556.4	4.58	4.76	4.92	0.03	1.9	7	7	7	7	7	7	7	7	7	7	7
GEO05313p1 OS=Drosophila melanogaster OX=7227 GN=Dmel\CG1943 PE=1 SV=1	CG1943	Q9VI56	High	4	12	12.4	168	0.255	1.371	0.186	4.127	3.62591	302.6	1188.6	1629.7	1097.2	6725.4	3.77	24.94	2.31	26.18	15.23	4	4	4	4	4	4	4	4	4	4	4
LD35750p OS=Drosophila melanogaster OX=7227 GN=eIF-2beta-RA PE=2 SV=1	eIF-2beta	F3YDB2	High	10	13	35.2	204	0.916	1.629	0.563	2.198	2.11353	916.9	1000.5	1629.7	1937.9	3582	5.77	7.18	5.47	3.28	8.33	8	8	8	8	8	8	8	8	8	8	8
LD12305p OS=Drosophila melanogaster OX=7227 GN=Dmel\CG4115 PE=1 SV=2	CG4115	Q9VGA3	High	6	12	25.3	313	1.423	3.075	0.463	3.87	1.24092	754.2	529.9	1629.2	935.9	6304.8	5.42	0.11	5.32	7.5	0.31	6	6	6	6	6	6	6	6	6	6	6
Peptidylprolyl cis-trans isomerase OS=Drosophila melanogaster OX=7227 GN=Moca-cyp PE=2 SV=1		Q8ISE5	High	6	9	112.5	118	0.532	0.958	0.555	0.998	1.47812	900.4	1693.7	1622.8	1330.9	1620.2	1.98	6.8	2.52	5.45	8.97	3	3	3	3	3	3	3	3	3	3	3
Ubiquitin-specific protease 7, isoform C OS=Drosophila melanogaster OX=7227 GN=Usp7 PE=3 SV=1	Usp7	X2JEX7	High	9	10	130	160	0.771	1.778	0.434	0.716	1.64563	701.8	909.9	1617.7	1154.9	1159.1	0.94	3.11	5.15	12.64	8.98	6	6	6	6	6	6	6	6	6	6	6
Phosphatidylinositol-4,5-bisphosphate 4-phosphatase (Fragment) OS=Drosophila melanogaster OX=7227 GN=CG6707-RB PE=2 SV=1		C6SUZ8	High	3	3	25.6	39	0.712	3.111	0.229	1.164	1.49013	369.7	519.3	1615.4	550.9	1879.9	2.53	6.18	12.13	57.08	9.42	3	3	3	3	3	3	3	3	3	3	3
LD38919p OS=Drosophila melanogaster OX=7227 GN=Ubqn PE=1 SV=1	Ubqn	Q9VWD9	High	12	16	58.8	373	0.724	2.431	0.298	2.361	3.09369	480.3	663.7	1613.5	1485.9	3810.1	2.36	9.76	2.52	21.49	13.15	11	11	11	11	11	11	11	11	11	11	11
TA01212p OS=Drosophila melanogaster OX=7227 GN=RpL17A PE=2 SV=1		A8E792	High	5	11	14.9	144	1.486	2.63	0.565	3.086	1.67348	910.2	612.4	1610.5	1523.2	4970	9.96	30.11	2	57.93	1.75	4	4	4	4	4	4	4	4	4	4	4
NTPase, isoform F OS=Drosophila melanogaster OX=7227 GN=NTPase PE=1 SV=1	NTPase	M9PBV2	High	9	12	57.8	299	11.464	4.526	2.533	0.98	0.302144	4070.9	355.1	1607.2	1230	1574.3	3.37	18.42	13.48	49.92	16.61	8	8	8	8	8	8	8	8	8	8	8
Synaptosomal-associated protein OS=Drosophila melanogaster OX=7227 GN=Snap24 PE=1 SV=1	Snap24	Q9VH76	High	7	9	23.5	214	1.108	2.586	0.429	0.992	1.02946	685.6	618.7	1599.9	705.8	1586.6	3.6	12.52	11.69	16.06	9.95	7	7	7	7	7	7	7	7	7	7	7
Hepatocyte growth factor-regulated tyrosine kinase substrate OS=Drosophila melanogaster OX=7227 GN=Hrs-RB PE=2 SV=1	Hrs	B7FNJ7	High	6	6	85.4	136	0.691	2.28	0.303	1.318	2.64604	484.8	701.7	1599.8	1282.8	2109.3	8.23	12.42	5.27	1.22	3.52	6	6	6	6	6	6	6	6	6	6	6
LD33138p OS=Drosophila melanogaster OX=7227 GN=Dmel\CG8004 PE=1 SV=1	CG8004	Q9VW58	High	4	6	31.1	89	6.084	6.217	0.979	0.552	0.817727	1559.2	256.3	1593.4	1275	880.3	0.53	17.11	5.84	0.52	6.21	4	4	4	4	4	4	4	4	4	4	4
LD27406p OS=Drosophila melanogaster OX=7227 GN=Dmel\CG8531 PE=1 SV=1	CG8531	Q7K0W1	High	10	15	60.9	328	3.559	2.822	1.261	0.935	0.9623	2005.3	563.5	1590.1	1929.7	1486.4	2.63	7.4	5.82	4.8	10.41	9	9	9	9	9	9	9	9	9	9	9
Couch potato, isoform O OS=Drosophila melanogaster OX=7227 GN=cpo PE=4 SV=1	cpo	A0A0B4KGV8	High	5	8	77.4	100	1.1	4.444	0.248	1.438	0.99287	392.7	356.8	1585.8	389.9	2280.1	1.02	9.2	10.02	1.67	3.27	5	5	5	5	5	5	5	5	5	5	5
V-type proton ATPase subunit a OS=Drosophila melanogaster OX=7227 GN=Vha100-1 PE=2 SV=1		Q86M57	High	9	12	94.6	158	1.035	3.191	0.324	0.931	0.956005	513.7	496.3	1583.9	491.1	1474.9	14.96	0.76	13.03	40.02	7.73	5	5	5	5	5	5	5	5	5	5	5
GH06663p OS=Drosophila melanogaster OX=7227 GN=emp PE=2 SV=1		Q8SZV3	High	4	6	53	85	3.335	48.026	0.069	1.524	0.696087	109.9	33	1583.2	76.5	2412.5	1.12	22.15	10.35	30.17	38.35	4	4	4	3	4	4	4	4	4	4	4
Msr-110, isoform C OS=Drosophila melanogaster OX=7227 GN=Msr-110 PE=1 SV=1	Msr-110	Q8IQ63	High	7	9	71.8	144	3.301	10.209	0.323	1.469	0.67025	511.6	155	1582.3	342.9	2323.8	16.62	18.91	4.51	9.16	6.64	6	6	6	6	6	6	6	6	6	6	6
Caprin, isoform B OS=Drosophila melanogaster OX=7227 GN=Capr PE=1 SV=1	Capr	E4NKG1	High	12	16	103.5	443	0.656	2.067	0.318	3.022	3.28172	501.2	763.7	1578.2	1644.8	4768.8	0.49	20.83	1.26	1.34	6.29	8	8	8	8	8	8	8	8	8	8	8
LP13860p OS=Drosophila melanogaster OX=7227 GN=CG30410 PE=2 SV=1		A9UNB7	High	9	11	30.9	211	1.956	2.147	0.911	1.455	0.772063	1436.8	734.6	1577.4	1109.3	2295.4	3.9	7.24	2.01	5.74	4.12	7	7	7	7	7	7	7	7	7	7	7
Casein kinase ialpha, isoform D OS=Drosophila melanogaster OX=7227 GN=CkIalpha PE=1 SV=1	CkIalpha	E1JJI5	High	6	8	39.5	153	1.395	1.839	0.758	1.077	1.24329	1196.1	857.5	1577.2	1487.1	1698.7	0.82	10.72	12.66	29.22	16.54	6	6	6	6	6	6	6	6	6	6	6
RH04127p OS=Drosophila melanogaster OX=7227 GN=Dmel\CG9170 PE=2 SV=1	CG9170	Q9VXK9	Low	1	2	139.6	33	2.067	21.349	0.097	0.996	1.01768	152.7	73.8	1576.4	155.4	1570.2	11.24	41.07	10.02	0.21	4.56	1	1	1	1	1	1	1	1	1	1	1
S-formylglutathione hydrolase OS=Drosophila melanogaster OX=7227 GN=Dmel\CG4390 PE=1 SV=1	CG4390	Q9VDP9	High	3	5	31.4	93	1.506	1.552	0.97	1.066	1.11592	1528.6	1015.3	1575.8	1705.8	1679.4	0.23	6.56	1.7	19.33	1.97	3	3	3	3	3	3	3	3	3	3	3
LD41023p OS=Drosophila melanogaster OX=7227 GN=mRpS29 PE=1 SV=1	mRpS29	Q9W253	High	9	12	44.3	131	4.634	2.713	1.708	1.533	0.888232	2691.3	580.7	1575.4	2390.5	2415.4	9.05	13.12	3.98	23.89	8.77	8	8	8	8	8	8	8	8	8	8	8
Serine/threonine-protein phosphatase OS=Drosophila melanogaster OX=7227 GN=CG9156 PE=3 SV=1	Pp1-13C	B4F4X2	High	6	6	34.5	144	1.084	1.805	0.601	0.813	1.43645	944.9	871.6	1573.3	1357.3	1278.6	2.13	2.79	8.45	2.17	16.09	6	6	6	6	6	6	6	6	6	6	6
Stranded at second, isoform D OS=Drosophila melanogaster OX=7227 GN=sas PE=1 SV=1	sas	A0A0B4KGP7	High	14	17	185.1	352	1.046	7.093	0.148	3.416	2.07038	231.6	221.3	1569.7	479.5	5362.3	3.8	11.54	3.58	6.56	1.36	10	11	11	11	12	12	12	12	12	12	12
Sulfhydryl oxidase OS=Drosophila melanogaster OX=7227 GN=Qsox1 PE=1 SV=1	CG4670	Q7JQR3	High	11	13	71.8	291	0.507	1.613	0.314	2.082	3.99736	492.8	972.9	1569.2	1969.9	3267.6	4.89	0.24	7.77	10.44	1.07	10	10	10	10	10	10	10	10	10	10	10
Glutathione S transferase D10, isoform A OS=Drosophila melanogaster OX=7227 GN=GstD10 PE=1 SV=1	GstD10	Q9VGA1	High	2	7	24.6	48	1.115	4.544	0.245	1.782	3.36349	384.6	345.1	1568	1293.6	2793.7	11.01	4.37	4.7	31.78	1.43	3	3	3	3	3	3	3	3	3	3	3
RE28322p OS=Drosophila melanogaster OX=7227 GN=CG9416-PA PE=2 SV=1	CG9416	Q8MT48	High	5	8	98	205	1.963	2.563	0.766	0.777	1.19825	1201	611.9	1568	1439.1	1218.8	6.39	11.14	7.03	52.39	13.63	5	5	5	5	5	5	5	5	5	5	5
Ubiquitin-like protein activating enzyme OS=Drosophila melanogaster OX=7227 GN=Uba2 PE=2 SV=1		Q7KJV6	High	6	7	77.5	117	1.392	5.969	0.233	1.184	2.37438	364.6	262	1563.9	865.7	1851.8	1.4	34.03	4.75	17.54	17.47	5	5	5	5	5	5	5	5	5	5	5
LD10028p (Fragment) OS=Drosophila melanogaster OX=7227 GN=mRpL44 PE=2 SV=1		Q7K141	High	9	11	37.7	151	3.808	3.205	1.188	2.169	1.68224	1851.1	486.1	1557.6	3114	3378.6	16.29	2.79	5.22	31.07	2.2	9	9	9	9	9	9	9	9	9	9	9
IP19992p OS=Drosophila melanogaster OX=7227 GN=mRpL28 PE=1 SV=1	mRpL28	A8E702	High	9	11	34.9	201	3.216	2.625	1.225	2.31	1.42301	1908	593.2	1557.2	2715.1	3597.3	18.16	10.83	6.1	37.87	0.5	8	8	8	8	8	8	8	8	8	8	8
p-element somatic inhibitor OS=Drosophila melanogaster OX=7227 GN=Psi PE=4 SV=1		L0CRT0	High	9	12	73.4	194	0.681	1.925	0.354	1.171	1.66108	549.4	806.7	1552.8	912.6	1818	0.28	10.99	4.01	9.9	5.43	9	9	9	9	9	9	9	9	9	9	9
V-type proton ATPase subunit G OS=Drosophila melanogaster OX=7227 GN=Vha13 PE=3 SV=1	Vha13	A0A0B4LHE7	High	2	4	13.6	79	0.632	1.906	0.332	1.318	2.42144	514.9	814.2	1552.1	1246.8	2045.8	4.97	1.77	11.37	19.53	10.75	2	2	2	2	2	2	2	2	2	2	2
GEO09347p1 (Fragment) OS=Drosophila melanogaster OX=7227 PE=2 SV=1	Tim10	A0A1B2AKF1	High	5	7	10.6	79	4.222	2.347	1.799	1.565	0.704883	2785	659.7	1548.5	1963.1	2423.1	2.79	18.13	5.02	3.1	4.48	4	4	4	4	4	4	4	4	4	4	4
FI03324p OS=Drosophila melanogaster OX=7227 GN=Dmel\CG4752 PE=1 SV=2	CG4752	Q9W247	High	13	13	139.5	154	1.527	1.998	0.764	0.984	0.698107	1183.2	774.8	1548.2	826	1523.8	0.18	1.14	7.61	15.5	2.97	9	9	9	9	9	9	9	9	9	9	9
Laccase 2, isoform E OS=Drosophila melanogaster OX=7227 GN=stw PE=3 SV=2	CG42345; laccase2	A1Z6F4	High	12	19	87.2	448	1.418	10.141	0.14	13.191	0.664203	216.5	152.6	1548	143.8	20419.1	2.99	22.07	12.08	87.24	6.95	12	11	12	12	12	12	12	9	12	12	12
Phosphomannomutase 45A OS=Drosophila melanogaster OX=7227 GN=Pgm2a PE=1 SV=1	Pmm45A	A1Z7P1	High	6	6	69.9	92	1.172	1.61	0.728	0.966	1.39146	1126.3	961.1	1547.6	1567.2	1494.8	1.43	6.03	2.91	4.25	3.96	6	6	6	6	6	6	6	6	6	6	6
AT09608p OS=Drosophila melanogaster OX=7227 GN=CG30491;CG30495 PE=1 SV=1	CG30491	Q7JUS1	High	8	10	37.1	216	4.06	2.243	1.81	0.827	0.471706	2800.9	689.9	1547.4	1321.2	1280.2	0.51	2.05	8.03	20.2	2.06	8	8	8	8	8	8	8	8	8	8	8
EG:103E12.2 protein OS=Drosophila melanogaster OX=7227 GN=EG:103E12.2 PE=4 SV=1		Q9NF33	High	5	13	35	282	0.771	2.096	0.368	5.863	4.05575	566.8	735	1540.5	2298.8	9031.9	1.84	6.81	7.98	18.45	9.33	6	6	6	6	6	6	6	6	6	6	6
GEO13363p1 (Fragment) OS=Drosophila melanogaster OX=7227 PE=2 SV=1	ox	A0A1B2AJQ1	High	1	8	6.3	131	21.803	8.159	2.672	0.775	0.222073	4105.4	188.3	1536.3	911.7	1190	13.07	33.94	2.03	38.72	3.53	2	2	2	1	2	2	2	2	2	2	2
FI05231p OS=Drosophila melanogaster OX=7227 GN=Gtp-bp-RA PE=2 SV=1	Gtp-bp	B5RIS4	High	9	10	67.8	124	0.522	2.197	0.238	1.628	3.26873	364.3	698.1	1533.9	1190.8	2497.8	1.33	0.87	7.52	7.68	3.64	7	7	7	7	7	7	7	7	7	7	7
RH68464p OS=Drosophila melanogaster OX=7227 GN=Had1 PE=1 SV=2	CG9914	Q9VXI1	High	7	14	34.8	308	1.501	1.798	0.835	1.872	1.4375	1277.5	851.1	1530.5	1836.4	2864.6	12.09	2.71	0.81	22.43	17.1	6	6	6	6	6	6	6	6	6	6	6
Cuticular protein 50Cb OS=Drosophila melanogaster OX=7227 GN=Cpr50Cb PE=2 SV=1	Cpr50Cb	Q7K2P1	High	6	11	18.7	421	1.55	14.24	0.109	4.446	0.628228	166.5	107.4	1529.7	104.6	6801.4	1.31	35.25	3.02	45.71	10.02	5	5	6	5	6	6	6	4	6	6	6
LP07155p (Fragment) OS=Drosophila melanogaster OX=7227 GN=AdenoK PE=2 SV=1		Q86NZ5	High	7	11	38.1	307	1.75	1.478	1.183	0.98	0.746554	1806.7	1032.7	1526.6	1348.8	1496.4	6.4	0.05	2.78	0.16	1.95	8	8	8	8	8	8	8	8	8	8	8
LD30995p OS=Drosophila melanogaster OX=7227 GN=Dmel\CG10098 PE=1 SV=1	CG10098	Q9VI64	High	7	7	37.5	223	1.31	4.392	0.298	0.983	1.18536	454.8	347.3	1525.4	539.1	1499.4	1.46	7.13	6	0.63	3.89	6	6	6	6	6	6	6	6	6	6	6
IP07792p OS=Drosophila melanogaster OX=7227 GN=CG14661 PE=2 SV=1		Q4V5T1	High	3	3	27.3	32	1.097	15.779	0.07	0.43	1.43762	105.8	96.5	1522.1	152.1	653.8	3.52	18.8	12.91	0.41	26.06	2	2	2	2	2	2	2	2	2	2	2
IP14839p OS=Drosophila melanogaster OX=7227 GN=Pdhb PE=1 SV=1	CG11876	Q8IML6	High	3	12	31.2	509	9.992	3.525	2.834	0.8	0.505565	4312.6	431.6	1521.5	2180.3	1217.9	0.45	28.08	0.06	5.98	2.71	4	4	4	4	4	4	4	4	4	4	4
GS1-like, isoform B OS=Drosophila melanogaster OX=7227 GN=Gs1l PE=1 SV=1	Gs1l	E2QCN9	High	7	10	25.6	112	2.133	1.778	1.199	0.58	0.906331	1824.5	855.4	1521.2	1653.6	882.9	1	10.82	4.87	19.5	6.81	7	7	7	7	7	7	7	7	7	7	7
LP05054p OS=Drosophila melanogaster OX=7227 GN=cg3702 PE=1 SV=2	CG3702	Q9VQX6	High	6	8	73.6	163	0.517	2.12	0.244	1.035	1.91491	370.2	715.6	1517.3	708.9	1570.3	2.08	0.95	12.74	55.25	18.64	5	5	5	5	5	5	5	5	5	5	5
Glucose-6-phosphate 1-dehydrogenase OS=Drosophila melanogaster OX=7227 GN=Zw-RA PE=2 SV=1	Zw	B7FNK0	High	8	10	60.4	135	1.489	4.708	0.316	2.871	0.975813	479.6	322.1	1516.5	468	4353.4	1.63	15.94	3.42	11.54	23.72	5	5	5	5	5	5	5	5	5	5	5
LD41958p OS=Drosophila melanogaster OX=7227 GN=Wdfy2 PE=1 SV=1	CG5168	Q9VKW1	High	4	5	46.2	98	0.66	2.21	0.299	1.147	2.77147	452.9	686	1516	1255.2	1739	6.32	10.73	5.96	11.75	7.24	4	4	4	4	4	4	4	4	4	4	4
Peroxidase, isoform B OS=Drosophila melanogaster OX=7227 GN=Pxd PE=4 SV=1	Pxd	E1JIN0	High	12	19	76.7	408	1.01	7.53	0.134	9.117	0.956629	202.9	201	1513.3	194.1	13796.9	20.51	0.25	22.75	44.02	1.59	12	11	11	12	12	12	12	10	12	12	12
Sorting nexin OS=Drosophila melanogaster OX=7227 GN=Snx6 PE=1 SV=2	Snx6	Q9VLQ9	High	9	10	50.1	126	1.083	4.335	0.25	1.611	1.65291	378	349	1513	624.8	2436.8	6.66	17.17	3.54	3.36	1.94	8	8	8	8	8	8	8	8	8	8	8
Beta-galactosidase OS=Drosophila melanogaster OX=7227 GN=Ect3 PE=1 SV=1	Ect3	Q9VGE7	High	10	12	71.9	393	0.581	1.774	0.327	4.074	3.90162	495	852.4	1512.2	1931.3	6160.8	1.15	5.65	2.76	1.69	13.13	10	10	10	10	10	10	10	10	10	10	10
Bcn92-RA OS=Drosophila melanogaster OX=7227 GN=bcn92 PE=3 SV=1	bcn92	A0A0F6QCW0	High	6	10	11	143	3.004	1.8	1.669	1.141	0.919309	2523.2	840	1511.7	2319.6	1725.6	1.66	11.49	1.81	16.48	6.78	6	6	6	6	6	6	6	6	6	6	6
IP11040p OS=Drosophila melanogaster OX=7227 GN=Dmel\CG18547 PE=1 SV=1	CG18547	Q9VGF3	High	6	7	38.8	140	0.969	1.978	0.49	2.158	1.59225	740.9	764.4	1511.6	1179.7	3262	7.66	6.56	2.8	26.33	2.61	6	6	6	6	6	6	6	6	6	6	6
AT05114p OS=Drosophila melanogaster OX=7227 GN=MetRS PE=2 SV=1		Q8MRS4	High	11	13	111.4	244	0.856	1.954	0.438	2.325	2.13751	660.3	771	1506.3	1411.4	3502.6	11.65	4.54	0.97	19.72	1.01	11	11	11	11	11	11	11	11	11	11	11
GEO04668p1 OS=Drosophila melanogaster OX=7227 GN=IscU PE=1 SV=1	CG9836; IscU	Q9VHK6	High	5	6	16.7	55	2.256	1.768	1.276	1.188	1.2327	1921.8	851.8	1505.6	2369	1788.2	3.1	17.13	3.19	11.14	1.58	5	5	5	5	5	5	5	5	5	5	5
Ferredoxin 2 OS=Drosophila melanogaster OX=7227 GN=Fdx2 PE=1 SV=1	CG1319; Fdx2	Q8SZA8	High	5	7	16.4	106	2.006	1.639	1.223	0.927	0.86023	1841.6	918.3	1505.4	1584.2	1394.7	1.07	7.44	2.18	4.68	8.4	6	6	6	6	6	6	6	6	6	6	6
GEO08105p1 OS=Drosophila melanogaster OX=7227 GN=BcDNA:RE05231 PE=1 SV=1	CG30197	Q8MKJ5	High	6	14	11.6	208	2.455	3.152	0.779	4.315	0.653046	1172.2	477.4	1504.8	765.5	6492.5	2.99	14.64	6.11	3.95	7.32	6	6	6	6	6	6	6	6	6	6	6
GH07711p OS=Drosophila melanogaster OX=7227 GN=sds22 PE=1 SV=1	sds22	Q9VEK8	High	8	11	37.8	114	1.024	1.478	0.693	1.376	1.35529	1041.4	1016.8	1502.8	1411.4	2067.4	0.45	10.06	0.13	5	6.23	7	7	7	7	7	7	7	7	7	7	7
IP18102p OS=Drosophila melanogaster OX=7227 GN=CG17041 PE=2 SV=1	CG42319	A2RVI0	High	5	16	28.1	404	0.804	0.299	2.687	0.749	0.764291	4037.6	5021.8	1502.5	3085.9	1125.9	2.47	8.53	1.12	14.56	4.44	7	7	7	7	7	7	7	7	7	7	7
CG3595 OS=Drosophila melanogaster OX=7227 GN=sqh PE=1 SV=1	sqh	F6J1D0	High	4	10	19.9	234	0.598	3.417	0.175	3.003	4.91711	263	439.6	1502.3	1293.2	4511.2	3.8	21.03	1.04	2.35	2.72	5	5	5	5	5	5	5	5	5	5	5
FI03680p OS=Drosophila melanogaster OX=7227 GN=Dmel\CG8128 PE=2 SV=1	CG8128	Q9VXR9	High	8	10	38.1	148	5.779	2.325	2.486	1.157	0.542164	3731.9	645.8	1501.2	2023.3	1737	2.06	17.58	7.85	2.73	8.54	7	7	7	7	7	7	7	7	7	7	7
RE01652p OS=Drosophila melanogaster OX=7227 GN=anon-WO0118547.83 PE=1 SV=1	CG12171	Q9VNF3	High	4	9	26.9	316	1.502	3.32	0.453	1.147	1.38819	679.3	452.1	1501	943	1721.2	3.54	8.31	1.4	9.1	4.31	4	4	4	4	4	4	4	4	4	4	4
Cactus, isoform E OS=Drosophila melanogaster OX=7227 GN=cact PE=1 SV=1	cact	M9PD95	High	8	14	53.8	444	0.324	1.691	0.192	0.886	8.63409	287.5	887.5	1500.8	2482.3	1329.3	3.25	10.34	2.86	1.48	2.85	8	9	9	9	9	9	9	9	9	9	9
Tryptophanyl-tRNA synthetase (Fragment) OS=Drosophila melanogaster OX=7227 GN=TrpRS PE=2 SV=1		Q9U4Y0	High	8	9	46.9	182	0.666	1.315	0.507	1.137	1.73246	759.9	1140.5	1499.5	1316.5	1704.6	0.2	3.27	3.69	1.83	1.19	8	8	8	8	8	8	8	8	8	8	8
Dihydropyrimidine dehydrogenase [NADP(+)] OS=Drosophila melanogaster OX=7227 GN=su(r) PE=3 SV=1		Q4TWT4	High	11	13	111.2	231	1.189	2.515	0.473	1.29	1.30199	708.3	595.7	1497.8	922.2	1932	0.87	5.98	13.99	17.17	5	9	9	9	9	9	9	9	9	9	9	9
GEO11443p1 OS=Drosophila melanogaster OX=7227 GN=UQCR-6.4 PE=2 SV=1	CG14482; UQCR-6.4	Q500Y7	High	2	9	6.3	229	16.244	5.04	3.223	0.95	0.352417	4826.1	297.1	1497.3	1700.8	1423.1	7.12	15.33	0.22	20.26	1.77	2	2	2	2	2	2	2	2	2	2	2
Epoxide hydrolase OS=Drosophila melanogaster OX=7227 GN=Jheh3 PE=3 SV=1		A0A023SGM0	High	4	4	53.7	86	0.874	5.896	0.148	0.186	1.06081	222	253.9	1496.7	235.5	278	0.27	4.34	7.1	28.68	16.91	4	4	4	4	4	4	4	4	4	4	4
Heat shock protein 26, isoform B OS=Drosophila melanogaster OX=7227 GN=Hsp26 PE=3 SV=1	Hsp26	X2JGG6	High	8	15	23	177	0.496	1.548	0.321	10.695	5.73108	479.7	966.9	1496.4	2749.2	16003.3	9.64	50.67	2.57	47.21	4.17	9	9	9	9	9	9	9	9	9	9	9
MIP26555p1 OS=Drosophila melanogaster OX=7227 GN=Dmel\CG5958 PE=1 SV=1	CG5958	Q9VM12	High	8	9	33.9	131	1.05	2.747	0.382	3.787	1.41114	571.1	544.1	1494.9	805.9	5660.9	15.14	12.2	21.73	22.34	0.33	8	8	8	8	8	8	8	8	8	8	8
FI07211p OS=Drosophila melanogaster OX=7227 GN=vir-1 PE=1 SV=1	vir-1	Q0E8R1	High	4	7	48.6	133	0.787	7.157	0.11	2.043	5.6084	164.2	208.7	1493.9	920.9	3051.3	4.13	15.12	4.34	30.57	9.03	5	5	5	5	5	5	5	5	5	5	5
Fat facets, isoform D OS=Drosophila melanogaster OX=7227 GN=faf PE=3 SV=1	faf	A0A0B4K7S0	High	17	19	310.4	287	2.95	2.386	1.236	1.259	0.921322	1845.5	625.6	1492.5	1700.3	1878.4	1.5	9.37	4.9	26.96	0.08	11	11	11	11	11	11	11	11	11	11	11
Protein-L-isoaspartate O-methyltransferase OS=Drosophila melanogaster OX=7227 GN=Pcmt PE=1 SV=1	Pcmt	A0A0B4KGK0	High	6	12	21.9	375	0.63	0.844	0.746	1.087	1.74928	1112.4	1766.5	1491.3	1945.9	1621.2	4.05	7.05	0.07	26.34	10.45	8	8	8	8	8	8	8	8	8	8	8
RH13728p OS=Drosophila melanogaster OX=7227 GN=CG5162 PE=2 SV=1		Q8SXG0	High	4	5	44.4	78	0.94	2.203	0.426	0.774	1.45784	635.6	676.4	1490.4	926.6	1153.2	0.57	0.47	7.46	3.58	3.79	4	4	4	4	4	4	4	4	4	4	4
Methionyl-tRNA synthetase OS=Drosophila melanogaster OX=7227 GN=MetRS PE=1 SV=1	CG15100; MetRS	A1ZBE9	High	11	13	112.4	249	0.853	1.968	0.433	2.336	2.09277	645.7	757.1	1489.9	1351.3	3481.1	12.32	5.34	1.42	18.87	1.64	11	11	11	11	11	11	11	11	11	11	11
Heme oxygenase OS=Drosophila melanogaster OX=7227 GN=Ho PE=1 SV=1	Ho	Q9VGJ9	High	7	9	34.1	174	6.093	4.139	1.472	0.784	0.640789	2185.9	358.7	1484.8	1400.7	1164.3	5.39	14.05	4.63	26.47	5.35	6	6	6	6	6	6	6	6	6	6	6
Sodium chloride cotransporter 69, isoform E OS=Drosophila melanogaster OX=7227 GN=Ncc69 PE=1 SV=1	Ncc69	M9PI37	High	11	12	133.4	125	1.047	5.412	0.193	1.001	1.05848	287.3	274.4	1484.8	304.1	1486.2	5.71	9.7	16.26	12.68	11.47	5	5	5	5	5	5	5	5	5	5	5
40S ribosomal protein S24 OS=Drosophila melanogaster OX=7227 GN=RpS24 PE=1 SV=1	RpS24	Q9W229	High	2	5	15	24	1.334	1.975	0.675	2.716	1.57002	1002.6	751.4	1484.3	1574.1	4030.7	15.34	24.96	5.3	70.33	21.78	2	2	2	2	2	2	2	2	2	2	2
Beta galactosidase, isoform B OS=Drosophila melanogaster OX=7227 GN=Gal PE=1 SV=1	Gal	M9PCA6	High	9	13	75.1	211	1.082	1.417	0.763	5.865	1.33793	1130.1	1044.7	1480.3	1512	8682.1	4.36	5.88	3.38	11.63	4.41	9	9	9	9	9	9	9	9	9	9	9
Lethal (2) giant larvae, isoform G OS=Drosophila melanogaster OX=7227 GN=l(2)gl PE=4 SV=1	l(2)gl	M9NCX1	High	9	10	126.8	168	1.513	3.779	0.401	1.217	1.41396	591.6	390.9	1477.2	836.5	1798.3	5.87	7.44	2.63	16.95	11.16	8	8	8	8	8	8	8	8	8	8	8
IP15810p OS=Drosophila melanogaster OX=7227 GN=Rbp9 PE=2 SV=1		A2RVE5	High	7	9	70.5	169	0.949	1.72	0.552	1.78	1.97731	810.8	854.4	1469.9	1603.2	2616.6	9.65	12.86	4.85	14.35	13.82	7	7	7	7	7	7	7	7	7	7	7
Uncharacterized protein, isoform E OS=Drosophila melanogaster OX=7227 GN=BcDNA:GH05582 PE=4 SV=1	CG8740	A0A0B4LEW1	High	13	14	143	251	1.386	3.851	0.36	1.047	0.876158	528.9	381.7	1469.9	463.4	1539	3.13	13.48	0	7	5.49	7	8	9	9	9	9	9	9	9	9	9
Cuticular protein 66D OS=Drosophila melanogaster OX=7227 GN=Cpr66D PE=1 SV=2	Cpr66D	Q9VSN3	High	12	27	30.8	556	1.246	2.523	0.494	13.752	1.03893	724.4	581.4	1466.7	752.6	20169.9	8.04	6.51	1.66	13.57	13.2	12	11	11	11	12	12	12	11	12	12	12
Su(P) protein OS=Drosophila melanogaster OX=7227 GN=Su(P) PE=4 SV=1		O77287	High	6	9	47.3	68	6.039	2.494	2.421	0.788	0.598585	3547.2	587.4	1465	2123.3	1153.8	0.65	9.55	9.66	9.14	8.92	6	6	6	6	6	6	6	6	6	6	6
FI03225p OS=Drosophila melanogaster OX=7227 GN=ltl PE=1 SV=2	ltl	Q9VS84	High	6	7	90.8	153	0.736	2.686	0.274	1.352	3.55129	400.7	544.4	1462.1	1423	1976.5	0.84	14.03	9	9.71	11.81	6	6	6	6	6	6	6	6	6	6	6
LD25575p OS=Drosophila melanogaster OX=7227 GN=P58IPK PE=1 SV=1	P58IPK	Q9VHA8	High	8	10	56.8	177	0.475	1.771	0.268	1.616	2.89431	391.7	824.9	1460.7	1133.7	2361.2	2.87	8.91	4.72	8.24	9.15	6	6	6	6	6	6	6	6	6	6	6
Calcium-binding protein OS=Drosophila melanogaster OX=7227 GN=Scp2 PE=1 SV=1	Scp2	O16158	High	4	10	21.3	205	0.801	1.243	0.645	1.038	2.37202	940.8	1174	1459	2231.6	1514.7	16.34	7.09	2.92	30.01	0.48	4	4	4	4	4	4	4	4	4	4	4
NADH dehydrogenase (Ubiquinone) B12 subunit, isoform A OS=Drosophila melanogaster OX=7227 GN=ND-B12 PE=2 SV=1	CG10320; ND-B12	Q9W2E8	High	3	9	12.1	114	23.09	7.335	3.148	0.799	0.37346	4584.7	198.6	1456.5	1712.2	1163.2	3.21	38.74	2.71	7.45	6.32	3	3	3	3	3	3	3	3	3	3	3
Mextli, isoform G OS=Drosophila melanogaster OX=7227 GN=mxt PE=4 SV=1	CG2950; mxt	M9PC59	High	13	14	67.7	181	0.5	1.468	0.341	0.935	4.4773	495.7	991.2	1455.4	2219.4	1360.2	5.5	10.76	8.06	5.89	3.46	8	8	8	8	8	8	8	8	8	8	8
RH09070p OS=Drosophila melanogaster OX=7227 GN=Dmel\CG3603 PE=1 SV=2	CG3603	Q9W4U2	High	6	9	26.2	213	1.853	2.432	0.762	1.398	2.16662	1108.5	598.3	1455.4	2401.7	2034.9	1.37	1.07	4.83	0.19	17.99	6	6	6	6	6	6	6	6	6	6	6
RE05521p OS=Drosophila melanogaster OX=7227 GN=Acbp5 PE=1 SV=1	CG5804	Q9VSP9	High	5	12	9.3	169	1.158	0.548	2.112	0.488	1.80156	3067.5	2649.2	1452.3	5526.3	709.3	33.05	9.08	27.12	11.22	16.13	4	4	4	4	4	4	4	4	4	4	4
Uncharacterized protein, isoform B OS=Drosophila melanogaster OX=7227 GN=CG9332 PE=1 SV=1	CG31673	X2J9A5	High	5	6	35.6	74	1.476	2.514	0.587	1.075	2.64967	852.9	577.7	1452.3	2259.9	1560.7	4.8	4.6	1.09	13.33	0.21	5	5	5	5	5	5	5	5	5	5	5
SD25413p OS=Drosophila melanogaster OX=7227 GN=Cdc37 PE=2 SV=1		Q86NM8	High	7	10	45.1	267	0.56	1.646	0.34	1.824	3.17238	493.1	880.4	1449.3	1564.3	2643.2	4.87	18.16	1.77	6.77	5.73	7	7	7	7	7	7	7	7	7	7	7
SD04017p OS=Drosophila melanogaster OX=7227 GN=Dmel\CG1902 PE=1 SV=1	CG1902	Q7K1M4	High	5	6	35.8	137	1.063	3.457	0.308	1.022	1.70204	445.7	419.1	1449	758.6	1480.9	0.88	7.1	6.24	4.27	13.19	5	5	5	5	5	5	5	5	5	5	5
RNA-binding protein 8A OS=Drosophila melanogaster OX=7227 GN=tsu-RA PE=2 SV=1	tsu	F2FB57	High	5	5	19	167	0.517	1.969	0.263	1.762	2.51013	380.1	734.7	1446.9	954.1	2550	1.4	15.31	2.48	5.66	1.94	4	4	4	4	4	4	4	4	4	4	4
LD20793p OS=Drosophila melanogaster OX=7227 GN=Peritrophin-A PE=2 SV=1	Peritrophin-A	O17452	High	6	7	25.5	157	0.965	4.245	0.227	4.596	0.94551	328.5	340.5	1445.4	310.6	6642.4	5.31	2.68	1.87	6.76	4.19	6	6	6	6	6	6	6	6	6	6	6
Tubulin-specific chaperone A OS=Drosophila melanogaster OX=7227 GN=Dmel\CG1890 PE=1 SV=1	CG1890	Q9V9U7	High	5	7	12.9	153	0.571	1.654	0.345	1.583	3.66152	499	873.5	1445.1	1827.1	2287.1	4.09	12.69	3.36	16.54	3.36	5	5	5	5	5	5	5	5	5	5	5
Quaking related 58E-2, isoform A OS=Drosophila melanogaster OX=7227 GN=qkr58E-2 PE=1 SV=1	qkr58E-2	Q9W254	High	10	11	44.1	173	0.666	0.895	0.744	1.66	1.75433	1075	1614.2	1444.1	1885.9	2396.9	1.08	9.13	0.98	5.73	0.87	9	9	9	9	9	9	9	9	9	9	9
RE63021p OS=Drosophila melanogaster OX=7227 GN=Rap2l PE=1 SV=1	Rap2l	O96692	High	5	7	20.4	139	0.813	1.497	0.543	0.655	1.13021	784.1	964.5	1443.7	886.2	945.3	4.84	1.89	11.84	23.9	5.36	5	5	5	5	5	5	5	5	5	5	5
40S ribosomal protein S21 OS=Drosophila melanogaster OX=7227 GN=RpS21 PE=1 SV=1	RpS21	M9PEA6	High	4	12	9.2	256	0.732	1.575	0.465	2.481	2.69124	668.8	914.2	1439.7	1799.9	3571.9	18.86	26.44	7.47	19.52	7.87	5	5	5	5	5	5	5	5	5	5	5
Tetraspanin OS=Drosophila melanogaster OX=7227 GN=Tsp42Ef PE=2 SV=1	Tsp42Ef	Q7K010	High	3	5	24.7	76	0.615	1.735	0.354	1.124	1.63401	509.3	828.4	1437.4	832.2	1615	1.25	1.51	15.37	58.25	13.88	3	3	3	3	3	3	3	3	3	3	3
Aminopeptidase OS=Drosophila melanogaster OX=7227 GN=Dmel\CG32473 PE=1 SV=1	CG32473	Q8INH5	High	11	13	102.6	289	2.056	2.528	0.813	1.509	1.21474	1167.9	568.1	1436.1	1418.7	2166.6	3.98	7.05	5.73	15.61	8.43	11	11	11	11	11	11	11	11	11	11	11
RH31195p OS=Drosophila melanogaster OX=7227 GN=CG16704 PE=2 SV=1		Q8SY86	High	2	6	9.8	137	0.267	1.061	0.251	2.871	6.17739	359.1	1346.2	1428	2218.3	4099.6	12.21	24.95	9	17.47	2.33	2	2	2	2	2	2	2	2	2	2	2
Glucosidase 2 beta subunit, isoform A OS=Drosophila melanogaster OX=7227 GN=GCS2beta PE=1 SV=1	CG6453; GCS2beta	Q9VJD1	High	9	13	61.5	261	0.65	2.63	0.247	2.931	2.11275	353	542.8	1427.3	745.8	4182.8	24.18	8	4.64	7.8	9.38	8	8	8	8	8	8	8	8	8	8	8
IP12501p (Fragment) OS=Drosophila melanogaster OX=7227 GN=CG31664 PE=2 SV=1		Q4V4W5	High	7	14	65.1	293	0.96	1.687	0.569	3.684	1.7736	811.4	845	1425.2	1439.1	5250.6	9.44	36.3	6.69	49.41	3.6	9	9	9	9	9	9	9	9	9	9	9
SD06570p OS=Drosophila melanogaster OX=7227 GN=CG14523 PE=2 SV=1		A8WHM2	High	8	8	77.4	132	0.962	2.432	0.395	1.428	2.95482	562.2	584.6	1421.7	1661.2	2030	9.56	5.94	4.11	18.06	0.78	8	8	8	8	8	8	8	8	8	8	8
Rab14, isoform B OS=Drosophila melanogaster OX=7227 GN=Rab14 PE=1 SV=1	Rab14	Q86BK8	High	3	5	27.1	128	1.893	4.565	0.415	1.355	1.21919	586.7	309.9	1415	715.3	1917.9	12.93	20.15	9.78	37.7	12.87	3	3	3	3	3	3	3	3	3	3	3
IP17351p OS=Drosophila melanogaster OX=7227 GN=RpL36A PE=1 SV=2	RpL36A	Q9VLT7	High	3	8	12.5	48	0.893	1.923	0.464	2.523	1.65215	656.9	735.7	1414.6	1085.3	3568.7	20.3	38.72	14.25	62.52	7.44	3	3	3	3	3	3	3	3	3	3	3
Dorsal interacting protein 4 OS=Drosophila melanogaster OX=7227 GN=lwr PE=1 SV=1	lwr	Q7KNM2	High	3	4	18.1	88	0.469	1.287	0.364	1.317	1.83961	515	1098.2	1413.2	947.4	1861.5	2.68	1.31	3.87	4.99	7.8	3	3	3	3	3	3	3	3	3	3	3
Serine/threonine-protein phosphatase OS=Drosophila melanogaster OX=7227 GN=flw PE=1 SV=1	flw	Q8T0U6	High	7	12	51.3	163	0.718	2.19	0.328	0.66	2.04491	463.2	645.1	1413	947.2	932	8.95	6.07	5.69	3.51	6.7	7	7	7	7	7	7	7	7	7	7	7
LD25118p OS=Drosophila melanogaster OX=7227 GN=mRpL37 PE=1 SV=3	mRpL37	Q9VGW9	High	11	13	45.7	166	3.304	2.589	1.276	1.665	1.30285	1799.9	544.7	1410.2	2345	2348.6	21.67	8.92	6.22	35.83	8.45	8	8	8	8	8	8	8	8	8	8	8
Effete, isoform B OS=Drosophila melanogaster OX=7227 GN=eff PE=2 SV=1	eff	A0A0B4KHJ1	High	2	3	16.7	74	0.763	1.344	0.568	1.867	1.44428	800.4	1048.8	1409.2	1156	2630.8	2.63	3.19	4.96	6.08	10.95	2	2	2	2	2	2	2	2	2	2	2
IP15859p OS=Drosophila melanogaster OX=7227 GN=CG8244 PE=2 SV=1	CG33170	Q29QY7	High	2	6	8.2	39	5.231	6.178	0.847	0.925	2.35391	1192.4	228	1408.3	2806.8	1303.2	5.15	4.49	0.47	48.06	9.4	2	2	2	2	2	2	2	2	2	2	2
LD06441p OS=Drosophila melanogaster OX=7227 GN=mRpS35 PE=1 SV=1	mRpS35	Q9VZX6	High	9	15	37.6	304	4.157	2.36	1.761	1.26	0.85928	2480.1	596.6	1408.1	2131.1	1774.7	11.01	13.74	4.17	31.84	7.14	8	8	8	8	8	8	8	8	8	8	8
FACT complex subunit SSRP1 OS=Drosophila melanogaster OX=7227 GN=Ssrp-RA PE=2 SV=1	Ssrp	B5RJ65	High	3	4	81.5	21	0.579	2.236	0.259	1.894	1.21905	364.3	629.6	1407.7	444.1	2665.7	1.08	15.26	8.18	1.13	26.24	2	2	2	2	2	2	2	2	2	2	2
GH11358p OS=Drosophila melanogaster OX=7227 GN=CG30279 PE=2 SV=1	CG11170	Q9W280	Low	1	2	40	0	0.43	15.642	0.028	1.642	4.05426	38.7	89.8	1405.3	156.9	2307.2	6.78	11.46	22.72	25.56	8.13	1	1	1	1	1	1	1	1	1	1	1
Histone deacetylase 6 isoform B OS=Drosophila melanogaster OX=7227 GN=HDAC6 PE=4 SV=1		C5I7C3	High	5	5	125.8	50	0.685	2.452	0.279	0.992	1.43874	391.8	572.3	1403.1	563.7	1392.3	0.44	3.59	8.63	23.75	4.62	5	5	5	5	5	5	5	5	5	5	5
GEO09167p1 OS=Drosophila melanogaster OX=7227 GN=Nph PE=1 SV=1	CG7911; Nph	Q9VAC4	High	5	6	17.4	138	0.866	2.671	0.324	2.562	1.93201	454.5	525.1	1402.5	878.1	3593.1	7.3	20.8	6.74	3.23	9.18	5	5	5	5	5	5	5	5	5	5	5
GH12395p OS=Drosophila melanogaster OX=7227 GN=CG17837 PE=1 SV=1	CG31200	Q95SN8	High	4	4	32	57	0.544	13.981	0.039	1.32	2.10092	54.5	100.3	1402.2	114.5	1850.9	4.3	25.44	7.27	42.42	3.87	2	2	3	3	3	3	3	3	3	3	3
LD24662p OS=Drosophila melanogaster OX=7227 GN=Tango4 PE=1 SV=1	Tango4	Q9VYQ9	High	3	5	52.7	76	2.582	2.231	1.157	2.067	0.96453	1621.1	627.8	1400.8	1563.6	2895.2	20.22	15.93	1.15	23.53	1.96	2	2	2	2	2	2	2	2	2	2	2
Megator, isoform B OS=Drosophila melanogaster OX=7227 GN=Mtor PE=1 SV=1	Mtor	A0A0B4KFE9	High	16	18	262.2	246	0.824	1.524	0.541	0.877	1.19112	757.1	918.3	1399.5	901.8	1227.2	3.51	12.71	1.97	22.93	4.22	11	11	11	11	11	11	11	11	11	11	11
Juvenile hormone-inducible protein 26 OS=Drosophila melanogaster OX=7227 GN=JhI-26 PE=2 SV=1		Q9GZ72	High	5	5	51	72	0.492	2.481	0.198	0.775	2.00937	277.4	563.8	1398.9	557.4	1083.9	3.38	2.15	2.21	3.3	5.37	5	5	5	5	5	5	5	5	5	5	5
Epoxide hydrolase OS=Drosophila melanogaster OX=7227 GN=Jheh2 PE=1 SV=1	Jheh2	Q7KB18	High	3	3	52	49	1.713	17.872	0.096	0.666	1.40075	134	78.2	1397.7	187.7	931.4	12.32	3	15.49	23.89	7.9	2	2	2	2	2	2	2	2	2	2	2
BcDNA.GH10229 OS=Drosophila melanogaster OX=7227 GN=BcDNA:GH10229 PE=1 SV=1	CG8042	Q9Y114	High	10	12	71.2	248	0.489	1.366	0.358	1.1	2.1058	500	1022	1396.1	1052.9	1536	13.16	52.44	2.28	14.53	10.52	8	8	8	8	8	8	8	8	8	8	8
RH48101p OS=Drosophila melanogaster OX=7227 GN=Dmel\CG17121 PE=1 SV=1	CG17121	Q9VCR9	High	6	6	39.4	110	1.488	7.651	0.194	0.806	0.657332	271.4	182.4	1395.4	178.4	1125.2	7.71	6.05	9.05	32.58	16.93	5	5	5	5	5	5	5	5	5	5	5
RE57978p OS=Drosophila melanogaster OX=7227 GN=Dmel\CG18528 PE=1 SV=3	CG18528	Q9VC87	High	9	11	54.9	189	2.307	3.062	0.753	0.609	1.26427	1050.8	455.5	1394.6	1328.5	849.7	3.67	6.87	5.35	10.1	8.35	8	8	8	8	8	8	8	8	8	8	8
GH14561p OS=Drosophila melanogaster OX=7227 GN=Vps24 PE=1 SV=1	vps24	Q9VN02	High	6	8	25.3	114	0.847	1.949	0.434	1.585	2.42426	602.7	711.7	1387.4	1461.1	2199	3.14	8.58	0.55	10.04	8.51	6	6	6	6	6	6	6	6	6	6	6
Uncharacterized protein, isoform F OS=Drosophila melanogaster OX=7227 GN=CG10727 PE=1 SV=1	CG33523; Vap-33B	M9PBR6	High	2	4	73.1	57	0.266	1.228	0.217	1.365	3.85538	300.1	1126.2	1382.5	1157	1887.7	9.23	0.48	1.75	8.76	4.67	1	1	1	1	1	1	1	1	1	1	1
GH20886p (Fragment) OS=Drosophila melanogaster OX=7227 GN=RpL35-RA PE=2 SV=1		C6SV02	High	2	4	15.3	41	0.857	1.535	0.558	2.938	1.73881	766.5	894.6	1373.2	1332.8	4033.9	10.13	19.83	11.87	45.86	2.48	3	3	3	3	3	3	3	3	3	3	3
Farjavit, isoform A OS=Drosophila melanogaster OX=7227 GN=frj PE=2 SV=1	frj	Q9VMD5	High	2	2	56.3	41	1.733	4.154	0.417	0.743	0.926152	572.8	330.6	1373.1	530.5	1020.3	4.59	5.57	12.79	59.39	16.58	2	2	2	2	2	2	2	2	2	2	2
GH09380p1 OS=Drosophila melanogaster OX=7227 GN=Dmel\CG42376 PE=2 SV=1	CG42376	B7Z107	High	6	12	11	238	3.58	2.55	1.404	0.846	0.976083	1927.5	538.4	1373	1881.4	1162	1.99	14.96	0.41	21.03	0.72	5	5	5	5	5	5	5	5	5	5	5
FI18190p1 OS=Drosophila melanogaster OX=7227 GN=Frq2 PE=1 SV=1	Frq2	Q9VWX8	High	4	6	21.9	126	0.579	1.209	0.479	1.149	1.62382	657.4	1134.7	1371.5	1067.5	1575.9	4.73	1.48	5.09	32.49	8.85	4	4	4	4	4	4	4	4	4	4	4
AT08919p OS=Drosophila melanogaster OX=7227 GN=CG6083 PE=2 SV=1		Q8T492	High	7	8	36.4	101	1.257	1.064	1.182	0.607	0.805444	1620.1	1289.2	1371.2	1304.9	831.7	1.81	6.03	7.81	4.76	0.14	4	4	4	4	4	4	4	4	4	4	4
LD34542p OS=Drosophila melanogaster OX=7227 GN=Dmel\CG7789 PE=1 SV=1	CG7789	Q9VAG9	High	8	8	32.6	143	1.029	2.755	0.374	1.365	1.76034	512.4	497.8	1371.2	902	1871	5.8	3.81	4.34	11.79	5.32	5	5	5	5	5	5	5	5	5	5	5
LD24646p OS=Drosophila melanogaster OX=7227 GN=pch2 PE=1 SV=1	pch2	Q8SX76	High	2	5	46.5	62	0.737	0.454	1.624	0.555	0.629531	2223.4	3018.7	1369.1	1399.7	759.7	0.16	45.09	28.37	19.26	3.62	2	2	2	2	2	2	2	2	2	2	2
LD03255p OS=Drosophila melanogaster OX=7227 GN=PNPase PE=2 SV=1		Q95RX7	High	9	12	79.3	285	5.474	2.312	2.367	0.805	0.666893	3235	591	1366.5	2157.4	1100.7	1.14	13.68	2.51	2.24	8.45	8	8	8	8	8	8	8	8	8	8	8
Mitochondrial ribosomal protein L40 OS=Drosophila melanogaster OX=7227 GN=mRpL40 PE=1 SV=1	mRpL40	Q9VGP7	High	5	6	22.5	97	2.398	2.193	1.094	2.73	1.81743	1492	622.1	1364	2711.6	3723.7	14.77	16.37	1.88	24.27	7.43	5	5	5	5	5	5	5	5	5	5	5
IP16423p OS=Drosophila melanogaster OX=7227 PE=2 SV=1		Q1RL16	High	2	5	14.5	185	0.546	3.632	0.15	0.782	3.02595	204.2	373.9	1357.9	617.9	1062	3.92	0.02	6.49	22.55	4.52	2	2	2	2	2	2	2	2	2	2	2
UDP-glucuronosyltransferase OS=Drosophila melanogaster OX=7227 GN=Ugt36E1 PE=2 SV=2	CG17322	Q9VJ45	High	5	6	57.6	73	1.761	3.844	0.458	0.696	4.16608	621.4	353	1356.8	2588.8	945	23.19	1.9	1.27	33.61	30.53	5	5	5	5	5	5	5	5	5	5	5
FI21453p1 OS=Drosophila melanogaster OX=7227 GN=Tnpo PE=1 SV=1	Trn	Q9VRV8	High	7	9	101.5	92	1.188	1.985	0.598	1.195	1.55248	809.8	681.9	1353.4	1257.2	1617.5	0.24	6.38	7.49	25.83	16.67	8	8	8	8	8	8	8	8	8	8	8
Stathmin-1 OS=Drosophila melanogaster OX=7227 GN=stai PE=2 SV=1		Q9GQR6	Low	1	4	27	29	0.44	0.724	0.608	1.412	1.57672	823.1	1868.9	1352.8	1297.8	1910.4	6.5	12.41	12.18	35.09	43.59	1	1	1	1	1	1	1	1	1	1	1
Lava lamp, isoform D OS=Drosophila melanogaster OX=7227 GN=lva PE=4 SV=1	lva	X2JAF1	High	11	13	315.7	203	1.559	2.133	0.731	0.81	0.990684	987.5	633.4	1351.3	978.3	1094.4	2.22	9.06	4.59	14.16	2.67	9	9	9	9	9	9	9	9	9	9	9
Phosphoethanolamine cytidylyltransferase, isoform D OS=Drosophila melanogaster OX=7227 GN=Pect PE=1 SV=2	Pect	Q8IP80	High	8	9	42.7	152	2.089	2.715	0.769	0.766	0.971998	1039.2	497.4	1350.5	1010.1	1034.6	2.56	17.89	3.73	1.21	2.32	8	8	8	8	8	8	8	8	8	8	8
tRNA (guanine-N(7)-)-methyltransferase non-catalytic subunit wuho OS=Drosophila melanogaster OX=7227 GN=wuho-RA PE=2 SV=1	wuho	G2J611	High	6	8	46.5	111	1.127	2.542	0.443	1.099	0.789676	598.6	531.2	1350.4	472.7	1484.7	0.28	3.48	4.05	0.77	3.14	4	4	4	4	4	4	4	4	4	4	4
Eukaryotic translation initiation factor 1A OS=Drosophila melanogaster OX=7227 GN=eIF1A PE=2 SV=1		Q9NJB4	High	5	11	17.1	227	1.82	1.645	1.106	2.859	1.33119	1493.1	820.5	1349.6	1987.6	3858.8	3.32	20.03	22.06	5.3	5.9	5	5	5	5	5	5	5	5	5	5	5
Uncharacterized protein OS=Drosophila melanogaster OX=7227 GN=Dmel\CG18233 PE=4 SV=3	CG18233	Q9VVQ6	Low	1	2	59.2	41	1.135	1.87	0.607	1.602	1.73376	819.2	721.7	1349.6	1420.3	2162.7	1.09	14.47	4.1	35.9	16.09	1	1	1	1	1	1	1	1	1	1	1
40S ribosomal protein S27 OS=Drosophila melanogaster OX=7227 GN=RpS27 PE=1 SV=1	RpS27	Q9VBU9	High	3	8	9.4	147	1.065	2.234	0.477	2.802	2.55841	642.9	603.7	1348.8	1644.8	3778.9	10.32	31.71	2.97	22.93	1.16	4	4	4	4	4	4	4	4	4	4	4
FI14705p (Fragment) OS=Drosophila melanogaster OX=7227 GN=CG5376-RA PE=2 SV=1		F3YDD3	High	8	12	29.1	234	0.224	0.4	0.561	4.153	4.19035	756.5	3369.9	1347.8	3170	5597	0.85	20.39	0.09	13.09	1.2	7	7	7	7	7	7	7	7	7	7	7
Ubiquitin conjugating enzyme 4, isoform B OS=Drosophila melanogaster OX=7227 GN=Ubc4 PE=1 SV=1	UbcD4; Ubc4	X2JAX3	High	5	9	22.5	199	0.8	1.408	0.568	1.525	1.71189	764.3	955.6	1345.1	1308.4	2050.7	0.46	5.42	1.85	3.86	2.48	6	6	6	6	6	6	6	6	6	6	6
Klaroid, isoform D OS=Drosophila melanogaster OX=7227 GN=koi PE=1 SV=1	CG3287; koi	A1Z6Q0	High	5	5	51.7	158	0.981	3.956	0.248	0.65	1.39322	333.4	339.9	1344.9	464.5	874.7	1.84	11.78	4.93	47.04	18.03	5	5	5	5	5	5	5	5	5	5	5
Rab6, isoform B OS=Drosophila melanogaster OX=7227 GN=Rab6 PE=1 SV=1	Rab6	X2J5T3	High	4	5	23.5	102	1.477	8.657	0.171	1.753	1.40925	229.2	155.2	1343.7	323	2355.6	5.51	12.75	9.43	43.93	12.14	4	4	4	4	4	4	4	4	4	4	4
LD05247p OS=Drosophila melanogaster OX=7227 GN=Dmel\CG8839 PE=1 SV=1	CG8839	Q7K2E1	High	6	6	58.2	147	0.88	5.256	0.167	1.165	1.35171	224.9	255.5	1343	304	1564.7	7.89	3.89	9.77	10.44	14.28	5	5	5	5	5	5	5	5	5	5	5
Chitin deacetylase-like 5, isoform J OS=Drosophila melanogaster OX=7227 GN=Cda5 PE=4 SV=2	Cda5	A8DYS5	High	12	21	211.9	270	1.487	1.405	1.058	2.203	0.701817	1419.6	954.9	1341.7	996.3	2956.4	6.91	7.06	4.47	7.26	18.48	9	10	10	9	10	10	10	9	10	10	10
Hadley, isoform A OS=Drosophila melanogaster OX=7227 GN=hdly PE=2 SV=1	CG5630; hdly	Q8SXY1	High	4	6	42.5	51	0.848	4.417	0.192	1.579	8.61796	257.3	303.4	1340.1	2217.4	2116.6	2.69	9.87	1.91	26.02	8.39	4	4	4	4	4	4	4	4	4	4	4
Odorant receptor OS=Drosophila melanogaster OX=7227 GN=Or42b PE=3 SV=1		E2E4P8	Medium	2	3	46.1	0	1.503	0.663	2.268	0.521	0.504245	3038.6	2021.7	1339.7	1532.2	698.2	5.09	2.47	9.49	22.98	4.07	2	2	2	2	2	2	2	2	2	2	2
MIP05850p (Fragment) OS=Drosophila melanogaster OX=7227 GN=lap-RB PE=2 SV=1		C1C3H4	High	8	8	80.2	136	1.05	4.796	0.219	0.997	1.78674	292.6	278.8	1336.9	522.8	1333.4	3.3	13.32	8.17	6.89	2.61	6	6	6	6	6	6	6	6	6	6	6
GM01838p (Fragment) OS=Drosophila melanogaster OX=7227 GN=Stt3B PE=2 SV=1		Q7KN63	High	5	6	90.3	112	0.648	2.623	0.247	1.125	1.40491	330.2	509.2	1336	463.9	1502.6	2.67	5.62	11.51	57.93	17.08	5	5	5	5	5	5	5	5	5	5	5
RE17417p OS=Drosophila melanogaster OX=7227 GN=SP34 PE=1 SV=1	CG9372	Q9VW19	High	6	8	46.1	234	0.994	2.884	0.345	1.716	2.40035	460.1	462.7	1334.1	1104.4	2288.7	0.74	7.67	3.93	8.3	5.91	6	6	6	6	6	6	6	6	6	6	6
Cuticular protein 64Ac OS=Drosophila melanogaster OX=7227 GN=Cpr64Ac PE=1 SV=1	Cpr64Ac	Q9VZG0	High	9	46	19.1	887	1.294	1.718	0.753	53.143	0.89249	1002.7	775.1	1332	894.9	70784.4	2.16	14.47	0.99	45.04	2.39	12	12	12	12	12	12	12	10	12	12	11
RH40246p OS=Drosophila melanogaster OX=7227 GN=Dmel\CG5612 PE=2 SV=1	CG5612	Q8SXF2	High	8	9	48.3	223	0.35	0.764	0.458	0.81	7.33147	607.9	1737.9	1328	4456.8	1075.6	6.29	1.61	3.03	4.69	19.49	7	7	7	7	7	7	7	7	7	7	7
Uncharacterized protein, isoform B OS=Drosophila melanogaster OX=7227 GN=Dmel\CG11007 PE=4 SV=1	CG11007	A0A0B4LFY2	High	6	6	31.3	151	0.232	1.427	0.163	0.673	2.32824	216	929.4	1326	502.9	892.5	3.79	1.18	5.48	62.49	18	5	5	5	5	5	5	5	5	5	5	5
LD14015p OS=Drosophila melanogaster OX=7227 GN=Dmel\CG10103 PE=1 SV=1	CG10103	Q9VRY6	High	5	8	45.6	121	0.677	1.458	0.464	1.237	2.14398	613.3	906.5	1321.3	1314.9	1634.1	11.52	25.05	4.06	15.83	12.02	4	4	4	4	4	4	4	4	4	4	4
RH57257p OS=Drosophila melanogaster OX=7227 GN=Dmel\CG7322 PE=1 SV=1	CG7322	Q9VWP2	High	6	8	25.6	238	0.601	0.755	0.795	1.661	1.41283	1047.9	1744.1	1317.5	1480.5	2188.3	1.78	5.67	2.07	13.39	11.94	5	5	5	5	5	5	5	5	5	5	5
Uncharacterized protein, isoform A OS=Drosophila melanogaster OX=7227 GN=Dmel\CG11073 PE=1 SV=2	CG11073	Q9W294	High	5	6	111.4	124	1.057	6.752	0.156	1.204	1.16173	205.9	194.9	1315.9	239.2	1585	4.07	18.48	8.36	28.32	6.96	4	4	4	4	4	4	4	4	4	4	4
GH02495p OS=Drosophila melanogaster OX=7227 GN=MESK2 PE=1 SV=1	MESK2	Q8T0V2	High	6	7	48.7	105	0.614	2.061	0.298	1.135	1.82043	391.5	637.5	1314.1	712.7	1491.5	5.96	3.81	1.61	7.29	11.22	6	6	6	6	6	6	6	6	6	6	6
SD18780p OS=Drosophila melanogaster OX=7227 GN=BcDNA:SD18780 PE=2 SV=1	CG5569	Q9W1H9	High	4	4	22.2	53	8.765	3.867	2.267	1	0.57625	2975.1	339.4	1312.5	1714.4	1312.6	1.77	25.91	1.76	10.18	4.33	4	4	4	4	4	4	4	4	4	4	4
Canopy b OS=Drosophila melanogaster OX=7227 GN=CNPYb PE=1 SV=2	CG11577	Q9VVW7	High	5	7	25.6	90	0.605	1.285	0.471	1.968	2.43183	617.6	1020.9	1311.4	1501.9	2580.4	0.25	10.27	4.04	17.97	3.67	5	5	5	5	5	5	5	5	5	5	5
RE15281p (Fragment) OS=Drosophila melanogaster OX=7227 GN=Papss-RD PE=2 SV=1		C9QP52	High	7	7	80.7	120	0.802	2.267	0.354	1.634	1.40052	462.9	577.5	1309.3	648.3	2140.1	3.25	32.44	2.02	0.25	3.17	6	6	6	6	6	6	6	6	6	6	6
Nipsnap, isoform F OS=Drosophila melanogaster OX=7227 GN=Nipsnap PE=4 SV=2	Nipsnap	M9PJP0	High	5	7	31.9	268	4.676	3.322	1.407	0.877	0.639386	1837.7	393	1305.7	1175	1144.7	9.29	10.34	0.57	0.46	9.62	5	5	5	5	5	5	5	5	5	5	5
Unc-13, isoform E OS=Drosophila melanogaster OX=7227 GN=unc-13 PE=4 SV=1	unc-13	H9XVP2	High	3	4	360.2	42	8.017	6.783	1.182	0.431	0.392107	1543.2	192.5	1305.7	605.1	563.1	6.23	14.84	11.79	41.05	20.69	3	3	3	3	3	3	3	3	3	3	3
LD09158p OS=Drosophila melanogaster OX=7227 GN=VhaAC45 PE=1 SV=1	VhaAC45	Q7JR49	High	5	11	41.1	179	0.588	1.315	0.447	1.193	1.08757	583.5	992	1304.2	634.6	1555.5	5.07	0.32	11.46	28.08	6.41	5	5	5	5	5	5	5	5	5	5	5
RE23984p OS=Drosophila melanogaster OX=7227 GN=Trp1 PE=1 SV=1	Trp1	Q9VL50	High	5	5	47	132	0.468	2.622	0.178	1.018	2.49161	232.3	496.5	1302	578.8	1325.6	2.38	1.03	14.72	36.08	15.53	5	5	5	5	5	5	5	5	5	5	5
Trehalose 6-phosphate phosphatase OS=Drosophila melanogaster OX=7227 GN=CG5171-RC PE=1 SV=1	CG5171	C9QPE7	High	9	11	33.3	266	0.183	0.458	0.4	0.747	3.995	520.4	2841.2	1300.1	2079	970.6	1.64	1.97	3.91	26.76	7.91	8	8	8	8	8	8	8	8	8	8	8
Mitochondrial ribosomal protein S23 OS=Drosophila melanogaster OX=7227 GN=mRpS23 PE=1 SV=1	mRpS23	Q8IP62	High	7	12	21.5	213	2.436	1.545	1.577	2.04	1.14295	2048.3	840.7	1299.1	2341.1	2650.5	13.34	4.58	7.57	30.83	1.95	7	7	7	7	7	7	7	7	7	7	7
Uncharacterized protein, isoform B OS=Drosophila melanogaster OX=7227 GN=Dmel\CG10417 PE=1 SV=1	CG10417	E2QC56	High	5	5	72.3	99	0.883	3.464	0.255	1.151	1.4944	330.5	374.4	1296.7	493.9	1493	7.68	18.15	8.43	13.31	1.12	5	5	5	5	5	5	5	5	5	5	5
GH13039p OS=Drosophila melanogaster OX=7227 GN=gammaSnap1 PE=1 SV=1	gammaSnap; gammaSnap1	Q9U6R9	High	6	6	33.7	155	0.859	4.129	0.208	0.896	1.78518	268.6	312.6	1290.7	479.5	1156.1	1.21	12.89	8.9	4.39	5.47	6	6	6	6	6	6	6	6	6	6	6
Leucyl-tRNA synthetase, isoform A OS=Drosophila melanogaster OX=7227 GN=LeuRS PE=1 SV=2	CG33123; LeuRS	Q9VQR8	High	10	10	134.8	151	1.151	2.507	0.459	1.785	2.13093	592.7	514.8	1290.6	1263	2303.2	1.49	22.63	2.73	30.18	17.31	8	8	8	8	8	8	8	8	8	8	8
Coatomer subunit epsilon OS=Drosophila melanogaster OX=7227 GN=epsilonCOP PE=1 SV=1	epsilonCOP	Q9Y0Y5	High	5	6	34.6	127	0.964	3.334	0.289	1.351	2.28702	372.8	386.8	1289.7	852.6	1742.1	6.76	11.8	9.13	1.22	0.2	5	5	5	5	5	5	5	5	5	5	5
RE66462p (Fragment) OS=Drosophila melanogaster OX=7227 GN=CG32441 PE=2 SV=1		Q6AWP4	High	4	5	27.6	101	0.948	1.75	0.542	1.542	1.12482	698.6	736.8	1289.5	785.8	1988.1	6.19	4.87	5.66	10.68	9.44	3	3	3	3	3	3	3	3	3	3	3
Uncharacterized protein, isoform B OS=Drosophila melanogaster OX=7227 GN=Dmel\CG4603 PE=1 SV=1	CG4603	M9PED6	High	6	13	40.6	405	0.882	1.013	0.871	2.134	1.94596	1121.4	1271.1	1287	2182.2	2746.1	14.26	2.88	8.38	3.98	3.59	7	6	7	6	7	7	7	7	7	7	7
Dorsal switch protein 1, isoform F OS=Drosophila melanogaster OX=7227 GN=Dsp1 PE=1 SV=1	Dsp1	B7Z0Z0	High	5	5	45.3	125	0.814	3.142	0.259	1.324	1.49595	333.3	409.5	1286.6	498.6	1703.2	0.58	21.14	0.68	9.82	8.29	4	4	4	4	4	4	4	4	4	4	4
IP02096p (Fragment) OS=Drosophila melanogaster OX=7227 PE=2 SV=1		Q1EC44	High	3	5	25.6	88	3.558	1.988	1.79	0.793	0.91195	2302.1	647	1286.4	2099.4	1020.3	4.83	7.53	2.29	1.7	7.93	3	3	3	3	3	3	3	3	3	3	3
Aspartyl-tRNA synthetase, mitochondrial, isoform A OS=Drosophila melanogaster OX=7227 GN=AspRS-m PE=1 SV=3	CG31739; AspRS-m	Q9VJH2	High	12	13	121.4	275	3.161	2.29	1.38	0.769	0.771524	1774.8	561.5	1285.9	1369.3	988.4	4.47	0.43	2.38	2.45	14.78	9	9	9	9	9	9	9	9	9	9	9
CG3024 (Fragment) OS=Drosophila melanogaster OX=7227 GN=CG3024 PE=4 SV=1		F6JQ95	High	4	5	38.2	102	0.607	1.753	0.346	1.975	1.35828	444.9	732.6	1284.4	604.3	2536.5	35.83	5.97	0.19	10.75	6.2	4	4	4	4	4	4	4	4	4	4	4
Phosphoglycerate mutase 5, isoform B OS=Drosophila melanogaster OX=7227 GN=Pgam5 PE=4 SV=1	Pgam5	X2JC94	High	6	9	33	112	1.608	1.708	0.942	0.792	0.798958	1209.2	751.7	1283.8	966.1	1016.4	1.52	5.6	5.85	6.82	17.59	5	5	5	5	5	5	5	5	5	5	5
GH09802p OS=Drosophila melanogaster OX=7227 GN=MESK2 PE=1 SV=1	MESK2	Q9GU50	High	6	8	53.3	130	0.602	2.044	0.295	1.139	1.83974	377.5	627.1	1281.6	694.5	1459.7	6.75	3.13	1.56	7.74	11.55	5	5	5	5	5	5	5	5	5	5	5
Casein kinase IIalpha, isoform C OS=Drosophila melanogaster OX=7227 GN=CkIIalpha PE=1 SV=1	CkIIalpha	A4V2B8	High	7	7	39.9	91	1.123	1.866	0.602	1.159	1.61862	771.4	686.7	1281.3	1248.6	1484.4	6.78	11.43	4.05	7.75	10.68	7	7	7	7	7	7	7	7	7	7	7
AT15560p OS=Drosophila melanogaster OX=7227 GN=CG12036 PE=2 SV=1	CG33233	Q86NP5	Low	1	1	54.6	24	0.88	2.534	0.347	0.858	1.96124	443.8	504.5	1278.2	870.4	1096.3	1.22	0.45	4.42	15.3	4.83	1	1	1	1	1	1	1	1	1	1	1
RH04813p OS=Drosophila melanogaster OX=7227 GN=CG1299 PE=2 SV=1		Q8SXG6	High	7	8	60.1	118	0.956	6.77	0.141	1.321	0.884146	180.4	188.7	1277.5	159.5	1687.2	5.14	10.89	4.15	13.16	2.7	6	5	6	5	6	6	6	5	6	6	6
N(Alpha)-acetyltransferase 15/16, isoform A OS=Drosophila melanogaster OX=7227 GN=Naa15-16 PE=1 SV=1	Nat1; NAA15-16	Q9VWI2	High	15	15	103	309	0.993	1.519	0.654	1.585	1.589	834.3	840.6	1276.6	1325.7	2023.4	4.73	12.33	6.15	29.13	13.19	12	12	12	12	12	12	12	12	12	12	12
Lethal (2) 34Fc, isoform B OS=Drosophila melanogaster OX=7227 GN=l(2)34Fc PE=4 SV=1	l(2)34Fc	X2J8E8	High	3	6	17.2	96	0.76	2.424	0.314	4.838	2.18944	399.6	525.8	1274.5	874.9	6165.7	1.61	6.64	6.65	7.69	0.23	3	3	3	3	3	3	3	3	3	3	3
Mitochondrial inner membrane protease ATP23 OS=Drosophila melanogaster OX=7227 GN=Dmel\CG5131 PE=1 SV=2	CG5131	Q9VJD0	High	7	11	31.9	251	4.466	2.009	2.223	1.58	0.766957	2832.1	634.1	1273.9	2172.1	2012.5	5.79	18.7	7.07	6.67	0.99	8	8	8	8	8	8	8	8	8	8	8
LP19581p (Fragment) OS=Drosophila melanogaster OX=7227 GN=verm-RE PE=2 SV=1		F0JAQ2	High	14	21	66.5	301	1.316	5.165	0.255	15.161	1.33621	324.2	246.4	1272.5	433.2	19293.6	0.3	40.6	40.36	2.04	15	11	11	12	12	12	12	12	12	12	12	11
Uncharacterized protein, isoform D OS=Drosophila melanogaster OX=7227 GN=Dmel\CG10103 PE=1 SV=1	CG10103	M9PEJ2	High	5	8	41.4	99	0.672	1.434	0.469	1.251	2.20104	596.4	886.9	1271.8	1312.7	1591.3	12.17	24.88	3.53	17.06	12.45	4	4	4	4	4	4	4	4	4	4	4
GH19483p OS=Drosophila melanogaster OX=7227 GN=Dmel\CG9581 PE=1 SV=1	CG9581	Q9W5W7	High	11	13	60.8	124	4.414	3.013	1.465	0.735	0.937315	1853.7	419.9	1265.5	1737.5	930.2	2.86	13.07	4.73	0.88	5.47	7	7	7	7	7	7	7	7	7	7	7
FI23714p1 OS=Drosophila melanogaster OX=7227 GN=Nrd1 PE=1 SV=2	CG2025	Q9VYT3	High	7	9	132.7	127	0.723	1.143	0.633	1.187	1.30009	800.1	1106.2	1264.9	1040.2	1501.2	1.88	1.89	5.99	22.5	19.78	5	5	5	5	5	5	5	5	5	5	5
Eukaryotic translation initiation factor 3 subunit E OS=Drosophila melanogaster OX=7227 GN=eIF3e PE=2 SV=1		Q8MR88	High	7	9	43.8	181	1.248	2.397	0.521	1.784	1.42664	658.4	527.4	1264.2	939.3	2254.8	2.76	14.09	6.17	42.13	13.52	6	6	6	6	6	6	6	6	6	6	6
HDC00511 OS=Drosophila melanogaster OX=7227 GN=HDC00511 PE=4 SV=1		Q6IHW8	Medium	1	5	20.5	41	11.381	4.928	2.31	0.718	0.442683	2914.5	256.1	1261.9	1290.2	906	14.16	29.49	0.84	4.25	10.37	1	1	1	1	1	1	1	1	1	1	1
Laccase 2, isoform D OS=Drosophila melanogaster OX=7227 GN=stw PE=3 SV=1	CG42345; laccase2	B7YZT1	High	11	19	86.7	484	1.341	9.48	0.141	12.657	0.771172	178.3	132.9	1260	137.5	15947.9	6.54	17.05	11.67	70.33	6.33	11	10	11	11	11	11	11	9	11	11	11
GEO11096p1 OS=Drosophila melanogaster OX=7227 GN=Dmel\CG34150 PE=2 SV=2	CG34150	Q0KI15	High	6	8	15.5	174	5.151	3.449	1.494	1.009	0.58929	1880.4	365.1	1259	1108.1	1270.5	4.7	16.55	4.5	25.16	4.98	5	5	5	5	5	5	5	5	5	5	5
SD19372p OS=Drosophila melanogaster OX=7227 GN=CG17224 PE=2 SV=1		Q8MRW0	High	10	11	33.4	183	0.478	1.425	0.336	0.948	3.91073	422.3	883.2	1258.3	1651.5	1193	1.05	10	8.34	13.24	33.66	8	8	8	8	8	8	8	8	8	8	8
Curly Su OS=Drosophila melanogaster OX=7227 GN=cysu PE=2 SV=2	CG5873; cysu	Q9VEJ9	High	16	29	85.2	541	4.934	3.59	1.374	19.343	0.395684	1728.4	350.3	1257.6	683.9	24326.2	92.82	12.14	1.85	55.17	5.99	12	12	12	11	12	12	12	11	12	12	12
DISCO interacting protein 2, isoform D OS=Drosophila melanogaster OX=7227 GN=DIP2 PE=4 SV=1	DIP2	M9PBG6	High	1	2	193.9	32	0.937	4.741	0.198	0.973	1.63069	248.3	264.9	1255.8	404.9	1222.4	1.06	7.42	9.07	38.95	24.14	1	1	1	1	1	1	1	1	1	1	1
GH11935p OS=Drosophila melanogaster OX=7227 GN=Ostgamma PE=1 SV=1	CG7830; Ostgamma	Q8SY53	High	5	8	37	94	1.088	2.156	0.504	1.202	1.15692	632.8	581.8	1254.7	732.1	1508.2	4.36	5	11.14	30.45	15.89	5	5	5	5	5	5	5	5	5	5	5
Adenine phosphoribosyltransferase, isoform C OS=Drosophila melanogaster OX=7227 GN=Aprt PE=3 SV=1	Aprt	X2J8L3	High	4	5	19.7	110	0.734	2.694	0.273	1.455	0.912281	342	465.7	1254.6	312	1825.2	12.98	9.94	6.6	14.71	2.01	3	3	3	3	3	3	3	3	3	3	3
FI17379p1 OS=Drosophila melanogaster OX=7227 GN=Dmel\CG34327 PE=2 SV=1	CG34327	A8JV30	High	5	6	20	159	0.45	1.962	0.229	2.764	1.00764	287.8	639.3	1254.4	290	3467.8	12.8	16.59	4.25	35.69	9.63	5	5	5	5	5	5	5	4	5	5	5
HDC03861 OS=Drosophila melanogaster OX=7227 GN=HDC03861 PE=4 SV=1		Q6IH09	Medium	1	2	42.3	35	2.587	4.039	0.64	1.25	1.00736	801.3	309.8	1251.2	807.2	1564.4	2.5	5.85	0.97	7.67	2.7	1	1	1	1	1	1	1	1	1	1	1
RH04607p OS=Drosophila melanogaster OX=7227 GN=CG17593 PE=2 SV=1		Q8SZL8	High	3	3	54.1	64	0.679	3.659	0.186	1.342	3.25851	232.1	341.9	1251	756.3	1679.4	12.55	16.99	13.01	42.51	18.14	3	3	3	3	3	3	3	3	3	3	3
RH51491p OS=Drosophila melanogaster OX=7227 GN=CG9511 PE=2 SV=1		Q6NR65	High	8	15	46.8	238	2.079	2.453	0.848	2.587	1.19622	1059.5	509.5	1249.9	1267.4	3233.8	2.54	8.82	4.97	9.75	0.8	6	6	6	6	6	6	6	6	6	6	6
GEO12865p1 OS=Drosophila melanogaster OX=7227 GN=Dmel\CG8736 PE=2 SV=1	CG8736	Q8MYV9	High	1	5	17.9	43	1.743	64.107	0.027	1.439	1.46608	33.9	19.4	1246.6	49.7	1793.7	2.8	50.83	8.94	47.41	23.64	1	1	1	1	1	1	1	1	1	1	1
No circadian temperature entrainment, isoform D OS=Drosophila melanogaster OX=7227 GN=nocte PE=1 SV=1	nocte	M9PE74	High	16	19	234.9	475	1.009	2.522	0.4	1.574	1.61537	498.4	493.8	1245.2	805.1	1960.3	5.97	20.27	3.57	16.57	3.62	10	10	10	10	10	10	10	10	10	10	10
IP05946p (Fragment) OS=Drosophila melanogaster OX=7227 PE=2 SV=1		Q4QPZ8	High	4	17	13.6	404	0.446	1.493	0.299	13.628	5.37574	371	831.4	1240.9	1994.4	16911.6	17.29	27.3	7.94	17.27	2.94	6	6	6	6	6	6	6	6	6	6	6
Protoporphyrinogen oxidase OS=Drosophila melanogaster OX=7227 GN=Ppox PE=1 SV=1	Ppox	Q9VC52	High	7	9	53.2	92	5.024	2.511	2.001	0.647	0.411634	2482.3	494.1	1240.4	1021.8	803	3.21	2.35	1.47	13.31	3.49	6	6	6	6	6	6	6	6	6	6	6
FI01736p OS=Drosophila melanogaster OX=7227 GN=mRpL30 PE=1 SV=1	mRpL30	Q9W4I3	High	10	14	21	181	2.82	2.364	1.193	1.99	1.58091	1478.2	524.2	1239.3	2336.9	2466	16.42	14.44	2.59	29.14	1.91	10	10	10	10	10	10	10	10	10	10	10
IP11908p (Fragment) OS=Drosophila melanogaster OX=7227 PE=2 SV=1		Q29QT3	High	6	6	58.9	85	1.964	2.825	0.695	0.977	0.939644	859.9	437.8	1236.9	808	1208.6	4.07	6.89	7.18	4.85	7.71	5	5	5	5	5	5	5	5	5	5	5
LD13807p OS=Drosophila melanogaster OX=7227 GN=Q9W3Y3 PE=1 SV=1	CG3226	Q9W3Y3	High	7	8	25.8	149	2.365	2.215	1.068	2.906	0.961454	1317.9	557.3	1234.3	1267.1	3586.8	1.93	5.65	0.94	3.94	4.61	7	7	7	7	7	7	7	7	7	7	7
Darkener of apricot, isoform P OS=Drosophila melanogaster OX=7227 GN=Doa PE=1 SV=2	Doa	Q86B73	High	12	14	226.5	197	4.358	1.668	2.613	1.114	0.767332	3225.2	740.1	1234.1	2474.8	1374.8	5.51	17.08	2.69	38.71	19.42	12	12	12	12	12	12	12	12	12	12	12
Autophagy-related 8a, isoform A OS=Drosophila melanogaster OX=7227 GN=Atg8a PE=1 SV=1	Atg8a	Q9W2S2	High	3	4	14.4	45	1.751	3.401	0.515	2.147	1.47139	634.5	362.4	1232.6	933.6	2646.5	9.05	23.91	0.25	7.29	7.23	3	3	3	3	3	3	3	3	3	3	3
Ecdysone-induced protein 63F 1, isoform C OS=Drosophila melanogaster OX=7227 GN=Eip63F-1 PE=1 SV=1	Eip63F-1	M9MRP5	High	4	5	20.6	64	0.554	1.646	0.337	1.63	1.50024	413.6	746.5	1228.7	620.5	2003.2	10.57	29.49	0.29	2.6	24.8	3	3	3	3	3	3	3	3	3	3	3
FI09324p OS=Drosophila melanogaster OX=7227 GN=CG30423-RB PE=2 SV=1		B3DMN9	High	1	2	14	57	0.909	1.994	0.456	1.007	1.25616	560.2	616.1	1228.5	703.7	1236.5	12.77	0.59	13.67	48.95	18.09	1	1	1	1	1	1	1	1	1	1	1
Stretchin-MLCK (Fragment) OS=Drosophila melanogaster OX=7227 GN=Strn-Mlck PE=2 SV=1		Q9NBB0	High	10	36	23.6	348	35.067	1.628	21.535	0.993	0.189304	26447.9	754.2	1228.1	5006.7	1219.3	2.87	48.12	2.93	42.61	17.76	12	12	12	9	12	12	12	12	12	12	12
Uncharacterized protein, isoform A OS=Drosophila melanogaster OX=7227 GN=CG31758 PE=4 SV=1	CG31758; CG44008	M9PBA3	High	3	5	8.9	92	0.303	1.29	0.235	0.733	2.07007	288.3	951.5	1227.9	596.8	900.4	15.22	12.55	4.08	26.22	2.12	3	3	3	3	3	3	3	3	3	3	3
LD07988p OS=Drosophila melanogaster OX=7227 GN=Dmel\CG8578 PE=1 SV=2	CG8578	Q9VXN3	High	9	10	45.4	226	0.699	2.034	0.343	2.39	2.79568	420.9	602.5	1225.7	1176.7	2929.3	5.77	22.47	4.83	10.16	6.01	8	9	9	9	9	9	9	9	9	9	9
Heat shock protein 27, isoform B OS=Drosophila melanogaster OX=7227 GN=Hsp27 PE=3 SV=1	Hsp27	X2JC82	High	8	19	23.6	317	0.627	1.763	0.356	15.193	2.68837	433.2	690.4	1217.4	1164.6	18497.1	6.37	39.49	5.73	58.73	19.54	10	10	10	10	10	10	10	10	10	10	10
Serine/threonine-protein phosphatase 2A 55 kDa regulatory subunit B OS=Drosophila melanogaster OX=7227 GN=tws-RB PE=2 SV=1	tws	C8VV30	High	8	8	50.8	132	0.694	1.881	0.369	1.281	1.98932	449.4	647.3	1217.4	894	1559.6	12.85	9.29	3.68	0.15	1.53	6	6	6	6	6	6	6	6	6	6	6
GEO02273p1 OS=Drosophila melanogaster OX=7227 GN=CG33009-ORFA PE=1 SV=1	CG33672	A1Z933	High	3	5	9.8	147	0.88	1.423	0.619	2.05	1.27762	752.1	854.8	1216	960.9	2492.8	2.97	14.02	4.92	10.91	7.48	3	3	3	3	3	3	3	3	3	3	3
GEO10176p1 OS=Drosophila melanogaster OX=7227 GN=Acbp1 PE=1 SV=1	CG8498	Q9VLS4	High	4	7	9.9	87	1.043	1.27	0.821	1.66	1.0602	996.7	955.5	1213.9	1056.7	2015.2	9.02	8.94	3.59	14.97	0.02	4	4	4	4	4	4	4	4	4	4	4
LD34211p OS=Drosophila melanogaster OX=7227 GN=Ykt6 PE=1 SV=1	Ykt6	Q9W3M8	High	7	7	22.4	122	0.814	1.907	0.427	1.125	1.52239	518	636.5	1213.5	788.6	1364.6	3.16	3.03	6.75	35.03	13.21	5	5	5	5	5	5	5	5	5	5	5
Uncharacterized protein OS=Drosophila melanogaster OX=7227 GN=Dmel\CG6357 PE=1 SV=1	CG6357	A1Z9I0	High	8	12	51.6	188	1.223	5.592	0.219	4.739	1.57218	265.3	216.9	1212.9	417.1	5748.5	0.9	11.53	6.12	12.29	5.4	6	6	6	6	6	6	6	6	6	6	6
FI02817p OS=Drosophila melanogaster OX=7227 GN=Dmel\CG6583 PE=2 SV=1	CG6583	Q9VKA1	High	3	4	17.3	129	0.735	12.68	0.058	1.31	1.55192	70.3	95.6	1212.7	109.1	1588.8	18.7	26.02	8.58	16.49	12.87	2	3	3	2	3	3	2	3	3	3	3
Ras GTPase activating protein 1, isoform C OS=Drosophila melanogaster OX=7227 GN=RasGAP1 PE=4 SV=1	Gap1; RasGAP1	M9PF62	Low	1	1	134.1	24	0.928	7.68	0.121	1.678	2.84085	146.4	157.9	1212.4	415.9	2034.8	6.31	2.44	8.84	15.9	10.73	1	1	1	1	1	1	1	1	1	1	1
LD43819p OS=Drosophila melanogaster OX=7227 GN=Dmel\CG1416 PE=1 SV=2	CG1416	Q9V9Q4	High	5	5	40.1	82	0.738	1.637	0.451	1.936	2.11331	546.3	740.6	1212	1154.5	2347	6.42	12.26	3.24	6.52	5.35	5	5	5	5	5	5	5	5	5	5	5
Glycogen binding subunit 76A, isoform B OS=Drosophila melanogaster OX=7227 GN=Gbs-76A PE=4 SV=1	CG9619; Gbs-76A	M9PCY7	High	10	14	73.9	279	19.377	4.317	4.489	0.605	0.282591	5437.9	280.6	1211.5	1536.7	732.6	3	36.64	7.28	19.29	12.62	9	9	9	9	9	9	9	9	9	9	9
MIP12925p OS=Drosophila melanogaster OX=7227 GN=CG32026-RA PE=2 SV=1		D3DN10	High	1	11	77.8	116	11.77	4.452	2.644	0.643	0.481612	3203.2	272.2	1211.5	1542.7	779.2	1.64	25.77	0.54	8.38	4.52	2	2	2	2	2	2	2	2	2	2	2
Crk oncogene, isoform E OS=Drosophila melanogaster OX=7227 GN=Crk PE=1 SV=1	Crk	H9XVM6	High	6	8	30.2	187	0.727	0.998	0.728	1.373	1.50738	881.2	1212.7	1210.6	1328.3	1662.1	4.29	6.96	4.96	0.31	6.13	6	6	6	6	6	6	6	6	6	6	6
EG:22E5.8 protein OS=Drosophila melanogaster OX=7227 GN=Sik2 PE=4 SV=1		O77268	Low	2	2	149.8	0	0.626	0.787	0.796	0.298	1.17411	962.6	1536.9	1209.6	1130.2	361	5.9	2.55	1.87	14.5	6.55	1	1	1	1	1	1	1	1	1	1	1
RH06366p OS=Drosophila melanogaster OX=7227 GN=RpL10Ab PE=2 SV=1		Q8IGJ3	High	4	6	16.6	70	1.924	3.655	0.526	2.836	1.65068	636.1	330.6	1208.3	1050	3426.8	4.26	19.46	8.02	40.46	5.02	5	5	5	5	5	5	5	5	5	5	5
Grasp65 OS=Drosophila melanogaster OX=7227 GN=Grasp65 PE=1 SV=1	Grasp65	Q9VW57	High	3	5	47.7	104	1.218	2.983	0.408	1.537	1.24681	493.1	404.8	1207.7	614.8	1856.2	2.92	0.94	4.56	4.14	2.29	3	3	3	3	3	3	3	3	3	3	3
Scaffold attachment factor B, isoform B OS=Drosophila melanogaster OX=7227 GN=Saf-B PE=1 SV=2	Saf-B	Q8IMV6	High	10	13	102	251	0.64	2.119	0.302	1.627	1.91436	364.3	569.7	1207.4	697.4	1964.2	0.53	11.14	0.82	6.97	4.44	9	9	9	9	9	9	9	9	9	9	9
HL02931p OS=Drosophila melanogaster OX=7227 GN=Dmel\CG7214 PE=2 SV=1	CG7214	Q9VLY1	High	1	22	13.9	288	1.241	17.407	0.071	6.693	0.885781	85.8	69.1	1203.6	76	8055.7	4.43	6.18	5.82	46.96	8.45	2	2	2	2	2	2	2	2	2	2	2
LD29276p OS=Drosophila melanogaster OX=7227 GN=Dmel\CG8461 PE=2 SV=2	CG8461	Q9VFJ1	Low	2	3	28.6	0	1.416	4.499	0.315	1.762	2.1834	378.4	267.3	1202.4	826.2	2119.1	0.81	16.27	1.31	8.45	15.47	2	2	2	2	2	2	2	2	2	2	2
IP16508p OS=Drosophila melanogaster OX=7227 GN=CT30256 PE=1 SV=1	CG10799	A1Z9B5	High	3	6	18.7	129	0.546	1.628	0.335	0.794	3.22283	403	737.8	1201.5	1298.8	953.9	4.34	9.74	2.61	33.29	11.51	4	4	4	4	4	4	4	4	4	4	4
Coatomer subunit delta (Fragment) OS=Drosophila melanogaster OX=7227 GN=deltaCOP PE=2 SV=1		Q9U8A9	High	8	9	54.2	179	1.402	3.632	0.386	1.703	1.73284	463.4	330.5	1200.4	803	2043.7	7.78	6.19	6.41	6.68	3.64	7	7	7	7	7	7	7	7	7	7	7
RE04513p (Fragment) OS=Drosophila melanogaster OX=7227 GN=Ccp84Ag PE=2 SV=1		Q8MRD2	High	5	9	21.3	273	1.547	4.371	0.354	9.138	0.906818	423.9	274.1	1198	384.4	10947.4	53.99	64.12	6.46	22.76	2.09	5	5	5	5	5	5	5	5	5	5	5
CG2257 (Fragment) OS=Drosophila melanogaster OX=7227 GN=UbcE2H PE=3 SV=1		Q2XYF2	High	5	8	19.5	136	0.826	0.849	0.973	2.161	1.01575	1162	1407	1194.5	1180.3	2581	11.4	1.73	3.91	10.4	0.88	5	5	5	5	5	5	5	5	5	5	5
[truncated: 2,159 more rows]
