# Supplementary material for: Identification of evolutionarily conserved regulators of muscle mitochondrial network organization
Source: Nat Commun. 2022 Nov 4;13:6622. doi: 10.1038/s41467-022-34445-9 (PMC9636386; doi:10.1038/s41467-022-34445-9)
Supplement: Supplementary file 15 — Source Data [file 41467_2022_34445_MOESM15_ESM.xlsx]

## Sheet: Fig.1. 
	Fig.1.t	Flight muscles (IFM)	Jump muscles (TDT)	Leg Fiber I	Leg Fiber II	Leg Fiber III
		39.0446	12.9374	28.9518	38.8515	35.212
		37.915	11.9037	29.9506	37.971	40.4895
		38.9384	8.05785	17.7401	41.9304	33.6799
		37.86	8.44796	23.2347	32.4776	29.7948
		29.6248	17.0286	16.7459	41.5817	26.1197
				16.7408	30.9044
				19.5719	27.1475
					26.1995
					29.8546
	Fig.1.u	Flight muscles (IFM)	Jump muscles (TDT)	Leg Fiber I	Leg Fiber II	Leg Fiber III
		16.5744	19.6821	15.4279	2.07922	1.03273
		14.2075	23.6304	17.0638	3.23997	3.77464
		15.2982	21.3022	14.0034	2.70035	3.24699
		12.1031	52.3716	6.15266	3.12106	1.63926
		11.2693	48.1451	9.70469	3.55652	3.53721
		26.1152	21.3943	15.4831	3.20022	2.25034
		9.03062	34.3703	7.70377	2.90179
		13.2821	48.5439	12.0354	3.42901
		11.9296	33.1652	10.1444	4.15257
		6.78173	49.66	7.10243
		13.3844	14.4995
			32.5973
	Fig.1.v	WT IFM	WT TDT	WT Leg Fiber I	WT Leg Fiber II	WT Leg Fiber III
		6.86254	48.3583	48.6281	37.5313	35.6382
		15.1743	37.154	34.0033	52.8923	33.4735
		10.8812	31.2423	53.0896	29.1392	29.3724
		6.4101	42.1953		28.9731	30.2777
		13.5167	27.4805			55.0402

## Sheet: Fig.2.
Fig.2.o	WT IFM	salmKD IFM	WT Leg Fiber I	salmOE leg Fiber I
	8.67293	1.69885	7.39744	9.09431
	15.3214	1.65797	7.34674	4.79967
	21.396	1.78548	6.53546	8.7159
	18.8168	1.72463	4.93202	5.24537
	18.2612	1.22938	5.53226	6.04161
	8.36922	1.35467	7.90493	6.14999
	11.5146	1.88251		6.65143
	9.51936			10.6636

## Sheet: Fig.4.
Fig.4.s	WT IFM	H15 KD IFM	WT TDT	H15KD TDT
	8.78072	13.2272	54.7273	2.51648
	11.3124	6.18341	17.3954	1.97226
	18.0697	11.5146	29.7637	2.41893
	7.48365	11.859	43.0455	2.31863
	10.2545	9.68567	15.037	2.75481
	10.8808	17.0127	16.1548	2.68184
	10.2616		16.7972	2.35778
	10.6428		41.2831	3.08994
	8.45423
Fig.4.t	WT Leg Fiber I	H15 KD leg Fiber I	WT Leg Fiber II	H15 KD leg Fiber II	WT Leg Fiber III	H15 KD leg Fiber III
	9.82287	2.56863	2.80478	2.53112	3.13024	3.25598
	12.0778	2.0349	2.77948	4.30602	3.44594	5.52494
	7.02647	1.66445	3.4047	4.00027	2.902	3.78476
	5.87912	1.35226	2.46223	2.34284	2.76979	3.19651
	11.0829	2.89518	3.16928	2.04428	2.81421	3.79966
		3.58091	2.02414		1.00863
		3.25331	2.37899
			2.84254
			3.33415

## Sheet: Fig.5.
Fig.5.m	WT	salm KD	salm KD; H15 OE		Fig.5.n		Fibrillar muscles	Tubular muscles
	145.35	0.5676	0.3185			Wildtype	100
	121.991	3.3483	0.4677			salm KD		100
	101.704	3.2719	2.7721			salm KD; H15 OE	38.4615	61.5385
	84.5823	-0.3301	1.1648
	126.582	-0.4556	1.7702
	139.873	2.2799	0.0384
	138.749	-0.5706	-0.492
	139.369	9.8488	0.2162
	131.828	6.6852	-0.1451
	131.584	4.2097	5.3993
	92.3791		6.4281
	95.826
Fig.5.r	WT IFM	salm KD IFM	salm KD; H15 OE IFM
	10.782	1.04822	8.63615
	10.0762	1.34679	12.4025
	8.89045	1.57315	7.94952

## Sheet: Fig.6.
Fig.6.o	WT Fiber I	cut KD Fiber I	WT Fiber II	cut KD Fiber II	WT Fiber III	cut KD Fiber III
	11.671	6.30265	2.79267	7.77453	3.20423	2.0763
	6.09015	6.80922	2.86595	13.665	3.78622	2.53296
	8.11273	7.61958	2.03538	6.10825	3.30499	3.31252
	14.6252	6.14086	2.47394	10.3271	2.89772	4.47491
				10.0203	2.92223
				7.29108
Fig.6.p	WT Leg Fiber I	cut KD Leg Fiber I	WT Leg Fiber II	cut KD Leg Fiber II	WT Leg Fiber III	cut KD Leg- Fiber III
	37.2728	25.2488	28.4	17.8184	28.4	29.9274
	18.724	28.6512	26.9507	26.4458	26.9507	30.1628
	14.2442	27.9305	25.3178	28.2236	25.3178	26.5287
	15.5633	31.9437	28.0331	30.6963	28.0331	34.0432
		28.0042		24.7003	23.0799	29.7661
		34.0687		27.943		35.9726
		18.8211		29.1173
				14.8788
				24.4198
				26.2851

## Sheet: Fig.7.
Fig.7.m	WT IFM	salm KD IFM	salm KD; cut KD IFM	cut OE IFM		Fig.7.s	WT	salm KD	cut KD	salm KD; cut KD
	8.41996	1.91648	8.39517	1.08088			0.007	0.002	0.011	0.009
	10.3463	3.48298	6.13494	1.60841			0.006	0.003	0.009	0.008
	9.33941	0.82928	6.87431	2.16875			0.007	0.0061	0.012	0.006
				1.53426			0.0063	0.0024
							0.0064	0.0027
Fig.7.t
	Control (Act88F-Gal4)			Act88FGal4 :: cut OE			Control (1151-Gal4)			1151Gal4 :: cut OE
cut	0.000677	0.000479	0.000723	0.006457	0.006224	0.007229	0.000257189	0.000600343	0.000475795	0.00143924	0.00152275	0.00126626
salm	0.006356	0.006498	0.007577	0.000396	0.000382	0.000395	0.00268317	0.00628547	0.00425748	0.00097369	0.00107897	0.000951433
H15	0.000425	0.000598	0.00045	0.000165	0.000152	0.000195	0.000176233	0.000550294	0.000415935	0.000191202	0.000177682	0.000193565

## Sheet: Supplementary Fig. S4.
Supplementary Fig. S4.k	WT IFM	Marf KD IFM	Drp1 KD IFM	Fis1 KD IFM	miRO KD IFM		Supplementary Fig. S4.m	Wildtype - IFM	Marf KD - IFM	miRO KD - IFM	Drp1 KD - IFM	Fis1 KD - IFM	Supplementary Fig. S4.n	Wildtype - IFM	Marf KD - IFM	miRO KD - IFM	Drp1 KD - IFM	Fis1 KD - IFM
	17.1956	18.0743	14.0617	32.0162	13.4069			2.3254	1.0826	1.0363	3.1996	0.8414		3.2648	1.3379	1.2428	3.9302	1.7284
	29.3384	11.2337	34.6055	16.8189	10.8983			1.9877	0.9437	1.3335	2.364	1.9182		2.7796	1	1.3971	3.4064	7.5248
	10.5446	14.3258	21.837	31.8726	20.7008			1.2679	0.2644	1.237	2.0726	2.3679		2.4266	1	1.5711	2.4594	2.868
	11.7017	11.1372	23.3594	22.1279	12.4536			1.9838	0.1872	1.5245	2.9526	0.9861		3.0645	1	1.4765	4.6695	1.8267
	18.8369	15.5893	13.8911	17.1083				1.4338	0.166	1.7175	2.6129	3.4543		2.2735	1.0827	1.0977	5.3306	6.5987
	26.8115	12.195		18.1305				0.9495	0.7719	1.1463	4.7319	1.7561		1.6111	1.1322	1.2883	2.8343	2.6345
	12.541	12.2684		16.3019				1.3373	1.0768	0.824	3.3598	2.0012		2.5946	1.05	1.2712	5.9738	3.3917
	21.622	8.41559		40.6284				2.4643	0.3416	1.6094	2.4933	4.1954		3.4055	1	1.3396	4.1158	9.635
	12.8113							1.7059	0.3203	1.6365	1.7001	4.232		1.9655	1.0975	2.4029	2.7106	3.1904
								2.1884	0.2625	1.5766	0.934	4.564		2.9079	1.1442	1.7164	2.3176	7.9103
								1.7889	0.4168	1.3624	3.3135	0.8202		2.578	1.0968	1.8219	1.9805	2.5199
Supplementary Fig. S4.l	WT leg Fiber II	Marf KD leg Fiber II	Drp1 KD leg Fiber II	Fis1 KD leg Fiber II	miRO KD leg Fiber II			1.1251	0.633	1.7812	1.9819	1.7368		1.8303	1.0417	1.4409	1.8827	3.2581
	3.37669	2.55069	2.96817	2.41144	1.77488			1.3509	1.7021	0.5731	2.7712	2.8407		1.8029	1.028	1.2356	3.0724	1.5347
	2.23645	2.78065	2.31108	2.78308	2.63325			1.071	0.494	1.3972	3.1957	1.237		2.74	1	1.0888	4.0653	1.2874
	2.72054	2.48711	2.67208	2.43518	1.33836			1.1174	1.181	1.3528	3.0664	4.5176		3.1248	1.1503	1.5641	3.436	4.0224
	3.40033	3.07706	2.80514	2.96864	2.07634			0.8124	0.4921	1.7793	3.2285	2.1324		1.8201	1.0991	1.3075	3.1883	2.9896
	0.924256	2.34221		1.73422	1.68353			0.8781	1.6616	1.4531	1.8294	1.7349		2.1255	1	2.4384	2.2955	3.3097
				2.24175	1.54444			1.183	0.7719	1.6789	1.1579	3.9889		1.9779	1.1322	1.8879	1.9226	5.8377
				2.91914	1.47627			1.3991	0.2393	1.951	0.8298	2.1421		1.413	1.071	1.4751	1.8091	3.8849
								1.3972	1.6461	1.32	2.0977	2.7094		1.8102	2.057	1.3029	1.6558	3.4405
Supplementary Fig. S4.o	WT IFM	Marf KD IFM	Drp1 KD IFM	Fis1 KD IFM	miRO KD IFM			1.2196	1.0324	0.7256	1.6152	1.0228		1.4325	1.0817	1.3329	1.2429	2.0645
	36.9934	32.449	37.9876	39.5344	41.654			1.6365	0.8375	1.2814	3.3868	2.5975		2.1311	1.1373	1.2928	2.8217	4.1312
	39.64	30.6353	45.4512	35.5085	45.7977			1.4898	1.4454	0.8317	3.4196	7.0939		1.1385	1	1.4311	4.3314	8.0536
	33.1904	29.8918	37.3676	32.9479	40.4296			2.557	1.0768	0.6658	2.007	1.6538		1.5283	1.05	1.086	3.451	2.1433
	38.7793	27.4587	38.8377	33.385	43.8534			2.0475	0.7063	1.0691	3.024	6.8932		1.9594	1.0591	2.2319	5.2062	9.9729
	42.7649	28.2802	39.6326	31.5546				1.4493	0.8105	2.5068	2.5396	10.8782		3.9642	1.0776	1.2869	3.0698	17.8369
	38.3213	29.2201	45.4744	40.0746				0.8337	0.907	2.3524	2.9352	8.1862		1.6498	1.1354	1.0902	1.6426	14.8184
	38.5918	26.1128		38.0673				1.6017	1.7021	1.7349	2.9217	1.7908		2.4299	1.028	1.4235	1.4859	2.995
	33.5619	32.0397		34.4272				1.4512	1.3721	1.2428	1.953	3.217		1.8323	1.066	1.1334	1.6339	4.8928
								1.8951	1.4454	1.3335	2.2289	2.5801		1.6717	1	1.3485	2.5165	2.4629
Supplementary Fig. S4.p	WT leg Fiber II	Marf KD leg Fiber II	Drp1 KD leg Fiber II	Fis1 KD leg Fiber II	miRO KD leg Fiber II			2.2714	0.5789	2.7268	1.2196	2.53		1.5028	1.0566	2.7221	2.6032	3.1034
	33.4655	19.0784	38.092	42.1823	22.5834			1.9452	0.633	2.2173	3.6743	4.0448		2.2342	1.0417	1.621	5.1336	5.9707
	27.2896	21.6026	38.2683	28.2445	13.1873			1.1598	0.7063	1.6538	2.4431	2.171		1.5578	1.0591	1.3048	3.3675	1.3786
	38.0084	26.0787	47.3875	28.9247	24.8585			1.0228	0.5558	4.9499	2.2463	2.0687		1.2921	1.1194	2.8848	3.8688	1.4063
	33.295	20.725	37.4126	37.2047	16.4057			1.403	1.4454	2.7924	2.9487	2.9275		1.4448	1	1.6488	4.5033	1.9888
	31.0412	28.8907		36.3768				2.7712	0.8414	4.3922	2.1749	1.8854		3.0223	1.0575	2.7812	1.3247	1.7612
				33.3913				2.0282	0.3705	0.9263	1.3065	0.9417		2.4629	1.0573	1.4011	1.5411	2.1041
								1.1231	0.9437	1.0247	1.2254	4.7164		1.0542	1	1.2212	1.6602	6.5807
								1.5149	0.2817	1.1405	1.5496	7.9083		1.7184	1.0779	1.2412	4.3375	10.1726
								1.1598	0.3203	2.2965	3.8345	2.5994		1.3139	1.0975	1.3773	6.1149	2.4052
								2.0263	0.2393	0.8941	1.4049	2.4952		2.0899	1.071	1.7467	1.932	4.1983
								1.0691	0.1872	1.2804	1.76	1.6442		1.9804	1	1.8178	3.4964	3.2659
								2.5782	0.2219	1.1414	1.6673	1.5554		8.5594	1.2089	1.3122	1.8201	3.6437
								0.8452	0.2161	1.3853	1.5593	1.6731		2.816	1	1.467	2.2718	3.6829
								1.5535	0.2817	1.2074	3.2498	2.8426		1.9577	1.0779	1.375	4.939	3.9228
								1.3721	0.6638	1.3957	1.5747	3.0221		1.873	1.1045	1.4907	1.5554	2.2608
								1.2273	0.4342	1.2116	3.0799	0.8414		2.0966	1	1.1905	3.9797	1.7276
								1.9665	0.4593	1.5694	1.6596	1.8893		1.8213	1.0488	1.3214	1.9858	2.8133
								1.4319	1.5052	1.2929	2.1382	2.3698		1.9027	1.0273	1.1352	3.3639	1.5569
								1.787	0.741	1.3311	1.1733	2.6786		1.2186	1	1.626	1.6126	2.2683
								1.8912	1.2351	1.1616	1.073	3.9503		2.3747	1.0414	1.3496	1.5228	3.0743
								2.3736	0.3396	1.5052	1.7523	2.8387		2.374	1.1195	1.8815	1.925	1.6764
								1.9375	0.2625	1.9279	1.6519	2.4605		2.3544	1.1442	2.4092	2.1449	1.2537
								2.1266	0.1853	0.9128	1.0498	3.6126		2.7942	1.1692	1.4147	2.3282	2.2004
								1.4859	0.3203	1.0903	1.2351	1.1482		2.2966	1.0975	1.6717	1.4904	1.382
								1.0845	0.3203	2.5261	3.7129	1.0131		2.0015	1.0975	1.0527	3.6777	1.3168
								1.731	0.2625	1.6828	2.3698	1.1965		2.0571	1.1442	1.6797	2.546	1.3975
								1.3412	0.5288	1.5824	3.2729	1.1791		1.9446	1.0478	1.0805	4.2047	1.5258
								0.9958	1.1791	1.5921	1.8526	1.4666		1.948	1.0741	1.2424	3.6026	1.545
								2.5029	0.2007	0.743	1.2351	1.6944		2.5767	1.1336	1.2526	1.8352	2.9382
								1.7928	0.3705	0.8742	1.5438	1.1907		2.3652	1.0573	1.3134	1.965	1.913
								3.0838	0.741	1.7368	1.2428	2.1073		4.6805	1	1.3141	1.5687	1.6473
								2.3022	0.2914	1.3103	1.181	2.4643		4.9554	1.1708	1.1323	1.8287	1.5935
								1.0363	1.1116	0.7449	0.633	2.2038		1.8074	1.0654	1.2169	1.6209	4.2862
								2.0938	0.3203	1.2582	1.7137	3.8133		2.2084	1.0975	1.3569	2.3998	5.1327
								1.2872	0.8703	1.9298	2.7171	3.6415		1.46	1.0888	1.5079	3.5266	5.2724
								2.034	0.2914	1.1386	1.3663	3.1475		2.4073	1.1708	1.6487	2.3977	2.3814
								0.8452	1.76	1.5844	2.9178	1.7194		1.1668	1	1.4359	2.6627	2.9706
								1.6635	0.3705	1.0981	2.5859	1.5438		1.678	1.0573	1.8321	2.7951	3.1913
								1.4802	0.4168	1.3026	3.3347	1.5709		2.3496	1.0968	1.3056	3.0489	2.4404
								2.6843	0.7063	0.9977	2.555	0.8588		3.3789	1.0591	1.1153	2.4754	2.1514
								2.3466	1.2891	2.335	3.1185	0.9977		1.4724	1.0718	1.33	2.4263	1.5515
								1.7638	1.3663	1.3258	2.0456	0.9572		1.222	1.1447	1.2889	1.967	1.9943
								3.1147	1.2891	1.5786	2.9256	2.0186		3.2582	1.0718	1.1536	2.4923	2.3985
								0.9379	1.4126	1.7387	1.1347	2.0591		1.2549	1.1075	1.3124	2.3004	2.7134
								2.2405	1.1116	0.9726	1.3586	2.4335		2.9524	1.0654	1.0523	2.5388	2.8659
								3.0221	0.5558	2.4972	0.9958	2.1382		2.7348	1.1194	1.3634	2.1043	1.8222
								1.0749	0.6175	1.9915	1.1424	5.5539		1.9281	1.2266	1.4301	2.0772	4.068
								1.6307	0.5288	1.6712	1.8526	3.437		2.1923	1.0478	1.2127	2.3798	5.0206
								1.3431	0.6079	0.88	1.6133	3.3231		1.6001	1.089	1.2863	2.2467	2.1434
								1.1154	0.3995	1.0633	1.6442	2.9873		1.7471	1.1159	2.0021	2.986	3.6709
								1.0479	0.3667	1.293	1.2428	3.7863		1.826	1.182	1.1375	2.0231	1.5356
								1.5187	0.6175	0.9996	1.428	0.7391		1.5588	1.2266	1.7389	1.8	2.0453
								2.9333	0.5172	1.2177	2.8561	4.2243		2.1348	1.176	1.6809	3.925	2.3165
								1.5593	0.3995	2.0224	2.0938	3.4736		1.2177	1.1159	2.0684	3.2148	3.6457
								1.8931	0.9437	1.2737	2.4566	0.7488		1.1212	1	2.5183	5.8877	1.9681
								3.134	1.1424	1.1328	1.4203	0.6349		1.3578	1.0393	1.4031	2.1049	2.9089
								2.6091	0.4786	1.5187	1.0884	0.5963		1.6751	1.2369	1.9531	1.9783	2.5558
								2.8291	1.6056	0.9784	2.4643	0.961		2.9282	1.0329	1.4822	1.8433	1.6764
								1.6442	1.2891	1.2544	2.4798	0.6793		1.4622	1.0718	1.5876	1.7213	1.6717
								3.4949	1.2833	1.3547	3.3887	0.5654		3.6268	1	1.6512	3.951	2.529
								2.1363	0.7063	1.181	2.64	0.8761		2.6265	1.0591	1.551	1.8025	3.1861
								1.3895	1.3123	2.5396	2.2482	1.6712		2.0596	1.1931	1.8845	1.6808	1.6188
								1.5998	0.6735	1.2544	1.2119	1.7812		2.6157	1	1.2407	1.5076	1.3016
								1.0826	0.2702	1.154	1.8294	2.0958		1.4774	1.2726	1.1193	2.0524	2.255
								2.3736	0.3416	0.9147	2.1845	1.0749		1.7617	1	1.473	2.5996	1.4464
								3.2614	0.6368	0.8298	2.997	1.8372		2.5145	1.1365	1.2152	1.9322	3.0716
								2.007	0.4554	1.8237	3.7399	1.3547		2.4687	1.3075	1.7514	2.638	1.5369
								2.3215	0.9109	2.8291	2.2193	1.4396		1.0883	1.0352	3.0719	3.1715	1.3622
								2.2791	1.181	0.9649	2.7345	2.7673		3.4402	1.1503	1.6309	4.0993	2.784
								1.1849	0.3705	0.9784	2.8156	1.5998		1.5848	1.0573	1.649	2.3231	1.9578
								1.9684	0.2817	1.511	4.1394	1.0845		3.779	1.0779	1.6202	3.4953	3.3947
								2.8291	0.166	3.0664	1.2795	0.8047		2.4382	1.0827	1.811	1.5995	3.4926
								1.2447	0.3416	1.237	2.3196	0.8105		2.0927	1	1.7196	1.9542	2.3669
								2.1922	0.413	0.606	2.8059	1.9742		3.2088	1.2175	1.3726	3.5076	1.6403
								3.4987	0.44	1.1945	1.5689	2.0282		4.5484	1.1351	2.0488	2.0588	1.8183
								3.5759	0.4921	2.337	2.2347	2.1672		3.9267	1.0991	2.0366	3.034	1.7129
								2.8908	0.5172	1.2409	4.3073	1.0537		3.2201	1.176	1.1647	1.5775	1.6641
								2.5396	1.5052	0.7545	5.2143	3.2864		3.0837	1.0273	1.3199	4.893	2.6231
								2.1228	0.2914	2.2598	1.3644	1.6114		2.6615	1.1708	2.1956	1.71	2.5797
								0.7275	0.4342	1.1888	1.4145	2.2945		1.6993	1	2.356	1.9044	4.5657
								1.7349	0.7063	1.0595	1.1695	1.8989		1.4884	1.0591	1.4017	1.6649	2.2388
								2.9777	0.4168	0.9495	1.8275	3.0394		1.7724	1.0968	1.0799	2.8382	5.9838
								4.3189	0.4168	0.5905	2.2424	1.1154		3.5093	1.0968	1.4255	1.7952	2.5067
								1.513	0.301	0.9109	2.2579	0.5712		1.2504	1	2.0854	2.1719	1.6995
								1.6442	1.6056	1.1309	5.718	1.3393		1.7301	1.0329	1.5896	7.827	2.9203
								1.6114	1.401	1.2235	1.2138	0.8703		1.2965	1.038	1.2837	1.5131	2.3032
								3.6666	1.0421	0.9417	3.0028	0.853		3.494	1	1.5457	1.9256	1.887
								1.9973	0.1158	0.8838	3.9271	1.044		1.2424	1.1111	1.799	1.8072	2.2028
								1.9028	0.2625	0.8009	2.8098	0.9031		1.5175	1.1442	1.6464	2.9028	2.152
								0.7488	0.633	1.4358	2.6882	0.7179		1.1833	1.0417	1.4592	3.5632	2.487
								1.0016	0.5654	1.2717	1.9259	0.9263		1.4224	1	1.2562	2.8753	1.9196
								1.6712	0.6079	1.3721	2.3872	0.907		1.2163	1.089	1.4131	3.1895	2.4656
								3.1108	0.7681	1.1405	1.8719	5.5617		4.2243	1.0384	1.5069	1.923	6.9992
								1.841	0.494	1.5284	1.704	2.6477		1.0833	1	1.2604	1.8171	2.5981
								1.6268	0.2393	1.1347	3.2266	2.7152		2.0314	1.071	1.6265	3.1298	3.8762
								1.4531	0.301	0.714	4.0757	3.2768		2.1899	1	1.2599	2.6943	4.0119
								1.7851	0.6175	1.5072	3.4736	2.3273		1.9639	1.2266	1.8512	3.2186	1.6511
								2.6033	0.3203	1.2756	2.6689	1.814		1.8027	1.0975	1.2856	1.9496	1.2343
								2.9198	0.166	1.0981	1.5863	1.3605		2.7923	1.0827	1.3642	1.156	2.2924
								3.0742	0.301	1.0903	2.2868	3.3771		2.6618	1	1.6998	2.3724	6.8397
								2.4798	0.3203	0.8047	2.9564	0.7468		2.7686	1.0975	1.3095	2.0826	1.3723
								1.5361	0.4921	1.0749	1.5979	0.6233		1.3266	1.0991	1.2863	1.4253	2.2871
								4.2243	1.1888	0.8221	2.8194	2.0958		6.0695	1	1.0873	2.5904	4.0504
								1.4724	0.4168	1.4358	3.9715	2.3003		1.2964	1.0968	1.5339	4.3172	5.4365
								1.8024	0.8105	0.99	1.8101	2.1575		1.4127	1.0776	1.2457	1.8047	3.0719
								2.1787	0.5288	1.0266	1.704	2.5512		1.7401	1.0478	1.9543	2.2936	4.469
								1.5612	0.3705	1.1849	3.7554	2.3717		1.1923	1.0573	1.2876	4.1169	3.9261
								1.8024	0.4168	2.9507	1.5535	2.5396		1.7834	1.0968	2.3088	1.0606	2.2731
								1.6712	0.3705	0.9919	2.9815	1.8468		1.3951	1.0573	1.3613	1.5772	3.9236
								1.2872	0.2219	1.1135	4.5871	4.7782		1.7992	1.2089	1.6255	3.7061	3.5896
								2.3215	0.3705	1.1444	3.0433	2.337		3.1755	1.0573	2.3826	1.9803	1.5971
								2.061	0.3705	0.9321	3.4852	2.5454		1.2727	1.0573	1.6614	3.3492	2.9373
								2.0359	0.3705	1.0247	2.254	1.2891		1.2304	1.0573	1.3239	2.388	2.0877
								2.3698	0.1853	2.0147	1.7735	1.0382		2.0785	1.1692	1.7006	1.5322	1.8932
								2.9256	0.2161	1.0865	1.8198	1.1637		2.0401	1	1.5278	3.4989	2.9882
								3.4678	0.1872	1.0016	1.9298	2.2115		1.6816	1	1.3437	4.0869	4.6087
								1.6847	0.4921	1.1405	2.5994	1.0286		1.9582	1.0991	1.3531	1.7417	1.1891
								2.4103	0.2817	1.0652	3.4235	2.9236		1.465	1.0779	2.0362	2.6789	2.6189
								1.621	0.5288	1.2582	4.1877	1.4705		1.4543	1.0478	1.4222	3.9922	1.6048
								2.5782	0.3705	1.1502	3.8036	1.4087		2.0577	1.0573	1.4803	3.0325	2.1989
								1.8217	0.5789	0.9996	1.3219	4.3806		1.0365	1.0566	1.2674	1.7719	8.284
								1.8198	0.3203	1.3856	2.5454	1.4319		2.069	1.0975	1.7258	2.8215	2.5518
								2.53	0.1872	0.934	1.65	1.8391		1.7358	1	1.8742	1.4038	1.7259
								2.9989	0.3396	0.9417	2.6187	2.3929		1.8385	1.1195	1.4324	2.0149	3.3595
								1.1752	0.301	0.8182	2.6457	3.1205		1.303	1	1.8177	1.8969	3.6018
								1.6152	0.3705	0.5905	2.0108	1.9607		1.8339	1.0573	1.9839	1.5758	1.7796
								1.401	0.2161	0.7719	2.5493	2.1421		2.899	1	1.4626	1.6296	1.962
								1.3258	0.2393	1.0691	6.5266	2.3042		2.1239	1.071	1.3057	6.9445	1.6108
								1.1695	0.166	1.073	2.3543	3.4756		2.5338	1.0827	1.6124	2.3411	2.1721
								1.1521	1.3721	0.7545	2.8908	2.2212		2.6103	1.066	1.8307	3.7433	1.5252
								1.0131	0.5654	0.6889	1.5072	1.7658		2.287	1	1.3207	1.6813	1.7905
								0.9591	0.3705	0.8202	2.4296	2.7886		3.0244	1.0573	1.2863	2.4424	2.1626
								1.567	0.3705	0.6638	2.0822	1.2544		3.4656	1.0573	1.1045	2.244	3.1064
								0.9128	0.9803	0.7333	2.4065	0.826		1.7534	1.1198	1.2005	1.5082	2.4608
								0.8009	0.6638	0.9861	1.8835	2.2849		2.1834	1.1045	1.3446	1.9375	1.2129
								1.5786	0.5789	2.1479	2.6284	1.1231		2.0412	1.0566	3.5718	4.2704	1.8405
								1.4242	0.44	1.0807	1.0768	3.9696		1.9488	1.1351	1.4589	1.6598	2.4826
								0.8781	0.4342	1.0112	1.7503	1.2891		2.5362	1	1.3673	2.3322	1.747
								1.3373	0.3203	1.2351	2.1556	1.2602		2.3455	1.0975	1.5767	2.6955	2.4045
								1.2158	0.301	1.2254	2.8349	2.0552		2.1704	1	1.5091	3.0388	1.9421
								1.4107	0.4593	1.2235	2.4701	3.5006		1.1988	1.0488	1.4823	2.3278	2.0019
								1.2737	0.3995	0.9495	2.8464	2.7635		1.7036	1.1159	1.5712	2.8914	5.0227
								1.7928	0.7063	0.5828	3.0471	0.7931		2.5682	1.0591	1.1788	2.8415	1.9397
								1.7387	0.8645	1.0189	1.6982	0.9456		1.8025	1	1.104	1.6329	2.3109
								1.4802	1.3316	0.9167	3.3559	2.0321		1.8201	1.0339	1.5635	2.9541	1.9959
								2.2521	1.1309	1.9201	4.2127	1.1714		2.628	1.1179	2.0383	2.8463	2.0189
								1.2003	0.8375	1.2389	5.9283	2.4508		2.1163	1.1373	2.0078	3.5312	4.6137
								1.4126	0.2817	0.6523	5.1834	1.0768		1.2833	1.0779	1.7176	6.3693	1.6463
								2.5049	0.1872	0.8607	2.1344	1.2081		2.4801	1	1.3805	3.8536	1.9483
								1.6326	0.2161	0.9495	4.3169	3.1089		1.5943	1	1.0799	7.0293	2.2336
								2.7866	0.2393	1.3759	4.0294	2.5396		2.895	1.071	1.7855	3.1136	2.9244
								1.8603	0.494	1.1656	2.5686	1.7484		1.9754	1	1.7108	1.8035	4.5252
								2.0031	0.4014	1.2737	3.9812	4.1664		1.6359	1	1.7542	3.7282	1.9037
								1.4628	0.6098	0.7623	2.501	3.5257		2.2457	1	1.9533	2.3648	6.7443
								2.6766	0.166	0.9765	3.0954	3.1089		2.0827	1.0827	1.3113	3.729	4.1824
								1.5187	0.301	0.7314	4.425	4.1259		1.4201	1	1.3508	2.9243	2.3012
								2.1305	0.4342	0.6098	1.7233	2.3736		3.0319	1	1.1981	2.347	2.0885
								1.567	0.1351	1.0961	2.3196	1.7426		1.352	1.0918	1.2548	1.9051	1.1242
								1.2679	0.633	0.99	2.9912	1.5052		1.0988	1.0417	1.5701	6.0199	1.7232
								1.8121	0.1853	0.9533	2.2849	1.0112		1.1451	1.1692	1.1478	3.1813	1.3002
								0.7931	0.2644	1.2756	4.2147	2.2521		2.3109	1	1.3929	3.4456	2.2284
								0.7468	0.4168	1.3798	4.2224	1.0093		1.611	1.0968	3.0315	2.862	2.2689
								1.841	0.2007	0.9996	4.1587	1.0266		2.3309	1.1336	1.2776	2.7947	1.6855
								1.5477	0.301	1.1656	2.5493	0.9881		1.9056	1	1.6136	1.9726	1.9016
								1.1733	0.4632	1.1019	1.3914	1.65		1.7999	1.1858	1.64	1.2738	1.5162
								1.6268	0.5558	0.9051	3.8113	2.3929		2.9424	1.1194	1.7947	4.1596	1.4493
								1.1752	0.1351	0.9649	4.1027	2.0919		1.6288	1.0918	1.4034	3.1451	3.3521
								2.0417	0.4168	0.8665	3.1378	2.9931		1.3059	1.0968	1.5914	3.2521	4.7569
								1.347	0.2817	0.9823	3.3405	2.4605		1.5666	1.0779	1.2681	2.6489	2.622
								1.1772	0.3995	0.7893	4.5813	1.4994		2.2347	1.1159	1.5178	2.8726	1.8694
								1.8063	0.6079	0.714	3.2478	4.3131		1.7148	1.089	1.3364	2.1189	2.9111
								1.9047	0.3416	0.6581	3.9078	3.9059		1.6317	1	1.5056	1.6243	4.3976
								1.8256	0.3705	0.6523	2.8522	2.447		2.1707	1.0573	1.248	4.0656	2.9792
								1.6635	0.2817	0.8607	2.5879	1.7735		1.3148	1.0779	1.102	3.5451	1.8669
								2.2579	0.2644	0.9128	3.0915	2.0494		2.2345	1	1.1284	2.7907	2.0102
								1.3837	0.7681	0.8182	3.1456	1.2795		1.639	1.0384	1.0844	3.7819	1.9427
								1.6944	0.6638	1.0923	2.6284	2.1556		1.8242	1.1045	1.6805	3.2413	3.6747
								2.6129	0.633	0.9745	2.2636	2.4122		2.9927	1.0417	1.0254	2.4493	3.837
								1.3142	0.7063	1.0266	1.6384	1.9722		1.2885	1.0591	1.1555	1.7504	2.5375
								2.4721	1.1135	1.1424	2.6033	2.1807		2.2717	1.1635	1.0393	3.5636	4.0168
								1.7561	1.3316	1.0903	1.1521	2.0108		2.4703	1.0339	1.9347	2.5634	2.5318
								1.8468	1.1309	1.0266	1.181	1.2795		1.5568	1.1179	1.1555	2.1333	1.8251
								2.8522	1.6017	0.5867	1.1405	2.1228		2.5398	1.1718	1.4924	2.5394	2.4984
								1.2968	1.1656	0.907	2.3524	1.3451		2.008	1.3149	1.1354	2.5868	2.78
								1.6847	1.3007	1.4782	2.4972	1.264		1.6963	1.2645	1.2805	3.2402	2.136
								2.0861	0.4632	0.8375	1.511	2.0224		2.697	1.1858	1.3526	2.1335	3.6259
								1.8198	0.2432	0.6581	2.53	3.3405		1.8782	1.287	1.197	4.4961	3.1012
								1.9279	0.3589	0.6831	1.5033	2.1247		1.2267	1.4083	1.3832	1.8893	3.0225
								1.2254	0.3995	1.1309	0.7449	0.8974		2.2546	1.1159	1.1179	1.5454	1.603
								2.7731	1.6017	1.0266	1.6172	1.0768		2.954	1.1718	1.1555	1.5366	1.7404
								1.8931	0.9109	0.99	1.3644	2.7171		2.7555	1.0352	1.2279	1.4615	3.759
								1.8719	0.4168	0.8877	2.3119	1.5901		2.9646	1.0968	1.4541	3.0273	2.1572
								0.8588	1.4126	0.7102	0.8028	2.4566		1.7816	1.1075	1.5747	1.0665	1.4114
								1.071	0.8124	0.7584	4.6547	3.8056		2.4546	1	1.1769	6.2223	1.8024
								1.1193	0.7063	1.0556	2.3891	2.2135		1.9291	1.0591	1.472	2.079	3.7406
								1.237	0.4632	1.5419	2.8484	1.733		1.1951	1.1858	1.4986	1.1957	3.4175
								1.9182	1.3721	1.1193	5.4382	0.7372		2.3067	1.066	1.4925	7.1392	1.4753
								1.2351	1.1309	0.7565	2.9159	0.934		3.1092	1.1179	1.8193	1.9855	2.3536
								1.2312	0.4921	1.4223	3.3771	2.034		1.9886	1.0991	1.4456	2.9489	3.1833
								0.8491	0.386	0.8124	2.3505	1.9356		2.2254	1.2795	1.3409	1.7318	1.4742
								1.0402	1.4512	0.9668	1.1559	1.6673		2.445	1.0658	1.539	1.3376	1.506
								1.0112	0.7063	0.8626	1.293	2.8059		2.6571	1.0591	1.7663	1.2984	2.6885
								1.6423	0.907	1.071	2.3736	0.934		2.1693	1.1354	2.2409	2.0459	2.3536
								1.4261	1.2312	1.5014	2.4643	2.3929		1.7402	1.1055	2.1771	2.0842	3.2098
								1.6635	1.5438	0.9282	1.8545	1.7137		1.7226	1.1437	1.8273	1.1967	2.2482
								2.1093	0.6368	0.8317	1.978	1.7407		1.9344	1.1365	2.3329	1.6776	3.0706
								2.1189	1.5342	1.6345	1.8487	0.7661		2.1383	1.2061	1.5076	1.681	1.6434
								1.3065	0.5828	0.8356	1.154	1.8912		2.1198	1.1788	1.8789	2.5547	2.9374
								1.2409	2.4933	1.1444	1.347	1.9317		1.8076	1.0305	2.173	1.5795	3.4183
								0.9572	1.2351	0.5963	2.007	2.2347		1.4501	1.0414	1.6981	2.1675	3.17
								1.8893	0.5751	0.77	2.7808	0.6542		3.2526	1.2889	2.6651	2.2064	1.4693
								1.3779	0.3705	0.961	5.8318	1.5265		2.5434	1.0573	2.1898	5.1509	2.6827
								1.1405	0.4786	0.6851	2.4586	3.298		2.4817	1.2369	1.7633	2.2312	5.1459
								1.8179	0.3416	1.0382	3.3829	1.017		1.8789	1	2.8507	2.5824	2.0341
								2.5415	1.2351	1.2524	1.7445	1.3547		2.8879	1.0414	1.3532	2.1344	1.4316
								1.3952	0.4014	1.0537	1.5284	1.843		1.7154	1	1.1778	2.1129	1.0351
								1.87	0.6638	1.3759	2.9468	1.3373		2.4911	1.1045	1.5777	2.4969	1.8036
								1.511	0.2914	1.0845	2.6419	1.3779		2.1361	1.1708	2.0095	2.1196	2.1001
								1.3065	0.9109	1.0151	2.1749	0.4882		2.0085	1.0352	2.5298	4.1609	1.4499
								1.0981	0.9919	0.826	2.9236	0.741		1.8813	1.034	2.1684	4.829	1.0697
								1.2177	0.494	0.9089	0.8974	0.9861		1.9138	1	1.9122	1.3806	1.4739
								1.9838	0.633	0.6754	3.5913	3.9155		2.023	1.0417	2.2248	4.9807	4.1262
								1.1637	0.3396	1.0421	2.7538	0.6368		1.4646	1.1195	2.3208	3.067	3.7533
								0.8645	1.2833	1.1791	5.7778	0.8009		1.6014	1	2.4145	6.2883	1.8157
								2.2366	0.301	1.2312	3.0684	3.1514		3.0431	1	2.0877	4.4059	3.3761
								1.7117	0.5789	0.9938	5.7276	2.6805		1.555	1.0566	1.3521	5.1834	1.1763
								1.3856	0.7391	1.3354	3.1436	2.2675		2.257	1.1104	1.5946	1.9447	2.4039
								0.8665	0.44	0.8665	4.8419	2.1575		1.631	1.1351	1.6889	3.2715	2.9997
								2.3505	0.6079	0.961	3.657	2.9545		3.8756	1.089	1.4182	4.4333	2.4747
								1.6075	0.6368	1.073	3.3057	3.5624		1.9367	1.1365	1.8965	3.3881	2.5857
								2.088	0.5558	1.2023	2.7538	1.0652		1.3064	1.1194	1.1845	3.6716	1.7283
								1.6075	0.3705	0.8993	1.3219	0.7835		1.0934	1.0573	1.6178	1.6016	1.7535
								2.0707	0.4921	1.0865	4.8554	0.7835		2.5307	1.0991	1.3384	3.3125	1.7535
								2.75	0.687	0.9842	3.1726	0.6407		2.2102	1.2534	1.1866	2.5753	2.1161
								1.4203	0.4593	1.5091	3.8017	2.831		2.0658	1.0488	1.2569	2.5804	2.5397
								0.8896	0.4921	1.2042	1.9568	1.4473		1.825	1.0991	1.6366	2.1663	1.7565
								2.4952	0.5288	1.1174	1.3045	1.3952		2.3403	1.0478	1.4438	1.7735	1.5926
								1.5863	1.181	1.428	3.0935	0.8221		1.7916	1.1503	2.8396	4.4549	1.1542
								1.32	1.401	1.0209	1.7079	0.7391		1.8997	1.038	1.8317	1.6773	1.1505
								1.0768	0.3416	1.677	2.7963	3.2999		2.3669	1.3004	1.836	1.3596	1.4198
								1.9896	0.2161	2.3659	2.8696	3.738		1.8115	1	2.4121	1.2063	3.697
								1.5342	0.5789	1.0363	3.1166	2.721		1.8355	1.0566	2.0882	1.7304	4.5386
								2.4412	0.3416	1.4628	3.767	1.0614		1.713	1	1.4553	1.4425	1.5115
								1.4821	0.2644	1.6847	2.6264	1.4821		1.2563	1	3.0323	4.3752	1.661
								1.457	0.1621	0.9514	3.0799	2.9082		3.1531	1.2691	1.4036	2.2378	2.9203
								1.5979	0.3416	1.0807	0.824	1.4358		1.3083	1	1.4722	2.4364	1.3542
								1.5052	1.181	1.2293	3.4254	0.9765		2.1053	1.1503	2.3797	2.8886	1.5508
								1.2351	0.4053	1.291	2.1498	1.3895		2.2373	1.3523	1.4183	2.2915	1.3903
								1.2023	0.3995	1.1907	8.0067	1.7677		2.2696	1.1159	1.1775	6.9626	2.9748
								0.99	0.166	0.7295	3.5585	4.3169		2.1256	1.0827	1.294	3.6926	4.6699
								1.3103	0.7893	1.5091	1.5593	3.5296		2.5321	1.4103	2.8001	2.0337	4.3992
								1.758	1.0421	0.3917	1.8565	1.8237		3.1089	1	1.9881	1.2837	1.3856
								1.8642	0.6368	1.0286	3.9561	3.9078		1.935	1.1365	2.7297	2.2451	2.4354
								1.7947	0.5172	0.9012	3.6454	1.3277		1.4028	1.176	1.6677	2.8663	2.0051
								1.6866	1.1424	0.6233	3.5605	1.0421		2.1479	1.0393	1.5962	5.6813	1.8728
								1.7831	0.2644	0.9456	3.3771	1.8912		1.3701	1	1.0643	2.3846	3.0049
								1.8391	0.2393	0.7256	3.8056	1.1965		1.5303	1.071	1.4438	1.7062	2.319
								2.0166	0.2393	0.7545	1.4898	3.244		2.2094	1.071	1.2266	1.6061	3.9635
								1.6577	0.3165	0.9109	1.4203	0.8414		2.3465	1.2346	1.4118	1.7948	1.7284
								1.2254	0.3203	0.7661	1.5844	1.9182		1.424	1.0975	1.4758	1.9307	7.5248
								1.0479	0.6561	0.9244	4.5041	2.3679		1.3779	1.324	1.1105	1.1929	2.868
								1.073	0.8414	0.7584	2.1884	0.9861		2.2344	1.0575	1.5567	3.8902	1.8267
								1.4126	0.2219	0.7874	2.6998	3.4543		1.1971	1.2089	1.4603	3.0417	6.5987
								2.0784	0.2702	0.8163	1.733	1.7561		2.5452	1.2726	1.1394	2.2173	2.6345
								1.237	0.2393	1.0537	3.1263	2.0012		1.4265	1.071	1.4317	3.1894	3.3917
								1.7156	0.1351	1.2293	1.3933	4.1954		1.8992	1.0918	2.7806	1.5512	9.635
								1.2524	0.3396	0.8626	1.3277	4.232		1.8705	1.1195	2.1087	2.1909	3.1904
								1.017	0.6175	1.4203	2.9507	4.564		1.6091	1.2266	1.4271	2.8849	7.9103
								0.9437	0.6175	0.6909	1.3123	0.8202		1.9144	1.2266	1.2195	2.7267	2.5199
								0.6098	0.3416	1.3316	1.5361	1.7368		1.8756	1	1.5628	2.3948	3.2581
								2.2115	0.3396	0.687	1.6596	2.8407		1.5935	1.1195	1.2534	2.1101	1.5347
								1.6789	0.3165	0.9919	2.4682	1.237		2.2039	1.2346	1.034	1.9017	1.2874
								1.2003	0.2007	0.934	1.1309	4.5176		2.4445	1.1336	1.3289	1.6519	4.0224
								1.5786	0.166	1.1733	1.0981	2.1324		1.255	1.0827	1.1841	1.8333	2.9896
								1.7465	1.5573	1.1675	2.1517	1.7349		1.2696	1.0591	1.1362	3.5175	3.3097
								1.2717	0.4921	0.9282	1.2659	3.9889		1.2369	1.0991	1.2906	1.9145	5.8377
								0.9958	0.8105	0.9475	1.2852	2.1421		1.9485	1.0776	1.766	2.2648	3.8849
								1.0595	1.0768	0.8124	1.9858	2.7094		1.6462	1.05	1.5971	2.0784	3.4405
								1.0845	1.181	0.8781	3.3192	1.0228		2.2013	1.1503	1.33	2.567	2.0645
								1.1405	0.934	0.9379	1.9047	2.5975		1.6451	1.2725	1.4286	1.46	4.1312
								1.0845	0.386	0.6156	1.7947	7.0939		2.3069	1.2795	1.0515	1.3651	8.0536
								1.2756	1.8468	0.9707	3.9117	1.6538		2.2103	1.1205	1.9205	2.6631	2.1433
								1.1424	2.7442	0.824	1.6249	6.8932		1.9949	1.0296	1.6787	1.1805	9.9729
								1.0498	0.8105	0.8568	2.2868	10.8782		1.8618	1.0776	1.1853	2.5663	17.8369
								1.1984	0.9109	0.5867	2.1073	8.1862		1.5675	1.0352	1.253	1.9545	14.8184
								1.1637	0.6735	0.6465	3.3906	1.7908		1.4305	1	1.8656	4.7897	2.995
								1.978	0.6098	0.7584	1.8159	3.217		3.2054	1	1.6188	1.7846	4.8928
								1.7137	0.6079	0.7256	2.6477	2.5801		2.0818	1.089	1.4301	2.555	2.4629
								1.5554	0.741	0.9205	2.858	2.53		1.8796	1	1.3816	2.3109	3.1034
								1.2814	1.2891	0.7796	3.6029	4.0448		1.872	1.0718	1.606	3.2907	5.9707
								1.2042	1.4454	0.8954	2.2559	2.171		2.4421	1	1.2965	1.7335	1.3786
								1.6326	0.3995	1.0749	2.2463	2.0687		1.5619	1.1159	1.2525	1.5977	1.4063
								1.2081	0.9803	0.6696	3.3829	2.9275		1.7126	1.1198	1.0863	2.1106	1.9888
								0.88	0.4921	0.8337	1.5979	1.8854		1.6688	1.0991	1.1244	2.514	1.7612
								0.9533	0.3203	0.8916	0.7777	0.9417		1.7338	1.0975	1.6837	2.2217	2.1041
								0.7372	0.5654	0.8086	1.6268	4.7164		2.7174	1	1.1965	2.2006	6.5807
								0.3975	0.4921	1.4416	1.2389	7.9083		1.8912	1.0991	2.7886	2.3702	10.1726
								0.6388	0.8105	1.1424	2.2038	2.5994		2.1696	1.0776	1.6454	2.9764	2.4052
								0.7796	0.633	0.7391		2.4952		2.5824	1.0417	2.4683		4.1983
								2.0938	0.9495	0.826		1.6442		2.9891	1.0799	1.8927		3.2659
								1.787	1.1135	1.4454		1.5554		1.5491	1	2.9041		3.6437
								1.2988	0.6291	1.2486		1.6731		1.6725	1.2846	2.123		3.6829
								1.1174	0.741	0.9147		2.8426		1.8888	1	1.7607		3.9228
								0.9186	0.9919	1.4049		3.0221		2.0119	1.034	3.1712		2.2608
								0.7989	0.44	2.8522		0.8414		1.6479	1.1351	4.7991		1.7276
								0.8028	0.6638	1.3258		1.8893		1.881	1.1045	2.4241		2.8133
								0.7912	0.2914	0.6137		2.3698		1.908	1.1708	1.2629		1.5569
								0.9128	0.2393	1.3682		2.6786		1.3461	1.071	2.1136		2.2683
								1.0209	0.494	0.6021		3.9503		1.9646	1	1.3114		3.0743
								1.9221	0.6638	1.9896		2.8387		2.6355	1.1045	1.3261		1.6764
								2.1575	0.3396	0.8472		2.4605		2.979	1.1195	1.3118		1.2537
								2.007	1.7503	0.8317		3.6126		1.9752	1.1979	1.3686		2.2004
								1.5477	0.2219	1.0459		1.1482		2.0944	1.2089	1.418		1.382
								1.2061	0.5172	0.8838		1.0131		1.4668	1.176	1.3245		1.3168
								0.9205	0.2393	0.8568		1.1965		2.2118	1.071	1.9441		1.3975
								0.5288	0.2161	0.5751		1.1791		1.7347	1	1.7768		1.5258
								0.8375	0.6735	0.7044		1.4666		2.6165	1	1.2496		1.545
								0.6831	1.1888	0.6175		1.6944		2.1476	1	1.2266		2.9382
								0.7661	1.181	0.386		1.1907		2.4879	1.1503	1.2795		1.913
								0.7951	1.1116	0.6638		2.1073		2.5173	1.0654	1.0963		1.6473
								0.9958	0.4921	0.6831		2.4643		2.2978	1.0991	1.3832		1.5935
								1.758	0.413	0.7024		2.2038		2.1264	1.2175	1.4278		4.2862
								1.9066	2.1903	0.4342		3.8133		1.1879	1.0611	1		5.1327
								1.2795	0.8414	0.3995		3.6415		1.5095	1.0575	1.1159		5.2724
								1.3779	0.4921	0.3995		3.1475		2.1672	1.0991	1.1159		2.3814
								1.6442	0.9919	1.43				1.9687	1.034	1.9352
								1.017	0.633	1.4473				2.3712	1.0417	5.2168
								1.3605	0.4593	0.8395				1.6582	1.0488	1.4354
								1.3296	0.2914	0.9224				1.9224	1.1708	1.1191
								0.9456	0.4921	0.8433				1.809	1.0991	1.0556
								1.7175	0.5172	0.8877				2.7303	1.176	1.4541
								1.2003	0.44	0.6407				2.2387	1.1351	1.5986
								0.6967	1.1309	0.7545				2.5223	1.1179	1.1966
								1.0131	1.073	1.0652				1.3232	1.1204	1.8118
								0.8838	1.6056	0.8916				1.5437	1.0329	1.0638
								1.0247	0.6368	0.7642				2.0958	1.1365	1.5918
								1.2273	0.6638	0.9958				1.9042	1.1045	1.7755
								1.6616	0.4921	0.606				3.6143	1.0991	1.6299
								0.6638	1.3316	1.2563				2.0792	1.0339	3.4087
								0.7314	1.5052	0.8877				2.2387	1.0273	1.4541
								0.6735	0.2567	1.428				2.144	1.3099	1.5976
								0.6542	0.2354	1.2659				2.9963	1.4869	2.2434
								0.3358	0.3165	1.3451				3.4091	1.2346	1.6823
								1.1965	0.1235	1.4377				2.3	1.3018	1.5101
								1.7503	0.5423	0.7372				1.4563	1.2387	1.4753
								1.5419	0.6079	0.6889				2.7238	1.089	1.3753
								0.8588	1.2312	0.9668				2.7871	1.1055	1.9599
								0.9398	0.5789	0.741				1.6832	1.0566	1.8212
								0.8781	0.5288	0.9495				2.7425	1.0478	1.2016
								0.5905	0.6368	2.0745				2.0896	1.1365	2.7524
								0.633	0.9437	1.2061				2.2664	1.1882	1.7598
								0.5365	0.3667	1.3123				1.5394	1.182	1.8306
								0.5384	1.7021	1.2235				2.2944	1.028	1.8107
								0.7526	0.6735	0.8761				2.3971	1	1.5811
								1.4705	0.4593	0.8298				1.1347	1.0488	1.2232
								1.3045	0.741	1.0903				1.2826	1	1.8238
								1.5303	0.5654	0.5326				1.3793	1	1.9413
								1.5844	0.4554	1.1154				3.4988	1.3075	1.3975
								0.9996	0.3203	1.127				1.8978	1.0975	1.1198
								1.0093	1.0652	1.2505				1.7479	1.1957	1.8922
								0.9784	0.4014	0.8298				2.0969	1	1.4802
								1.2119	0.853	0.8221				2.0147	1.703	1.5328
									0.3165	0.8954					1.2346	1.3725
									0.3705	1.758					1.0573	3.2163
									0.4419	0.6156					1.2742	2.1992
									0.8703	0.9437					1.0888	2.7557
									0.6735	1.6538					1	2.6202
									0.2161	0.8279					1	1.3809
									0.2625	1.704					1.1442	3.2402
									0.633	2.1479					1.0417	3.136
									0.2914	1.8333					1.1708	2.1199
									2.0938	0.9842					1	1.8363
									1.5438	2.7345					1.1437	4.0118
									1.6056	1.4416					1.0329	2.4284
									0.3705	1.953					1.0573	2.3945
									0.6735	1.2698					1	2.69
									0.5288	0.8877					1.0478	1.4541
									0.413	0.5326					1.2175	1.3559
									0.2007	0.8742					1.1336	1.7048
									0.2219	0.9205					1.2089	2.6571
									0.2393	1.1019					1.071	1.8487
									0.9919	0.9186					1.034	1.4929
									1.4454	1.5284					1	1.96
									0.8298	1.3779					1.2232	2.6287
									0.9437	1.0923					1	1.9373
									0.633	0.6465					1.0417	1.4357
									0.3416	1.3277					1	2.1866
									0.9803	1.1193					1.1198	1.5991
									0.5558	1.9645					1.1194	1.9221
									1.4126	1.5728					1.1075	2.0253
									1.1135	0.9089					1	2.0881
									1.2312	1.7156					1.1055	2.8524
									0.8414	1.3007					1.0575	1.8263
									1.1116	0.7661					1.0654	1.3395
									1.0768	0.9224					1.05	1.505
									0.6638	1.293					1.1045	2.5441
									0.4168	1.3412					1.0968	3.4302
									0.9803	1.6963					1.1198	2.8367
									0.9919	2.1498					1.034	1.6974
									0.9437	1.2833					1	1.4063
									1.3721	1.3991					1.066	1.9064
									0.5558	1.0691					1.1194	1.2969
									0.4593	0.5249					1.0488	1.255
									0.1853	0.9919					1.1692	1.7775
									0.2817	1.044					1.0779	1.3362
									1.4126	1.0788					1.1075	1.1585
									0.2914	1.0112					1.1708	2.1694
									0.5558	0.66					1.1194	1.4327
									0.4419	1.0344					1.2742	1.3252
									0.0926	0.8626					1.5492	1.4876
									0.2219	1.2775					1.2089	1.5079
									1.3663	1.1598					1.1447	1.8053
									0.3995	0.6426					1.1159	1.8156
									0.3203	1.32					1.0975	2.3192
									0.301	0.8819					1	1.2603
									1.1135	0.9282					1	2.9584
									0.9803	1.1405					1.1198	2.5066
									0.2432	1.3721					1.287	1.9092
									1.2312	1.1637					1.1055	2.1717
									0.9919	1.2081					1.034	1.6006
									0.8645	0.5635					1	1.2316
									0.8124	0.5442					1	1.0972
									1.5052	1.291					1.0273	1.4335
									1.3663	0.9398					1.1447	1.531
									0.741	0.9842					1	1.1549
									1.181	0.7082					1.1503	1.812
									0.3396	1.0344					1.1195	1.0116
									0.3667	1.0614					1.182	1.0842
									0.9919	1.0981					1.034	1.4451
									0.7237	1.3373					1.2983	1.9894
									0.6638	0.7121					1.1045	1.3267
									0.5423	0.963					1.2387	1.4279
									0.6735	0.8337					1	1.6855
									0.5789	1.7445					1.0566	1.7828
									1.6616	0.934					1	2.4979
									1.6596	1.2003					1.0681	2.1979
									1.1791	1.0286					1.0741	1.2028
									1.5573	2.0591					1.0591	2.5038
									1.1888	1.8777					1	2.4579
									1.0768	1.2409					1.05	1.2988
									1.0421	0.7623					1	1.9424
									0.8375	0.8723					1.1373	2.404
									0.413	1.0807					1.2175	1.9341
									0.7681	0.8452					1.0384	1.7147
									0.6581	0.496					1.197	1.7141
									0.8375	0.8395					1.1373	1.417
									0.9803	0.7874					1.1198	1.7896
									2.2424	0.8761					1.0222	1.5811
									1.9684	1.0459					1	2.3759
									1.2891	0.7565					1.0718	2.5659
									0.5288	1.0266					1.0478	2.2877
									1.758	0.7874					1.0514	1.4071
									0.4921	0.8182					1.0991	1.4512
									1.3817	0.6928					1	1.8613
									0.5095	0.5963					1.2902	2.0554
									0.7063	0.8684					1.0591	2.0468
									0.633	0.604					1.0417	1.779
									0.741	0.9938					1	1.9743
									1.5091	1.4821					1.0941	2.2075
									1.9684	0.6407					1	2.297
									0.9919	0.6561					1.034	1.324
									0.9109	0.5809					1.0352	2.372
									0.3203	1.1926					1.0975	1.32
									0.2625	0.3551					1.1442	1.8686
									0.3667	0.6388					1.182	1.7329
									0.4014	1.0788					1	1.8363
									1.4531	0.9649					1.1334	1.4071
									1.6056	0.88					1.0329	1.7513
									1.76	0.7063					1	1.8062
									1.2312	0.5037					1.1055	1.6769
									1.9066	0.5577					1.0315	1.2307
									0.8124	0.9996					1	1.6029
									0.9919	1.0517					1.034	1.4628
									0.5558	1.0286					1.1194	1.6226
									0.3416	0.8568					1	1.1225
									0.9495	0.741					1.0799	1.7125
									1.0421	0.9089					1	1.5132
									0.5654	1.3605					1	2.0135
									0.7719						1.1322
									0.5789						1.0566
									0.4014						1
									0.907						1.1354
									1.8101						1.0249
									1.1424						1.0393
									1.2351						1.0414
									1.76						1
									0.6368						1.1365
									0.3705						1.0573
									0.4342						1
									0.5288						1.0478
									0.3995						1.1159
									0.4168						1.0968
									0.4168						1.0968
									1.0324						1.0817
									0.6079						1.089
									0.6079						1.089
									0.6735						1
									0.2817						1.0779
									0.301						1
									0.2914						1.1708
									2.0263						1.1482
									0.5558						1.1194
									0.4014						1
									0.5654						1
									0.494						1
									0.5654						1
									0.5654						1
									0.5828						1.1788
									0.3416						1
									0.2644						1
									0.3203						1.0975
									0.3203						1.0975
									0.4014						1
									0.9437						1
									0.6735						1
									0.8414						1.0575
									0.6079						1.089
									0.3705						1.0573
									0.301						1
									0.2625						1.1442
									0.2007						1.1336
									0.2007						1.1336
									0.4014						1
									0.4168						1.0968
									0.2914						1.1708
									1.1656						1.3149
									0.3416						1
									0.1544						1
									0.2393						1.071
									0.2393						1.071
									0.3995						1.1159
									0.3995						1.1159
									0.2625						1.1442
									0.3667						1.182
									0.3396						1.1195
									0.3203						1.0975
									0.2817						1.0779
									0.1872						1
									0.2161						1
									0.2644						1
									0.4342						1
									0.2161						1
									0.3396						1.1195
									0.3995						1.1159
									0.5654						1
									0.3705						1.0573
									0.5288						1.0478
									0.4168						1.0968
									0.2702						1.2726
									0.7391						1.1104
									1.2891						1.0718
									0.7681						1.0384
									0.2817						1.0779
									0.3396						1.1195
									0.166						1.0827
									0.6079						1.089
									1.4126						1.1075
									0.7719						1.1322
									1.2891						1.0718
									0.3416						1
									0.3416						1
									0.3396						1.1195
									0.2161						1
									0.2007						1.1336
									0.2914						1.1708
									0.4014						1
									0.2644						1
									1.4531						1.1334
									0.4168						1.0968
									0.2914						1.1708
									0.2393						1.071
									0.413						1.2175
									0.3203						1.0975
									0.8375						1.1373
									0.8124						1
									0.633						1.0417
									0.494						1
									0.4168						1.0968
									1.5052						1.0273
									0.5288						1.0478
									1.0768						1.05
									0.7391						1.1104
									1.9665						1.1803
									0.4921						1.0991
									0.7063						1.0591
									0.4168						1.0968
									0.7719						1.1322
									0.741						1
									0.9109						1.0352
									1.0189						1.5178
									2.6091						1.1329
									0.7237						1.2983
									0.4168						1.0968
									0.5558						1.1194
									0.5288						1.0478
									0.4342						1
									0.2644						1
									0.5654						1
									0.2914						1.1708
									0.2914						1.1708
									0.4593						1.0488
									0.4593						1.0488
									0.166						1.0827
									0.6098						1
									0.1872						1
									0.4593						1.0488
									0.5288						1.0478
									0.2817						1.0779
									1.0421						1
									0.3705						1.0573
									0.4014						1
									0.7063						1.0591
									0.8703						1.0888
									0.3203						1.0975
									0.4014						1
									0.8105						1.0776
									0.8703						1.0888
									0.4168						1.0968
									1.0421						1
									0.4014						1
									0.7391						1.1104
									0.5288						1.0478
									0.9919						1.034
									0.6368						1.1365
									1.0768						1.05
									1.5573						1.0591
									0.9919						1.034
									0.8124						1
									0.5423						1.2387
									1.8101						1.0249
									0.2644						1
									0.2161						1
									0.8105						1.0776
									0.1525						1.1882
									0.2393						1.071
									1.2833						1
									1.2312						1.1055
									0.8124						1
									0.9109						1.0352
									1.6596						1.0681
									0.7391						1.1104
									1.0324						1.0817
									0.44						1.1351
									0.5789						1.0566
									0.5558						1.1194
									0.2644						1
									1.0324						1.0817
									0.44						1.1351
									0.3705						1.0573
									0.5172						1.176
									0.5654						1
									0.3995						1.1159
									0.3203						1.0975
									0.2393						1.071
									0.3416						1
									0.3705						1.0573
									0.3416						1
									0.2644						1
									0.5789						1.0566
									0.4168						1.0968
									0.1525						1.1882
									0.166						1.0827
									1.1116						1.0654
									1.8526						1.0675
									0.4593						1.0488
									0.4921						1.0991
									0.5558						1.1194
									0.3203						1.0975
									0.4342						1
									0.1332						1
									1.1888						1
									0.2817						1.0779
									1.0421						1
									0.3705						1.0573
									0.3705						1.0573
									0.3705						1.0573
									0.7391						1.1104
									0.4014						1
									0.7391						1.1104
									0.4921						1.0991
									0.301						1
									0.2817						1.0779
									0.2161						1
									0.7063						1.0591
									0.4014						1
									0.301						1
									0.4168						1.0968
									0.4593						1.0488
									0.8414						1.0575
									0.166						1.0827
									0.3416						1
									0.2161						1
									0.3705						1.0573
									0.7681						1.0384
									0.6368						1.1365
									0.494						1
									0.2914						1.1708
									0.9437						1
									2.4315						1.1065
									0.8124						1
									0.44						1.1351
									0.5654						1
									0.3705						1.0573
									0.633						1.0417
									0.3705						1.0573
									0.2219						1.2089
									0.4168						1.0968
									1.3817						1
									0.8703						1.0888
									0.5288						1.0478
									1.6616						1
									0.4593						1.0488
									0.2393						1.071
									0.301						1
									0.3203						1.0975
									0.3396						1.1195
									0.5288						1.0478
									0.2625						1.1442
									1.6017						1.1718
									0.166						1.0827
									0.44						1.1351
									0.3203						1.0975
									0.633						1.0417
									0.2393						1.071
									0.3995						1.1159
									0.9495						1.0799
									0.9803						1.1198
									0.3203						1.0975
									0.1872						1
									0.2393						1.071
									0.6638						1.1045
									0.7719						1.1322
									0.1872						1
									0.8105						1.0776
									0.741						1
									0.2644						1
									0.301						1
									0.2817						1.0779
									0.3396						1.1195
									0.7391						1.1104
									0.1853						1.1692
									0.2914						1.1708
									0.5789						1.0566
									1.3721						1.066
									0.2817						1.0779
									0.2817						1.0779
									0.4014						1
									0.4342						1
									1.0324						1.0817
									0.44						1.1351
									0.4014						1
									0.4168						1.0968
									0.2007						1.1336
									1.2833						1
									0.4921						1.0991
									0.2914						1.1708
									0.2817						1.0779
									0.4593						1.0488
									0.3705						1.0573
									0.6098						1
									0.9919						1.034
									0.5288						1.0478
									0.494						1
									0.3705						1.0573
									0.2817						1.0779
									1.0421						1
									0.6638						1.1045
									1.6616						1
									1.7831						1.1588
									0.6079						1.089
									0.9109						1.0352
									0.2625						1.1442
									0.3705						1.0573
									0.4921						1.0991
									1.1424						1.0393
									1.4126						1.1075
									0.1853						1.1692
									0.5558						1.1194
									0.3396						1.1195
									0.2219						1.2089
									0.8124						1
									0.7063						1.0591
									0.2161						1
									0.4168						1.0968
									0.6735						1
									0.5288						1.0478
									0.8645						1
									0.5654						1
									0.301						1
									0.3203						1.0975
									0.6098						1
									0.9109						1.0352
									0.7391						1.1104
									0.7719						1.1322
									0.9919						1.034
									1.1791						1.0741
									1.401						1.038
									0.7024						1.1469
									0.3995						1.1159
									0.5828						1.1788
									0.4168						1.0968
									0.2914						1.1708
									2.254						1.0801
									2.1845						1.1096
									0.741						1
									0.4593						1.0488
									0.3203						1.0975
									1.0652						1.1957
									0.8993						1.217
									0.7391						1.1104
									0.5654						1
									0.6638						1.1045
									0.3667						1.182
									1.6056						1.0329
									0.8105						1.0776
									0.7391						1.1104
									0.8626						1.2747
									0.2393						1.071
									0.1872						1
									1.1309						1.1179
									0.5288						1.0478
									0.2393						1.071
									0.4921						1.0991
									0.4593						1.0488
									0.2161						1
									0.5288						1.0478
									0.4632						1.1858
									0.7063						1.0591
									0.5288						1.0478
									0.4921						1.0991
									0.3416						1
									0.2914						1.1708
									0.1544						1
									0.3203						1.0975
									0.2393						1.071
									0.1853						1.1692
									0.9495						1.0799
									0.5288						1.0478
									0.7719						1.1322
									0.9109						1.0352
									2.0842						1.0542
									0.8645						1
									0.4593						1.0488
									0.4921						1.0991
									0.9919						1.034
									0.2914						1.1708
									0.5654						1
									0.7333						1.2005
									0.4593						1.0488
									0.4014						1
									0.3995						1.1159
									0.3416						1
									0.4342						1
									0.4168						1.0968
									0.2644						1
									0.2393						1.071
									0.301						1
									0.907						1.1354
									1.1386						1.2057
									0.4921						1.0991
									0.44						1.1351
									0.6638						1.1045
									0.5558						1.1194
									1.3663						1.1447
									0.633						1.0417
									0.8105						1.0776
									1.3721						1.066
									0.8703						1.0888
									1.2351						1.0414
									0.9109						1.0352
									0.7681						1.0384
									1.1116						1.0654
									0.8723						1.17
									1.2833						1
									0.8375						1.1373
									0.7063						1.0591
									0.5654						1
									0.4593						1.0488
									0.5288						1.0478
									0.5558						1.1194
									0.4168						1.0968
									0.6638						1.1045
									0.4593						1.0488
									0.413						1.2175
									0.8645						1
									1.0652						1.1957
									0.8124						1
									0.7391						1.1104
									1.0324						1.0817
									0.6735						1
									1.2891						1.0718
									1.2891						1.0718
									0.7719						1.1322
									0.8105						1.0776
									0.3667						1.182
									2.0263						1.0751
									1.1791						1.0741
									0.7237						1.2983
									0.7391						1.1104
									0.2007						1.1336
									0.8414						1.0575
									0.8703						1.0888
									0.4593						1.0488
									0.5288						1.0478
									0.4921						1.0991
									0.5654						1
									0.4593						1.0488
									0.7681						1.0384
									1.0652						1.1957
									0.4786						1.2369
									0.6079						1.089
									0.7391						1.1104
									0.5654						1
									0.6638						1.1045
									0.5095						1.2902
									0.797						1.1789
									0.5789						1.0566
									0.5172						1.176
									0.3203						1.0975
									0.4014						1
									2.0842						1.0542
									1.6056						1.0329
									0.9437						1
									0.8124						1
									0.3203						1.0975
									0.2393						1.071
									0.1853						1.1692
									0.3396						1.1195
									0.4593						1.0488
									0.3416						1
									0.3203						1.0975
									0.3203						1.0975
									0.301						1
									0.4342						1
									0.1332						1
									1.5052						1.0273
									1.1791						1.0741
									0.5558						1.1194
									0.4593						1.0488
									0.44						1.1351
									1.5573						1.0591
									0.5558						1.1194
									0.7024						1.1469
									0.7063						1.0591
									0.9437						1
									1.5342						1.2061
									0.7063						1.0591
									0.1332						1
									0.3416						1
									0.166						1.0827
									0.4168						1.0968
									0.1853						1.1692
									0.1525						1.1882
									0.301						1
									0.6291						1.2846
									0.2644						1
									0.4168						1.0968
									0.4593						1.0488
									0.4168						1.0968
									0.8375						1.1373
									0.2393						1.071
									0.2393						1.071
									0.3995						1.1159
									0.2393						1.071
									0.1853						1.1692
									0.2914						1.1708
									0.3705						1.0573
									0.2914						1.1708
									0.2625						1.1442
									2.4373						1.0543
									0.8993						1.217
									2.0842						1.0542
									0.7391						1.1104
									0.301						1
									0.2393						1.071
									0.5789						1.0566
									0.9109						1.0352
									0.5288						1.0478
									0.6735						1
									0.4014						1
									0.4168						1.0968
									0.3705						1.0573
									0.9437						1.1882
									0.4168						1.0968
									0.1351						1.0918
									0.1003						1
									0.1235						1.3018
									0.3203						1.0975
									0.3203						1.0975
									0.1853						1.1692
									0.3203						1.0975
									2.007						1.2095
									0.2625						1.1442
									0.2007						1.1336
									0.166						1.0827
									0.3416						1
									0.4014						1
									0.8414						1.0575
									0.5789						1.0566
									0.4342						1
									0.5288						1.0478
									0.8298						1.2232
									0.386						1.2795
									1.0324						1.0817
									0.8645						1
									0.5288						1.0478
									1.6616						1
									1.2351						1.0414
									1.8526						1.0675
									1.4744						1.2509
									1.1135						1.1635
									0.9437						1
									0.4593						1.0488
									0.797						1.1789
									0.8105						1.0776
									0.7681						1.0384
									0.633						1.0417
									0.741						1
									1.5573						1.0591
									1.401						1.038
									0.386						1.2795
									0.4342						1
									0.3705						1.0573
									0.44						1.1351
									0.5558						1.1194
									0.4053						1.3523
									0.6098						1
									0.9495						1.0799
									0.4921						1.0991
									0.7391						1.1104
									1.567						1
									1.2833						1
									0.7681						1.0384
									1.3721						1.066
									0.5558						1.1194
									1.1888						1
									1.1791						1.0741
									0.3416						1
									0.2393						1.071
									2.3158						1.0447
									0.4014						1
									0.4342						1
									0.494						1
									0.633						1.0417
									0.4342						1
									0.3203						1.0975
									1.0768						1.05
									0.2393						1.071
									0.2702						1.2726
									0.413						1.2175
									0.7024						1.1469
									0.3995						1.1159
									0.2914						1.1708
									0.2393						1.071
									0.2644						1
									0.1968						1.3151
									0.3416						1
									0.3203						1.0975
									0.3416						1
									0.2393						1.071

## Sheet: Supplementary Fig. S5.
Supplementary Fig. S5.a		Up (U)	Horizontal (H)	Down (DW)	Flight less (FL)	Supplementary Fig. S5.b	WT	H15 KD	salm KD	Drp1 KD	Fis1 KD	Marf KD	miRo KD	cut KD	salm OE
	WT	69.23	30.76				100	30	60	100	80	0	0	50	0
	salm KD				100		100	40	90	100	100	0	0	50	0
	H15 KD				100		90	70	80	100	80	0	0	40	0
	Drp1 KD	55	45
	Fis1 KD	61.5	38.5
	Marf KD				100
	miRO KD				100
	H15 O.E	30	70
	cut KD				100
	salmKD; H15 OE				100
	salm KD; cut KD				100
Supplementary Fig. S5.c	Control	salm KD	H15 KD
	81.3333	32.6667	10
	56.3333	24.6667	11.3333
	19	26.3333	8.33333
	41.5	21.6667	4
	69	39.3333	3
	23	7.66667	9.33333
	39.3333	31.6667	4.66667
	37.6667	3.33333
	53	28.6667
	41	31
		29
		32
		35.3333

## Sheet: Supplementary Fig. S7
Supplementary Fig. S7 l	WT IFM	WT TDT	WT Leg Fiber I	WT Leg Fiber II	WT Leg Fiber III	salm KD IFM
	22.6629	48.054	40.4427	28.3202	30.4421	43.4644
	12.9424	48.9447	47.5586	44.4767	32.5301	35.8705
	20.3854	46.0918	30.5779	33.4473	34.7944	74.0644
	19.8515	43.3532	54.4138	37.0543	26.7612	42.1191
	27.0361	37.5965	38.2568	43.8873	34.4395

## Sheet: Supplementary Fig. S8.
Supplementary Fig. S8.d	salm KD Leg Fiber I	WT Leg Fiber I	salm KD Leg Fiber II	WT Leg Fiber II	WT TDT	salm KD TDT
	10.8531	12.0354	0.916084	2.07922	19.6821	23.7094
	9.69318	10.1444	2.30991	3.23997	23.6304	18.8647
	6.26696	7.10243	3.24437	2.70035	21.3022	38.4774
Supplementary Fig. S8.g	WT IFM	salm OE IFM	WT TDT	salm OE TDT
	11.5197	11.5899	16.8265	13.7506
	15.34	7.0407	25.8991	12.5567
	8.98766	5.49816	16.0146	11.1768
Supplementary Fig. S8.j	WT Leg Fiber I	salm OE leg Fiber I	WT Leg Fiber II	salm OE leg Fiber II	WT Leg Fiber III	salm OE leg Fiber III
	7.39744	9.09431	1.88372	2.59195	1.91867	2.05695
	7.34674	4.79967	1.5337	2.40025	2.07482	2.4725
	6.53546	8.7159	2.61542	2.54938	1.85422	1.7597
	4.93202	5.24537	2.4741		1.30791	2.5262
	5.53226	6.04161	2.3688		1.39612
	7.90493	6.14999	1.42635
		6.65143	1.67032
		10.6636	1.49031
			1.52749

[truncated: 13 more sheets: Supplementary Fig. S9., Supplementary Fig. S10.a, Supplementary Fig.S13i, Figure S14 a&b, Supplementary Fig.S18., Supplementary Fig.S19., Supplementary Fig. S20. , Supplementary Fig. 21. , Supplementary Fig. 22. , Supplementary Fig. 23. , Supplementary Fig. S26. i, Supplementary Fig. S27. , Supplementary Fig. S28. ]
